# Supplementary material for: ACL and HAT1 form a nuclear module to acetylate histone H4K5 and promote cell proliferation
Source: Nat Commun. 2023 Jun 5;14:3265. doi: 10.1038/s41467-023-39101-4 (PMC10241871; doi:10.1038/s41467-023-39101-4)
Supplement: Supplementary file 4 — Supplementary Data 1 [file 41467_2023_39101_MOESM4_ESM.xlsx]

## Sheet: ESGs
Gene ID	Annotaion
LOC_Os01g01060	40S ribosomal protein S5, putative, expressed
LOC_Os01g01510	sas10/Utp3 family protein, expressed
LOC_Os01g01890	expressed protein
LOC_Os01g01940	expressed protein
LOC_Os01g01950	expressed protein
LOC_Os01g02160	hydroxyproline-rich glycoprotein family protein, putative, expressed
LOC_Os01g04260	fatty acid hydroxylase, putative, expressed
LOC_Os01g05010	mitochondrial glycoprotein, putative, expressed
LOC_Os01g05310	expressed protein
LOC_Os01g06130	expressed protein
LOC_Os01g07110	BRCA2 repeat family protein, expressed
LOC_Os01g07930	zinc finger C-x8-C-x5-C-x3-H type family protein, expressed
LOC_Os01g08150	expressed protein
LOC_Os01g08770	WD domain, G-beta repeat domain containing protein, expressed
LOC_Os01g09510	60S acidic ribosomal protein, putative, expressed
LOC_Os01g09720	dof zinc finger domain containing protein, putative, expressed
LOC_Os01g10020	ectonucleotide pyrophosphatase/phosphodiesterase family member 1, putative, expressed
LOC_Os01g10480	plastocyanin-like domain containing protein, putative, expressed
LOC_Os01g11400	hypothetical protein
LOC_Os01g12030	endoglucanase precursor, putative, expressed
LOC_Os01g12440	AP2 domain containing protein, expressed
LOC_Os01g12460	expressed protein
LOC_Os01g12610	expressed protein
LOC_Os01g12650	reticulon domain containing protein, putative, expressed
LOC_Os01g12660	AAA-type ATPase family protein, putative, expressed
LOC_Os01g12820	harpin-induced protein, putative, expressed
LOC_Os01g13080	60S acidic ribosomal protein, putative, expressed
LOC_Os01g13280	ubiquitin conjugating enzyme protein, putative, expressed
LOC_Os01g13430	importin-alpha re-exporter, putative, expressed
LOC_Os01g14090	kinesin motor domain containing protein, putative, expressed
LOC_Os01g14830	ribosomal protein L3, putative, expressed
LOC_Os01g15480	EMB3013, putative, expressed
LOC_Os01g15920	expressed protein
LOC_Os01g16110	la domain containing protein, putative, expressed
LOC_Os01g16650	ubiquitin-conjugating enzyme, putative, expressed
LOC_Os01g16910	outer mitochondrial membrane porin, putative, expressed
LOC_Os01g17320	PPR repeat domain containing protein, putative, expressed
LOC_Os01g17990	expressed protein
LOC_Os01g18050	tubulin/FtsZ domain containing protein, putative, expressed
LOC_Os01g18440	OsMADS89 - MADS-box family gene with M-gamma type-box, expressed
LOC_Os01g18810	expressed protein
LOC_Os01g19290	integral membrane protein DUF6 containing protein, expressed
LOC_Os01g22490	40S ribosomal protein S27a, putative, expressed
LOC_Os01g22780	GDSL-like lipase/acylhydrolase, putative, expressed
LOC_Os01g24460	histone-like transcription factor and archaeal histone, putative, expressed
LOC_Os01g24690	60S ribosomal protein L23A, putative, expressed
LOC_Os01g24990	retrotransposon protein, putative, unclassified, expressed
LOC_Os01g25170	expressed protein
LOC_Os01g25470	flavin monooxygenase, putative, expressed
LOC_Os01g25610	40S ribosomal protein S4, putative, expressed
LOC_Os01g26320	ZmEBE-1 protein, putative, expressed
LOC_Os01g27160	cullin, putative, expressed
LOC_Os01g27500	expressed protein
LOC_Os01g27570	expressed protein
LOC_Os01g27630	glutathione S-transferase, putative, expressed
LOC_Os01g27730	GTPase of unknown function domain containing protein, putative, expressed
LOC_Os01g28230	ZOS1-07 - C2H2 zinc finger protein, expressed
LOC_Os01g28300	OsFBX7 - F-box domain containing protein, expressed
LOC_Os01g33030	Brix domain containing protein, putative, expressed
LOC_Os01g33040	kinesin motor domain containing protein, expressed
LOC_Os01g33080	fimbrin-like protein 2, putative, expressed
LOC_Os01g33370	zinc-binding protein, putative, expressed
LOC_Os01g33550	MEGL19 - Maternally expressed gene MEG family protein precursor, putative, expressed
LOC_Os01g33650	expressed protein
LOC_Os01g34410	transposon protein, putative, Pong sub-class, expressed
LOC_Os01g34610	expressed protein
LOC_Os01g35240	hypothetical protein
LOC_Os01g35980	expressed protein
LOC_Os01g36600	PPR repeat domain containing protein, putative, expressed
LOC_Os01g36670	expressed protein
LOC_Os01g37090	expressed protein
LOC_Os01g39010	50S ribosomal protein, putative, expressed
LOC_Os01g39780	expressed protein
LOC_Os01g40110	ZOS1-11 - C2H2 zinc finger protein, expressed
LOC_Os01g40750	expressed protein
LOC_Os01g40980	helicase, putative, expressed
LOC_Os01g41030	ribosomal protein L25, putative, expressed
LOC_Os01g41250	OsFBX17 - F-box domain containing protein, expressed
LOC_Os01g41280	OsFBD4 - F-box and FBD domain containing protein, expressed
LOC_Os01g41290	OsFBD5 - F-box and FBD domain containing protein, expressed
LOC_Os01g41340	OsFBL1 - F-box domain and LRR containing protein, expressed
LOC_Os01g41370	FBD domain containing protein, putative, expressed
LOC_Os01g42040	ubiquitin-conjugating enzyme, putative, expressed
LOC_Os01g42150	MEGL13 - Maternally expressed gene MEG family protein precursor, expressed
LOC_Os01g42160	MEGL14 - Maternally expressed gene MEG family protein precursor, putative, expressed
LOC_Os01g42270	transcriptional corepressor LEUNIG, putative, expressed
LOC_Os01g42980	ribosomal protein L22, putative, expressed
LOC_Os01g42990	PPR repeat domain containing protein, putative, expressed
LOC_Os01g44394	mitotic checkpoint protein, putative, expressed
LOC_Os01g46040	bromodomain domain containing protein, expressed
LOC_Os01g46060	NUC189 domain containing protein, expressed
LOC_Os01g46220	GDSL-like lipase/acylhydrolase, putative, expressed
LOC_Os01g47040	C2 domain containing protein, putative, expressed
LOC_Os01g47130	expressed protein
LOC_Os01g47180	3-5 exonuclease domain-containing protein, putative, expressed
LOC_Os01g47280	expressed protein
LOC_Os01g47660	60S ribosomal protein L18a, putative, expressed
LOC_Os01g48900	dynamin-related protein 1A, putative, expressed
LOC_Os01g49200	microtubule associated protein, putative, expressed
LOC_Os01g49290	WD repeat-containing protein, putative, expressed
LOC_Os01g49360	FAD-binding and arabino-lactone oxidase domains containing protein, putative, expressed
LOC_Os01g51020	60S ribosomal protein L28-1, putative, expressed
LOC_Os01g51230	IQ calmodulin-binding motif domain containing protein, expressed
LOC_Os01g51620	KRR1 small subunit processome component, putative, expressed
LOC_Os01g52100	DUF581 domain containing protein, expressed
LOC_Os01g52490	40S ribosomal protein S24, putative, expressed
LOC_Os01g52970	OsFBX22 - F-box domain containing protein, expressed
LOC_Os01g53720	expressed protein
LOC_Os01g54870	60S ribosomal protein L18a, putative, expressed
LOC_Os01g54980	expressed protein
LOC_Os01g55020	expressed protein
LOC_Os01g55220	expressed protein
LOC_Os01g55450	CAMK_KIN1/SNF1/Nim1_like.11 - CAMK includes calcium/calmodulin depedent protein kinases, expressed
LOC_Os01g55730	AGAP003732-PA, putative, expressed
LOC_Os01g55990	expressed protein
LOC_Os01g56090	expressed protein
LOC_Os01g56110	RNA recognition motif containing protein, putative, expressed
LOC_Os01g56460	mitochondrial glycoprotein, putative, expressed
LOC_Os01g56870	expressed protein
LOC_Os01g57890	Homeobox domain containing protein, expressed
LOC_Os01g58080	membrane-associated salt-inducible protein, putative, expressed
LOC_Os01g58590	expressed protein
LOC_Os01g58600	expressed protein
LOC_Os01g58660	LTPL29 - Protease inhibitor/seed storage/LTP family protein precursor, expressed
LOC_Os01g59120	cyclin, putative, expressed
LOC_Os01g59730	ribosomal protein L7Ae, putative, expressed
LOC_Os01g59990	ribosomal protein L24, putative, expressed
LOC_Os01g60260	KH domain containing protein, putative, expressed
LOC_Os01g60360	ubiquitin-conjugating enzyme, putative, expressed
LOC_Os01g60660	methionyl-tRNA synthetase, putative, expressed
LOC_Os01g60790	40S ribosomal protein S26, putative, expressed
LOC_Os01g60960	DUF260 domain containing protein, putative, expressed
LOC_Os01g61020	curculin-like lectin family protein, putative, expressed
LOC_Os01g62310	homeobox domain containing protein, expressed
LOC_Os01g62350	60S ribosomal protein L36-2, putative, expressed
LOC_Os01g62890	prenylated rab acceptor, putative, expressed
LOC_Os01g63680	MYB family transcription factor, putative, expressed
LOC_Os01g63790	prolipoprotein diacylglyceryl transferase, putative, expressed
LOC_Os01g64090	L1P family of ribosomal proteins domain containing protein, expressed
LOC_Os01g64900	HEAT, putative, expressed
LOC_Os01g66060	expressed protein
LOC_Os01g66560	signal recognition particle 72 kDa protein, putative, expressed
LOC_Os01g67134	ribosomal L18p/L5e family protein, putative, expressed
LOC_Os01g67160	cyclin-dependent kinase B1-1, putative, expressed
LOC_Os01g68820	expressed protein
LOC_Os01g68870	leucine-rich repeat receptor protein kinase EXS precursor, putative, expressed
LOC_Os01g69160	regulatory protein, putative, expressed
LOC_Os01g70220	histone-lysine N-methyltransferase, putative, expressed
LOC_Os01g70560	expressed protein
LOC_Os01g70680	DEF1 - Defensin and Defensin-like DEFL family, expressed
LOC_Os01g71256	expressed protein
LOC_Os01g71490	expressed protein
LOC_Os01g72240	uridine 5-monophosphate synthase, putative, expressed
LOC_Os01g72470	expressed protein
LOC_Os01g72520	phosphoesterase family protein, putative, expressed
LOC_Os01g72710	expressed protein
LOC_Os01g72780	expressed protein
LOC_Os01g73150	expressed protein
LOC_Os01g73160	40S ribosomal protein S10, putative, expressed
LOC_Os01g73880	eukaryotic translation initiation factor, putative, expressed
LOC_Os01g73950	PPR repeat containing protein, expressed
LOC_Os01g74146	WD repeat-containing protein, putative, expressed
LOC_Os01g74330	pectinacetylesterase domain containing protein, expressed
LOC_Os01g74440	OsMADS79 - MADS-box family gene with M-alpha type-box, expressed
LOC_Os01g74540	GATA zinc finger domain containing protein, expressed
LOC_Os02g01010	OsPDIL1-4 protein disulfide isomerase PDIL1-4, expressed
LOC_Os02g01230	ribosomal protein, putative, expressed
LOC_Os02g01280	T-complex protein, putative, expressed
LOC_Os02g01332	ribosomal protein L6, putative, expressed
LOC_Os02g01560	40S ribosomal protein S4, putative, expressed
LOC_Os02g01920	GHMP kinases ATP-binding protein, putative, expressed
LOC_Os02g02020	pentatricopeptide, putative, expressed
LOC_Os02g02275	expressed protein
LOC_Os02g02810	expressed protein
LOC_Os02g03560	expressed protein
LOC_Os02g03730	SWIB/MDM2 domain containing protein, expressed
LOC_Os02g03800	THION22 - Plant thionin family protein precursor, expressed
LOC_Os02g04190	THION23 - Plant thionin family protein precursor, expressed
LOC_Os02g04240	wee1-like protein kinase, putative, expressed
LOC_Os02g04270	DNA polymerase V, putative, expressed
LOC_Os02g04660	arginine N-methyltransferase 5, putative, expressed
LOC_Os02g04670	glucan endo-1,3-beta-glucosidase precursor, putative, expressed
LOC_Os02g04970	expressed protein
LOC_Os02g05744	endoglucanase, putative, expressed
LOC_Os02g06320	RNA recognition motif 2 domain containing protein, expressed
LOC_Os02g06340	EH domain-containing protein 1, putative, expressed
LOC_Os02g06754	expressed protein
LOC_Os02g06830	expressed protein
LOC_Os02g06850	expressed protein
LOC_Os02g07180	expressed protein
LOC_Os02g07440	DEFL78 - Defensin and Defensin-like DEFL family, expressed
LOC_Os02g07495	expressed protein
LOC_Os02g07624	gamma-thionin family domain containing protein, expressed
LOC_Os02g07628	gamma-thionin family domain containing protein, expressed
LOC_Os02g07870	ATP synthase, putative, expressed
LOC_Os02g08520	peptidase, T1 family, putative, expressed
LOC_Os02g09200	cytochrome P450 71D10, putative, expressed
LOC_Os02g09260	cytochrome P450 71A1, putative, expressed
LOC_Os02g09270	cytochrome P450 71A1, putative, expressed
LOC_Os02g09290	cytochrome P450 71D10, putative, expressed
LOC_Os02g09310	cytochrome P450, putative, expressed
LOC_Os02g09320	cytochrome P450, putative, expressed
LOC_Os02g09380	expressed protein
LOC_Os02g09910	PHD-finger domain containing protein, putative, expressed
LOC_Os02g09920	PHD-finger domain containing protein, putative, expressed
LOC_Os02g10020	Mad3/BUB1 homology region 1 domain containing protein, expressed
LOC_Os02g10490	expressed protein
LOC_Os02g10800	mitochondrial carrier protein, putative, expressed
LOC_Os02g12794	elongation factor 1-gamma, putative, expressed
LOC_Os02g13530	40S ribosomal protein S24, putative, expressed
LOC_Os02g13630	expressed protein
LOC_Os02g13950	NHL repeat-containing protein, putative, expressed
LOC_Os02g14110	aminotransferase, classes I and II, domain containing protein, expressed
LOC_Os02g14929	T-complex protein, putative, expressed
LOC_Os02g15130	expressed protein
LOC_Os02g15350	dof zinc finger domain containing protein, putative, expressed
LOC_Os02g15710	plastocyanin-like domain containing protein, putative, expressed
LOC_Os02g15730	plastocyanin-like domain containing protein, putative, expressed
LOC_Os02g15810	HMG1/2, putative, expressed
LOC_Os02g16640	proline-rich protein HaeIII subfamily 1 precursor, putative, expressed
LOC_Os02g17370	expressed protein
LOC_Os02g18380	60S ribosomal protein L27-3, putative, expressed
LOC_Os02g18390	expressed protein
LOC_Os02g18550	40S ribosomal protein S3a, putative, expressed
LOC_Os02g18870	GDSL-like lipase/acylhydrolase, putative, expressed
LOC_Os02g19850	hAT dimerisation domain-containing protein, putative, expressed
LOC_Os02g19880	expressed protein
LOC_Os02g19990	reticulon domain containing protein, putative, expressed
LOC_Os02g20130	DEFL72 - Defensin and Defensin-like DEFL family
LOC_Os02g20270	expressed protein
LOC_Os02g20870	SNI1, putative, expressed
LOC_Os02g21650	prefoldin, putative, expressed
LOC_Os02g21660	L1P family of ribosomal proteins domain containing protein, expressed
LOC_Os02g22780	T-complex protein, putative, expressed
LOC_Os02g23950	transposon protein, putative, Pong sub-class, expressed
LOC_Os02g25820	B3 DNA binding domain containing protein, expressed
LOC_Os02g25870	elongation factor Tu, putative, expressed
LOC_Os02g26140	microtubule-binding protein TANGLED1, putative, expressed
LOC_Os02g26160	receptor lectin kinase like protein, putative, expressed
LOC_Os02g26480	OsSCP7 - Putative Serine Carboxypeptidase homologue, expressed
LOC_Os02g27580	hypothetical protein
LOC_Os02g27760	40S ribosomal protein S15a, putative, expressed
LOC_Os02g27769	40S ribosomal protein S27, putative, expressed
LOC_Os02g28580	expressed protein
LOC_Os02g28660	expressed protein
LOC_Os02g28810	ribosomal protein, putative, expressed
LOC_Os02g28850	Kinesin motor domain domain containing protein, expressed
LOC_Os02g29464	RecF/RecN/SMC N terminal domain containing protein, expressed
LOC_Os02g29480	RNA-binding protein-like, putative, expressed
LOC_Os02g29774	expressed protein
LOC_Os02g31140	major ampullate spidroin 2-2, putative, expressed
LOC_Os02g32030	elongation factor, putative, expressed
LOC_Os02g32370	inositol hexaphosphate kinase, putative, expressed
LOC_Os02g32760	60S acidic ribosomal protein, putative, expressed
LOC_Os02g33130	pectinesterase inhibitor domain containing protein, putative, expressed
LOC_Os02g33140	ribosomal protein, putative, expressed
LOC_Os02g33560	expressed protein
LOC_Os02g33630	WD domain, G-beta repeat domain containing protein, expressed
LOC_Os02g34320	basic helix-loop-helix, putative, expressed
LOC_Os02g34370	expressed protein
LOC_Os02g35230	expressed protein
LOC_Os02g35315	expressed protein
LOC_Os02g35650	late embryogenesis abundant protein, putative, expressed
LOC_Os02g36680	expressed protein
LOC_Os02g36710	SET, putative, expressed
LOC_Os02g37000	mitochondrial prohibitin complex protein 1, putative, expressed
LOC_Os02g37850	expressed protein
LOC_Os02g37856	expressed protein
LOC_Os02g37862	60S ribosomal protein L6, putative, expressed
LOC_Os02g37870	Brix domain containing protein, putative, expressed
LOC_Os02g38130	no apical meristem protein, putative, expressed
LOC_Os02g38940	cytochrome P450, putative, expressed
LOC_Os02g39550	calcium-binding mitochondrial protein anon-60Da, putative, expressed
LOC_Os02g39700	RNA binding protein, putative, expressed
LOC_Os02g39820	PPR repeat domain containing protein, putative, expressed
LOC_Os02g40420	expressed protein
LOC_Os02g40450	DEAD/DEAH box helicase domain containing protein, expressed
LOC_Os02g40460	S1 RNA binding domain containing protein, expressed
LOC_Os02g40490	expressed protein
LOC_Os02g40514	h/ACA ribonucleoprotein complex subunit 3, putative, expressed
LOC_Os02g42210	membrane-associated salt-inducible protein like, putative, expressed
LOC_Os02g42300	expressed protein
LOC_Os02g43440	expressed protein
LOC_Os02g43460	required to maintain repression 1, putative, expressed
LOC_Os02g44000	amino acid kinase, putative, expressed
LOC_Os02g44106	expansin precursor, putative, expressed
LOC_Os02g44130	ZOS2-14 - C2H2 zinc finger protein, expressed
LOC_Os02g44810	tRNA pseudouridine synthase family protein, putative, expressed
LOC_Os02g44900	expressed protein
LOC_Os02g46130	tRNA synthetases class II domain containing protein, expressed
LOC_Os02g46150	GAMM1 protein-like, putative, expressed
LOC_Os02g46290	invertase/pectin methylesterase inhibitor family protein, putative, expressed
LOC_Os02g46990	AAA-type ATPase family protein, putative, expressed
LOC_Os02g47130	expressed protein
LOC_Os02g47140	L11 domain containing ribosomal protein, putative, expressed
LOC_Os02g47150	DNA topoisomerase 2, putative, expressed
LOC_Os02g47180	WD repeat-containing protein, putative, expressed
LOC_Os02g47760	AAA-type ATPase family protein, putative, expressed
LOC_Os02g48360	pyrophosphate--fructose 6-phosphate 1-phosphotransferase subunit alpha, putative, expressed
LOC_Os02g49270	NOL1/NOP2/sun family protein, putative, expressed
LOC_Os02g49360	RNA methyltransferase domain-containing protein 2, putative, expressed
LOC_Os02g49410	histone-like transcription factor and archaeal histone, putative, expressed
LOC_Os02g49540	DEFL73 - Defensin and Defensin-like DEFL family, expressed
LOC_Os02g49620	expressed protein
LOC_Os02g50060	OsCML20 - Calmodulin-related calcium sensor protein, expressed
LOC_Os02g51550	DUF581 domain containing protein, expressed
LOC_Os02g51810	expressed protein
LOC_Os02g52360	peptidyl-prolyl cis-trans isomerase CYP40, putative, expressed
LOC_Os02g52370	armadillo/beta-catenin repeat family protein, putative, expressed
LOC_Os02g52860	phosphate carrier protein, mitochondrial precursor, putative, expressed
LOC_Os02g53420	DnaK family protein, putative, expressed
LOC_Os02g53570	DEFL74 - Defensin and Defensin-like DEFL family, expressed
LOC_Os02g53590	DEFL71 - Defensin and Defensin-like DEFL family, expressed
LOC_Os02g53600	DEFL75 - Defensin and Defensin-like DEFL family, expressed
LOC_Os02g54110	expressed protein
LOC_Os02g54390	hypro1, putative, expressed
LOC_Os02g54490	nucleotide binding protein, putative, expressed
LOC_Os02g54960	carboxyl-terminal proteinase, putative, expressed
LOC_Os02g55070	expressed protein
LOC_Os02g55134	cytochrome c oxidase copper chaperone, putative, expressed
LOC_Os02g55210	carboxyl-terminal proteinase, putative, expressed
LOC_Os02g55230	carboxyl-terminal proteinase, putative, expressed
LOC_Os02g55240	hypothetical protein
LOC_Os02g55260	DEAD-box ATP-dependent RNA helicase, putative, expressed
LOC_Os02g55940	ribosomal protein S15 containing protein, expressed
LOC_Os02g56014	40S ribosomal protein S30, putative, expressed
LOC_Os02g56130	PCNA - Putative DNA replicative polymerase clamp, expressed
LOC_Os02g56540	kinesin motor domain containing protein, putative, expressed
LOC_Os02g56570	TBC domain containing protein, expressed
LOC_Os02g57070	3-5 exoribonuclease CSL4, putative, expressed
LOC_Os02g57090	anthranilate phosphoribosyltransferase, putative, expressed
LOC_Os02g57540	60S ribosomal protein L28-1, putative, expressed
LOC_Os02g57590	rRNA 2-O-methyltransferase fibrillarin 2, putative, expressed
LOC_Os02g58210	jmjC domain containing protein, expressed
LOC_Os02g58300	expressed protein
LOC_Os02g58470	expressed protein
LOC_Os03g01530	tubulin/FtsZ domain containing protein, putative, expressed
LOC_Os03g01540	DNA binding protein, putative, expressed
LOC_Os03g01590	PAIR1, putative, expressed
LOC_Os03g01900	40S ribosomal protein S17, putative, expressed
LOC_Os03g02180	cytochrome P450, putative, expressed
LOC_Os03g02255	expressed protein
LOC_Os03g02260	DnaK family protein, putative, expressed
LOC_Os03g03550	bZIP family transcription factor, putative, expressed
LOC_Os03g03650	POLD2 - Putative DNA polymerase delta complex subunit, expressed
LOC_Os03g04750	60S ribosomal protein L21-2, putative, expressed
LOC_Os03g04830	expressed protein
LOC_Os03g04970	T-complex protein, putative, expressed
LOC_Os03g05430	peptidase, putative, expressed
LOC_Os03g06220	DEAD-box ATP-dependent RNA helicase, putative, expressed
LOC_Os03g06970	tetratricopeptide repeat domain containing protein, expressed
LOC_Os03g06980	nucleic acid binding protein, putative, expressed
LOC_Os03g07000	oxidoreductase, putative, expressed
LOC_Os03g07260	tetratricopeptide repeat domain containing protein, expressed
LOC_Os03g07810	expressed protein
LOC_Os03g07840	adenylosuccinate synthetase, chloroplast precursor, putative, expressed
LOC_Os03g08440	ribosomal protein S2, putative, expressed
LOC_Os03g08450	eukaryotic translation initiation factor 3 subunit K, putative, expressed
LOC_Os03g08620	B3 DNA binding domain containing protein, expressed
LOC_Os03g09300	pumilio-family RNA binding repeat containing protein, expressed
LOC_Os03g10340	40S ribosomal protein S3a, putative, expressed
LOC_Os03g10600	expressed protein
LOC_Os03g10710	expressed protein
LOC_Os03g10740	expressed protein
LOC_Os03g11170	cysteine proteinase inhibitor precursor, putative, expressed
LOC_Os03g11180	cysteine proteinase inhibitor 6 precursor, putative, expressed
LOC_Os03g11400	targeting protein-related, putative, expressed
LOC_Os03g11440	protein transport protein Sec61 subunit alpha, putative, expressed
LOC_Os03g11510	mitochondrial carrier protein, putative, expressed
LOC_Os03g11570	proteasome subunit, putative, expressed
LOC_Os03g12110	homocysteine S-methyltransferase protein, putative, expressed
LOC_Os03g12140	glucan endo-1,3-beta-glucosidase precursor, putative, expressed
LOC_Os03g12440	zinc-binding protein, putative, expressed
LOC_Os03g12450	nucleoporin, putative, expressed
LOC_Os03g12900	squalene monooxygenase, putative, expressed
LOC_Os03g13800	ribosomal protein L7Ae, putative, expressed
LOC_Os03g14210	glycosyl hydrolases family 17, putative, expressed
LOC_Os03g15810	AAA-type ATPase family protein, putative, expressed
LOC_Os03g15950	enolase, putative, expressed
LOC_Os03g15990	EDM2, putative, expressed
LOC_Os03g17164	kinesin-related protein, putative, expressed
LOC_Os03g17550	serine/threonine-protein kinase, putative, expressed
LOC_Os03g17950	expressed protein
LOC_Os03g17960	expressed protein
LOC_Os03g18180	ranBP1 domain containing protein, expressed
LOC_Os03g18380	ubiquitin-activating enzyme, putative, expressed
LOC_Os03g18500	mitochondrial import inner membrane translocase subunit Tim17, putative, expressed
LOC_Os03g18510	expressed protein
LOC_Os03g18520	glucan endo-1,3-beta-glucosidase 9 precursor, putative, expressed
LOC_Os03g18590	malonyl CoA-acyl carrier protein transacylase, mitochondrial precursor, putative, expressed
LOC_Os03g18630	receptor-like kinase RHG1, putative, expressed
LOC_Os03g18840	NUC189 domain containing protein, expressed
LOC_Os03g19080	expressed protein
LOC_Os03g21510	inactive receptor kinase At2g26730 precursor, putative, expressed
LOC_Os03g21530	AARP2CN domain containing protein, expressed
LOC_Os03g21870	DUF623 domain containing protein, expressed
LOC_Os03g22180	60S ribosomal protein L18-3, putative, expressed
LOC_Os03g22320	utp14 protein, putative, expressed
LOC_Os03g22350	Brix domain containing protein, putative, expressed
LOC_Os03g22730	nucleolar protein NOP5-1, putative, expressed
LOC_Os03g22740	nucleolar protein NOP5-1, putative, expressed
LOC_Os03g22880	nucleolar protein 5A, putative, expressed
LOC_Os03g23970	diphthine synthase, putative, expressed
LOC_Os03g24240	IPP transferase, putative, expressed
LOC_Os03g25350	LTPL36 - Protease inhibitor/seed storage/LTP family protein precursor, expressed
LOC_Os03g25450	h/ACA ribonucleoprotein complex subunit 4, putative, expressed
LOC_Os03g26970	peptidase, T1 family, putative, expressed
LOC_Os03g27260	40S ribosomal protein S6, putative, expressed
LOC_Os03g28410	ribosomal protein S2, putative, expressed
LOC_Os03g29460	60S ribosomal protein, putative, expressed
LOC_Os03g29570	mps one binder kinase activator-like 1A, putative, expressed
LOC_Os03g29750	expressed protein
LOC_Os03g30200	mitochondrial import inner membrane translocase subunit Tim17, putative, expressed
LOC_Os03g31134	retrotransposon protein, putative, Ty1-copia subclass, expressed
LOC_Os03g31630	OsSub29 - Putative Subtilisin homologue, expressed
LOC_Os03g31940	transposon protein, putative, Pong sub-class, expressed
LOC_Os03g37100	DTW domain containing protein, putative, expressed
LOC_Os03g37490	MATE efflux family protein, putative, expressed
LOC_Os03g37970	ribosomal protein L13, putative, expressed
LOC_Os03g38000	40S ribosomal protein S3-1, putative, expressed
LOC_Os03g38210	MYB family transcription factor, putative, expressed
LOC_Os03g38260	60S ribosomal protein L19-3, putative, expressed
LOC_Os03g38610	OsMADS87 - MADS-box family gene with M-gamma type-box, expressed
LOC_Os03g39020	Kinesin motor domain domain containing protein, expressed
LOC_Os03g39170	frigida, putative, expressed
LOC_Os03g39740	expressed protein
LOC_Os03g40180	60S ribosomal protein L15, putative, expressed
LOC_Os03g40390	expressed protein
LOC_Os03g42220	T-complex protein, putative, expressed
LOC_Os03g42350	ankyrin, putative, expressed
LOC_Os03g42770	expressed protein
LOC_Os03g42799	expressed protein
LOC_Os03g43480	AGG2, putative, expressed
LOC_Os03g43730	tesmin/TSO1-like CXC domain containing protein, expressed
LOC_Os03g43820	plant invertase/pectin methylesterase inhibitor domain containing protein, expressed
LOC_Os03g43860	SNF7 domain containing protein, putative, expressed
LOC_Os03g44150	aminotransferase, putative, expressed
LOC_Os03g44430	ubiquitin carboxyl-terminal hydrolase, family 1, putative, expressed
LOC_Os03g44780	elongation factor Tu family protein, putative, expressed
LOC_Os03g45270	CS domain containing protein, putative, expressed
LOC_Os03g45760	expressed protein
LOC_Os03g46600	acidic leucine-rich nuclear phosphoprotein 32-related protein 2, putative, expressed
LOC_Os03g46920	expressed protein
LOC_Os03g48080	CHCH domain containing protein, expressed
LOC_Os03g48220	expressed protein
LOC_Os03g48260	expressed protein
LOC_Os03g48310	plasma membrane ATPase, putative, expressed
LOC_Os03g48740	indole-3-acetate beta-glucosyltransferase, putative, expressed
LOC_Os03g49750	protein kinase family protein, putative, expressed
LOC_Os03g50120	zinc finger family protein, putative, expressed
LOC_Os03g50220	homologous-pairing protein meu13, putative, expressed
LOC_Os03g50885	actin, putative, expressed
LOC_Os03g51260	expressed protein
LOC_Os03g51330	GRAS family transcription factor domain containing protein, expressed
LOC_Os03g51550	WD repeat-containing protein 5, putative, expressed
LOC_Os03g52320	GRF-interacting factor 1, putative, expressed
LOC_Os03g52650	syntaxin-related protein, putative, expressed
LOC_Os03g53080	zinc finger, C3HC4 type domain containing protein, expressed
LOC_Os03g53180	expressed protein
LOC_Os03g53530	WD domain, G-beta repeat domain containing protein, expressed
LOC_Os03g53580	expressed protein
LOC_Os03g53920	kinesin motor domain containing protein, putative, expressed
LOC_Os03g53970	expressed protein
LOC_Os03g54890	ribosomal protein L13, putative, expressed
LOC_Os03g54910	X8 domain containing protein, expressed
LOC_Os03g54930	VIP4, putative, expressed
LOC_Os03g55090	alpha-glucan phosphorylast isozyme, putative, expressed
LOC_Os03g55150	eukaryotic translation initiation factor 5A, putative, expressed
LOC_Os03g55330	ankyrin repeat domain containing protein, putative, expressed
LOC_Os03g56070	expressed protein
LOC_Os03g57130	expressed protein
LOC_Os03g57280	N-dimethylguanosine tRNA methyltransferase, putative, expressed
LOC_Os03g58430	40S ribosomal protein S15, putative, expressed
LOC_Os03g58720	RNA recognition motif containing protein, putative, expressed
LOC_Os03g58810	DEAD-box ATP-dependent RNA helicase, putative, expressed
LOC_Os03g59020	T-complex protein, putative, expressed
LOC_Os03g59160	elongation factor P, putative, expressed
LOC_Os03g59380	LTPL28 - Protease inhibitor/seed storage/LTP family protein precursor, expressed
LOC_Os03g60380	cinnamoyl CoA reductase, putative, expressed
LOC_Os03g60400	40S ribosomal protein S23, putative, expressed
LOC_Os03g60620	DnaK family protein, putative, expressed
LOC_Os03g62490	prohibitin-2, putative, expressed
LOC_Os03g62620	late embryogenesis abundant protein, putative, expressed
LOC_Os03g62720	exosome complex exonuclease, putative, expressed
LOC_Os03g63300	NLI interacting factor-like phosphatase, putative, expressed
LOC_Os03g63400	transcription factor BTF3, putative, expressed
LOC_Os03g63410	elongation factor Tu, putative, expressed
LOC_Os03g63720	exosome complex exonuclease, putative, expressed
LOC_Os04g01480	zinc finger C-x8-C-x5-C-x3-H type family protein, expressed
LOC_Os04g03860	expressed protein
LOC_Os04g04030	expressed protein
LOC_Os04g05500	MEGL8 - Maternally expressed gene MEG family protein precursor, expressed
LOC_Os04g06530	MEGL12 - Maternally expressed gene MEG family protein precursor, expressed
LOC_Os04g08570	uncharacterized PE-PGRS family protein PE_PGRS20, putative, expressed
LOC_Os04g10260	basic region leucine zipper domain containing protein, expressed
LOC_Os04g11640	methyl-CpG binding domain containing protein, expressed
LOC_Os04g11730	methyl-CpG binding domain containing protein, expressed
LOC_Os04g12480	pumilio-family RNA binding repeat containing protein, expressed
LOC_Os04g12639	carboxyl-terminal proteinase, putative, expressed
LOC_Os04g13480	response regulator receiver domain containing protein, expressed
LOC_Os04g14360	expressed protein
LOC_Os04g15740	DEFL50 - Defensin and Defensin-like DEFL family, expressed
LOC_Os04g15765	retrotransposon protein, putative, unclassified
LOC_Os04g17050	glutaredoxin family protein, expressed
LOC_Os04g20220	elongation factor Tu, putative, expressed
LOC_Os04g20560	methyl-CpG binding domain containing protein, expressed
LOC_Os04g21580	retrotransposon protein, putative, unclassified, expressed
LOC_Os04g21870	transposon protein, putative, Pong sub-class, expressed
LOC_Os04g22235	expressed protein
LOC_Os04g22240	zinc finger, C3HC4 type domain containing protein, expressed
LOC_Os04g24770	expressed protein
LOC_Os04g24790	OsMADS81 - MADS-box family gene with M-gamma type-box, expressed
LOC_Os04g24800	OsMADS82 - MADS-box family gene with M-gamma type-box, expressed
LOC_Os04g24810	OsMADS83 - MADS-box family gene with M-gamma type-box
LOC_Os04g25410	pentatricopeptide repeat domain containing protein, putative, expressed
LOC_Os04g28060	expressed protein
LOC_Os04g28120	response regulator receiver domain containing protein, expressed
LOC_Os04g28190	expressed protein
LOC_Os04g30720	kinesin motor domain containing protein, putative, expressed
LOC_Os04g31170	expressed protein
LOC_Os04g33460	1,4-alpha-glucan-branching enzyme 2, chloroplast precursor, putative, expressed
LOC_Os04g33670	expressed protein
LOC_Os04g35000	expressed protein
LOC_Os04g35090	40S ribosomal protein S10, putative, expressed
LOC_Os04g35270	alpha-1,4-fucosyltransferase, putative, expressed
LOC_Os04g35420	helicase conserved C-terminal domain containing protein, expressed
LOC_Os04g35540	amino acid permease family protein, putative, expressed
LOC_Os04g36770	PME/invertase inhibitor, putative, expressed
LOC_Os04g37720	pentatricopeptide, putative, expressed
LOC_Os04g37960	synaptonemal complex protein 2, putative, expressed
LOC_Os04g38540	aldose 1-epimerase, putative, expressed
LOC_Os04g38550	expressed protein
LOC_Os04g38620	NAP domain containing protein, putative, expressed
LOC_Os04g38900	prohibitin, putative, expressed
LOC_Os04g39444	LSM domain containing protein, expressed
LOC_Os04g39670	expressed protein
LOC_Os04g39700	60S ribosomal protein L6, putative, expressed
LOC_Os04g39770	expressed protein
LOC_Os04g39960	expressed protein
LOC_Os04g40130	Rf1, mitochondrial precursor, putative, expressed
LOC_Os04g40380	expressed protein
LOC_Os04g40550	expressed protein
LOC_Os04g41040	DNA-directed RNA polymerases I, II, and III subunit RPABC1, putative, expressed
LOC_Os04g41300	ribosome recycling factor, putative, expressed
LOC_Os04g41350	amino acid transporter, putative, expressed
LOC_Os04g41900	expressed protein
LOC_Os04g42010	RNA binding protein, putative, expressed
LOC_Os04g42230	expressed protein
LOC_Os04g42270	60S ribosomal protein L23A, putative, expressed
LOC_Os04g42634	expressed protein
LOC_Os04g44050	expressed protein
LOC_Os04g44280	OsRR5 type-A response regulator, expressed
LOC_Os04g44290	expressed protein
LOC_Os04g44330	transposon protein, putative, unclassified, expressed
LOC_Os04g44400	OsClp7 - Putative Clp protease homologue, expressed
LOC_Os04g44580	expressed protein
LOC_Os04g44770	expressed protein
LOC_Os04g45060	MYB family transcription factor, putative, expressed
LOC_Os04g46160	expressed protein
LOC_Os04g46620	T-complex protein, putative, expressed
LOC_Os04g47580	cyclin, putative, expressed
LOC_Os04g47640	RWP-RK domain-containing protein, putative, expressed
LOC_Os04g49130	ubiquitin-conjugating enzyme, putative, expressed
LOC_Os04g49790	retrotransposon protein, putative, Ty1-copia subclass, expressed
LOC_Os04g50760	ara54-like RING finger protein, putative, expressed
LOC_Os04g50990	L11 domain containing ribosomal protein, putative, expressed
LOC_Os04g51110	WD repeat-containing protein, putative, expressed
LOC_Os04g52940	SIT4 phosphatase-associated protein domain containing protein, expressed
LOC_Os04g52960	nucleolin, putative, expressed
LOC_Os04g53320	expressed protein
LOC_Os04g53930	organic cation transporter protein, putative, expressed
LOC_Os04g54940	ATEB1A-like microtubule associated protein, putative, expressed
LOC_Os04g54980	expressed protein
LOC_Os04g55190	SPOC domain containing protein, putative, expressed
LOC_Os04g55220	C2 domain containing protein, expressed
LOC_Os04g57730	uracil-DNA glycosylase, putative, expressed
LOC_Os04g57950	dihydroorotate dihydrogenase protein, putative, expressed
LOC_Os04g58050	expressed protein
LOC_Os04g58240	expressed protein
LOC_Os04g58720	anthranilate phosphoribosyltransferase, putative, expressed
LOC_Os04g58830	ribosome biogenesis regulatory protein, putative, expressed
LOC_Os04g59430	auxin response factor, putative, expressed
LOC_Os05g01010	expressed protein
LOC_Os05g01310	ankyrin repeat family protein, putative, expressed
LOC_Os05g01450	eukaryotic translation initiation factor 3 subunit F, putative, expressed
LOC_Os05g01960	expressed protein
LOC_Os05g02050	mitochondrial import inner membrane translocase subunit Tim, putative, expressed
LOC_Os05g02400	RNA recognition motif containing protein, expressed
LOC_Os05g02610	expressed protein
LOC_Os05g02630	lysine-rich arabinogalactan protein 19 precursor, putative, expressed
LOC_Os05g02810	protein binding protein, putative, expressed
LOC_Os05g03120	retrotransposon protein, putative, unclassified, expressed
LOC_Os05g03200	expressed protein
LOC_Os05g03910	RNA polymerase II-associated protein 3, putative, expressed
LOC_Os05g05470	T-complex protein, putative, expressed
LOC_Os05g05660	PWWP domain containing protein, expressed
LOC_Os05g05840	tRNA synthetase class II core domain containing protein, expressed
LOC_Os05g06310	60S ribosomal protein L18-3, putative, expressed
LOC_Os05g06460	dihydrolipoyl dehydrogenase, putative, expressed
LOC_Os05g06480	inorganic H+ pyrophosphatase, putative, expressed
LOC_Os05g06770	40S ribosomal protein S27a, putative, expressed
LOC_Os05g06930	hypothetical protein
LOC_Os05g07000	splicing factor, arginine/serine-rich 7, putative, expressed
LOC_Os05g07680	KIP1, putative, expressed
LOC_Os05g07850	receptor-like kinase, putative, expressed
LOC_Os05g07980	DUF630/DUF632 domains containing protein, putative, expressed
LOC_Os05g08360	rRNA 2-O-methyltransferase fibrillarin 2, putative, expressed
LOC_Os05g08440	OsFBX163 - F-box domain containing protein, expressed
LOC_Os05g08450	expressed protein
LOC_Os05g08580	hypothetical protein
LOC_Os05g08790	MAR-binding filament-like protein 1, putative, expressed
LOC_Os05g08990	glutaminyl-tRNA synthetase, putative, expressed
LOC_Os05g11570	NLI interacting factor-like phosphatase, putative, expressed
LOC_Os05g11710	ribosomal protein L5, putative, expressed
LOC_Os05g12330	uncharacterized protein KIAA1310, putative, expressed
LOC_Os05g12580	expressed protein
LOC_Os05g13804	expressed protein
LOC_Os05g15620	expressed protein
LOC_Os05g16250	expressed protein
LOC_Os05g18750	ribosomal protein L25, putative, expressed
LOC_Os05g19000	expressed protein
LOC_Os05g19670	Cupin domain containing protein, expressed
LOC_Os05g22990	expressed protein
LOC_Os05g23720	mitochondrial carrier protein, putative, expressed
LOC_Os05g25630	inhibitor I family protein, putative, expressed
LOC_Os05g26040	pumilio-family RNA binding repeat containing protein, expressed
LOC_Os05g27060	retrotransposon protein, putative, unclassified, expressed
LOC_Os05g27500	carboxyl-terminal proteinase, putative, expressed
LOC_Os05g28280	peptidase, M24 family protein, putative, expressed
LOC_Os05g28290	ranBP1 domain containing protein, expressed
LOC_Os05g28440	expressed protein
LOC_Os05g28510	importin subunit beta, putative, expressed
LOC_Os05g28810	expressed protein
LOC_Os05g28930	integral membrane protein DUF6 containing protein, expressed
LOC_Os05g29870	basic salivary proline-rich protein 3 precursor, putative, expressed
LOC_Os05g29900	expressed protein
LOC_Os05g30030	expressed protein
LOC_Os05g30240	PPR repeat domain containing protein, putative, expressed
LOC_Os05g30340	expressed protein
LOC_Os05g30420	expressed protein
LOC_Os05g30470	collagen alpha-1, putative, expressed
LOC_Os05g30530	40S ribosomal protein S4, putative, expressed
LOC_Os05g30790	CW-type Zinc Finger, putative, expressed
LOC_Os05g30880	nucleolar matrix protein-related, putative, expressed
LOC_Os05g31000	nascent polypeptide-associated complex subunit alpha, putative, expressed
LOC_Os05g31380	GRAS family transcription factor containing protein, expressed
LOC_Os05g33030	kinesin motor domain containing protein, putative, expressed
LOC_Os05g33460	mTERF domain containing protein, expressed
LOC_Os05g33760	PPR repeat domain containing protein, putative, expressed
LOC_Os05g34160	mTERF domain containing protein, expressed
LOC_Os05g34510	expressed protein
LOC_Os05g34670	KH domain containing protein, putative, expressed
LOC_Os05g35760	serine/threonine-protein kinase SAPK4, putative, expressed
LOC_Os05g35770	serine/threonine-protein kinase SAPK4, putative, expressed
LOC_Os05g37110	expressed protein
LOC_Os05g37160	tubulin/FtsZ domain containing protein, putative, expressed
LOC_Os05g37210	eukaryotic protein of unknown function DUF914 domain containing protein, expressed
LOC_Os05g38210	mitochondrial glycoprotein, putative, expressed
LOC_Os05g38460	MYB family transcription factor, putative, expressed
LOC_Os05g38480	kinesin motor domain containing protein, putative, expressed
LOC_Os05g38580	50S ribosomal protein L17, putative, expressed
LOC_Os05g39170	expressed protein
LOC_Os05g39390	outer membrane protein, OMP85 family protein, expressed
LOC_Os05g39960	40S ribosomal protein S26, putative, expressed
LOC_Os05g40420	2,3-bisphosphoglycerate-independent phosphoglycerate mutase, putative, expressed
LOC_Os05g40790	CCR4-NOT transcription factor, putative, expressed
LOC_Os05g40850	expressed protein
LOC_Os05g41100	protein kri1, putative, expressed
LOC_Os05g41110	ribosomal protein L7Ae, putative, expressed
LOC_Os05g41390	cyclin, putative, expressed
LOC_Os05g42230	universal stress protein domain containing protein, putative, expressed
LOC_Os05g42300	NAF1 domain containing protein, expressed
LOC_Os05g43140	expressed protein
LOC_Os05g43770	NLI interacting factor-like phosphatase, putative, expressed
LOC_Os05g43800	expressed protein
LOC_Os05g43830	hydrolase, alpha/beta fold family domain containing protein, expressed
LOC_Os05g44320	WD domain, G-beta repeat domain containing protein, expressed
LOC_Os05g44340	heat shock protein 101, putative, expressed
LOC_Os05g45050	reticulon domain containing protein, putative, expressed
LOC_Os05g45270	ribosomal L9, putative, expressed
LOC_Os05g45580	expressed protein
LOC_Os05g45590	hexokinase, putative, expressed
LOC_Os05g45740	mitochondrial ATP synthase g subunit family protein, putative, expressed
LOC_Os05g45950	outer mitochondrial membrane porin, putative, expressed
LOC_Os05g46290	T-complex protein, putative, expressed
LOC_Os05g46430	60S ribosomal protein L28-1, putative, expressed
LOC_Os05g46560	RAN GTPase-activating protein 1, putative, expressed
LOC_Os05g46950	expressed protein
LOC_Os05g47470	VIP1 protein, putative, expressed
LOC_Os05g47890	WD domain, G-beta repeat domain containing protein, expressed
LOC_Os05g47970	microtubule associated protein, putative, expressed
LOC_Os05g48050	ribosomal protein L7/L12 C-terminal domain containing protein, expressed
LOC_Os05g48220	60S ribosomal protein L35a-3, putative, expressed
LOC_Os05g48290	T-complex protein, putative, expressed
LOC_Os05g48300	purine permease, putative, expressed
LOC_Os05g48310	60S ribosomal protein L35a-3, putative, expressed
LOC_Os05g48320	60S ribosomal protein L37a, putative, expressed
LOC_Os05g48560	expressed protein
LOC_Os05g48610	expressed protein
LOC_Os05g48880	expressed protein
LOC_Os05g49030	60S ribosomal protein L18a, putative, expressed
LOC_Os05g49150	eukaryotic translation initiation factor 3 subunit D, putative, expressed
LOC_Os05g49180	protein of unknown function DUF1296 domain containing protein, expressed
LOC_Os05g49470	THO complex subunit 7, putative, expressed
LOC_Os05g49930	GRAS family transcription factor domain containing protein, expressed
LOC_Os05g50360	anaphase-promoting complex subunit 10, putative, expressed
LOC_Os05g50380	glucose-1-phosphate adenylyltransferase large subunit, chloroplast precursor, putative, expressed
LOC_Os05g50640	transposon protein, putative, unclassified, expressed
LOC_Os05g50654	mitochondrial import receptor subunit TOM7-1, putative, expressed
LOC_Os05g50920	transmembrane amino acid transporter protein, putative, expressed
LOC_Os05g51800	peptidyl-tRNA hydrolase, mitochondrial precursor, putative, expressed
LOC_Os05g51830	ZOS5-12 - C2H2 zinc finger protein, expressed
LOC_Os06g01490	monocopper oxidase, putative, expressed
LOC_Os06g01800	expressed protein
LOC_Os06g01890	MADS-box transcription factor, putative, expressed
LOC_Os06g02510	ribosomal protein L13, putative, expressed
LOC_Os06g03710	DELLA protein SLR1, putative, expressed
LOC_Os06g03790	39S ribosomal protein L47, mitochondrial precursor, putative, expressed
LOC_Os06g03920	expressed protein
LOC_Os06g04200	starch synthase, putative, expressed
LOC_Os06g04290	S10/S20 domain containing ribosomal protein, putative, expressed
LOC_Os06g05090	methyltransferase domain containing protein, expressed
LOC_Os06g05190	BRCA1 C Terminus domain containing protein, expressed
LOC_Os06g05660	NAP domain containing protein, putative, expressed
LOC_Os06g06560	starch synthase, putative, expressed
LOC_Os06g06610	expressed protein
LOC_Os06g07140	peptidase, T1 family, putative, expressed
LOC_Os06g07160	expressed protein
LOC_Os06g07640	myb-like DNA-binding domain, SHAQKYF class family protein, expressed
LOC_Os06g07700	expressed protein
LOC_Os06g07740	myb-like DNA-binding domain, SHAQKYF class family protein, expressed
LOC_Os06g08770	ruvB-like 2, putative, expressed
LOC_Os06g08990	expressed protein
LOC_Os06g09630	3-oxoacyl-synthase, putative, expressed
LOC_Os06g10660	lysM domain-containing GPI-anchored protein 1 precursor, putative, expressed
LOC_Os06g10980	xyloglucan fucosyltransferase, putative, expressed
LOC_Os06g11060	expressed protein
LOC_Os06g11320	peptidyl-prolyl cis-trans isomerase CYP40, putative, expressed
LOC_Os06g11610	heat shock 22 kDa protein, mitochondrial precursor, putative, expressed
LOC_Os06g11640	serine/threonine-protein phosphatase 2A activator 2, putative, expressed
LOC_Os06g11730	RNA recognition motif containing protein, putative, expressed
LOC_Os06g12000	expressed protein
LOC_Os06g12060	mTERF family protein, expressed
LOC_Os06g12450	soluble starch synthase 2-3, chloroplast precursor, putative, expressed
LOC_Os06g12810	proteins of unknown function domain containing protein, expressed
LOC_Os06g13670	E2F family transcription factor protein, putative, expressed
LOC_Os06g13780	expressed protein
LOC_Os06g16240	expressed protein
LOC_Os06g16290	ribosomal protein L7Ae, putative, expressed
LOC_Os06g19480	expressed protein
LOC_Os06g19640	39S ribosomal protein L46, mitochondrial precursor, putative, expressed
LOC_Os06g20330	hypothetical protein
LOC_Os06g22070	mitochondrial glycoprotein, putative, expressed
LOC_Os06g22420	ZOS6-04 - C2H2 zinc finger protein, expressed
LOC_Os06g22660	EMB1303, putative, expressed
LOC_Os06g23060	DEFL11 - Defensin and Defensin-like DEFL family
LOC_Os06g23580	expressed protein
LOC_Os06g29710	OsFBD12 - F-box and FBD domain containing protein, expressed
LOC_Os06g30320	NOC3 - Putative nucleolar complex subunit 3, expressed
LOC_Os06g30860	WRKY31, expressed
LOC_Os06g33520	DEAD/DEAH box helicase, putative, expressed
LOC_Os06g33980	tRNA-splicing endonuclease subunit Sen2, putative, expressed
LOC_Os06g34690	T-complex protein, putative, expressed
LOC_Os06g35470	L1P family of ribosomal proteins domain containing protein, expressed
LOC_Os06g35660	reticuline oxidase-like protein precursor, putative, expressed
LOC_Os06g35730	ribosomal protein L5, putative, expressed
LOC_Os06g36700	T-complex protein, putative, expressed
LOC_Os06g37440	elongation factor 1-gamma, putative, expressed
LOC_Os06g39870	26S protease regulatory subunit 8, putative, expressed
LOC_Os06g40220	OsFBX199 - F-box domain containing protein, expressed
LOC_Os06g40840	microtubule associated protein, putative, expressed
LOC_Os06g40950	DNA-directed RNA polymerase I subunit RPA1, putative, expressed
LOC_Os06g42020	CSLA9 - cellulose synthase-like family A, expressed
LOC_Os06g42990	AP2 domain containing protein, expressed
LOC_Os06g43570	peptidase, T1 family, putative, expressed
LOC_Os06g43690	WD repeat-containing protein, putative, expressed
LOC_Os06g43760	tRNA synthetase class I, putative, expressed
LOC_Os06g43880	prenyltransferase, putative, expressed
LOC_Os06g43910	two-component response regulator, putative, expressed
LOC_Os06g44330	expressed protein
LOC_Os06g45320	DEFL27 - Defensin and Defensin-like DEFL family
LOC_Os06g45390	expressed protein
LOC_Os06g45870	expressed protein
LOC_Os06g45920	ZmEBE-1 protein, putative, expressed
LOC_Os06g45990	patellin-5, putative, expressed
LOC_Os06g46000	tubulin/FtsZ domain containing protein, putative, expressed
LOC_Os06g46730	expressed protein
LOC_Os06g46990	expressed protein
LOC_Os06g47100	OsFBX203 - F-box domain containing protein, expressed
LOC_Os06g47320	T-complex protein, putative, expressed
LOC_Os06g47390	conserved hypothetical protein
LOC_Os06g48650	OsSub52 - Putative Subtilisin homologue, expressed
LOC_Os06g48780	60S acidic ribosomal protein, putative, expressed
LOC_Os06g48920	expressed protein
LOC_Os06g49050	hAT dimerisation domain containing protein, expressed
LOC_Os06g49620	expressed protein
LOC_Os06g51110	cyclin, putative, expressed
LOC_Os07g01020	SOR/SNZ family protein, putative, expressed
LOC_Os07g01450	DNA directed RNA polymerase, 7 kDa subunit domain containing protein, expressed
LOC_Os07g01460	expressed protein
LOC_Os07g01470	circumsporozoite protein precursor, putative, expressed
LOC_Os07g01710	phytosulfokine receptor precursor, putative, expressed
LOC_Os07g01920	nucleolar GTP-binding protein 1, putative, expressed
LOC_Os07g02290	OsFBX208 - F-box domain containing protein, expressed
LOC_Os07g02760	OsFBD13 - F-box and FBD domain containing protein, expressed
LOC_Os07g02770	OsFBL32 - F-box domain and LRR containing protein, expressed
LOC_Os07g03040	expressed protein
LOC_Os07g03160	WD domain, G-beta repeat domain containing protein, expressed
LOC_Os07g03230	eukaryotic translation initiation factor 3 subunit C, putative, expressed
LOC_Os07g04330	expressed protein
LOC_Os07g05580	ribosomal protein L7Ae, putative, expressed
LOC_Os07g06090	expressed protein
LOC_Os07g06390	expressed protein
LOC_Os07g06970	HEN1, putative, expressed
LOC_Os07g07220	LSM domain containing protein, expressed
LOC_Os07g07490	YT521-B, putative, expressed
LOC_Os07g07530	expressed protein
LOC_Os07g08240	ZmEBE-1 protein, putative, expressed
LOC_Os07g08330	ribosomal protein L4, putative, expressed
LOC_Os07g08660	40S ribosomal protein S15, putative, expressed
LOC_Os07g09340	plasma membrane ATPase, putative, expressed
LOC_Os07g10300	expressed protein
LOC_Os07g10350	S1 RNA binding domain containing protein, expressed
LOC_Os07g10660	ribosomal protein, putative, expressed
LOC_Os07g10720	40S ribosomal protein S15a, putative, expressed
LOC_Os07g10830	dolichyl-diphosphooligosaccharide--protein glycosyltransferase 48 kDasubunit precursor, putative, expressed
LOC_Os07g12110	eukaryotic translation initiation factor 3 subunit E, putative, expressed
LOC_Os07g12140	PPR repeat domain containing protein, putative, expressed
LOC_Os07g12250	ribosomal protein L24, putative, expressed
LOC_Os07g12320	WD domain, G-beta repeat domain containing protein, expressed
LOC_Os07g12650	ribosomal protein L7Ae, putative, expressed
LOC_Os07g12710	GIY-YIG catalytic domain containing protein, putative, expressed
LOC_Os07g15880	mitochondrial prohibitin complex protein 2, putative, expressed
LOC_Os07g17160	expressed protein
LOC_Os07g17170	expressed protein
LOC_Os07g17300	expressed protein
LOC_Os07g17520	expressed protein
LOC_Os07g18610	OsFBLD7 - F-box, LRR and FBD domain containing protein, expressed
LOC_Os07g18670	expressed protein
LOC_Os07g20110	expressed protein
LOC_Os07g20600	retrotransposon, putative, centromere-specific
LOC_Os07g22670	mTERF domain containing protein, expressed
LOC_Os07g22840	anaphase-promoting complex subunit 11, putative, expressed
LOC_Os07g23470	thaumatin, putative, expressed
LOC_Os07g23900	OsFBX234 - F-box domain containing protein, expressed
LOC_Os07g25440	WD domain, G-beta repeat domain containing protein, expressed
LOC_Os07g25780	expressed protein
LOC_Os07g26900	alpha-galactosidase precursor, putative, expressed
LOC_Os07g26960	kinesin-like protein, identical, putative, expressed
LOC_Os07g27180	tetratricopeptide repeat domain containing protein, expressed
LOC_Os07g27359	expressed protein
LOC_Os07g28340	transposon protein, putative, unclassified, expressed
LOC_Os07g28660	ice-structuring glycoprotein precursor, putative, expressed
LOC_Os07g28850	retrotransposon protein, putative, unclassified, expressed
LOC_Os07g29190	expressed protein
LOC_Os07g29320	rRNA-processing protein EBP2, putative, expressed
LOC_Os07g30840	proteasome subunit, putative, expressed
LOC_Os07g32530	potassium transporter, putative, expressed
LOC_Os07g34250	peptidase aspartic family protein, putative, expressed
LOC_Os07g34620	expressed protein
LOC_Os07g34740	NUC153 domain containing protein, expressed
LOC_Os07g36910	OsFBX254 - F-box domain containing protein, expressed
LOC_Os07g36920	OsFBX255 - F-box domain containing protein, expressed
LOC_Os07g37640	IKI3 family protein, expressed
LOC_Os07g38540	40S ribosomal protein S13, putative, expressed
LOC_Os07g38600	REX1 DNA Repair family protein, expressed
LOC_Os07g38930	glucan endo-1,3-beta-glucosidase precursor, putative, expressed
LOC_Os07g38990	expressed protein
LOC_Os07g39020	OsSub53 - Putative Subtilisin homologue, expressed
LOC_Os07g39980	GA22009-PA, putative, expressed
LOC_Os07g40180	expressed protein
LOC_Os07g40800	PPR repeat domain containing protein, putative, expressed
LOC_Os07g41180	RNA-binding protein-like, putative, expressed
LOC_Os07g41190	WD domain, G-beta repeat domain containing protein, expressed
LOC_Os07g41240	cytochrome P450, putative, expressed
LOC_Os07g41260	PPR repeat domain containing protein, putative, expressed
LOC_Os07g41290	DEFL13 - Defensin and Defensin-like DEFL family, expressed
LOC_Os07g41360	alpha-1,4-glucan-protein synthase, putative, expressed
LOC_Os07g42130	expressed protein
LOC_Os07g42150	transcription initiation factor IID, putative, expressed
LOC_Os07g42390	DUF581 domain containing protein, expressed
LOC_Os07g42450	ribosomal protein S2, putative, expressed
LOC_Os07g42490	sucrose synthase, putative, expressed
LOC_Os07g42950	40S ribosomal protein S6, putative, expressed
LOC_Os07g43160	uncharacterized glycosyl hydrolase Rv2006/MT2062, putative, expressed
LOC_Os07g43180	SKP1-like protein 1B, putative, expressed
LOC_Os07g43316	SAP domain-containing protein, putative, expressed
LOC_Os07g44190	h/ACA ribonucleoprotein complex subunit 4, putative, expressed
LOC_Os07g44360	serine/threonine-protein kinase Haspin, putative, expressed
LOC_Os07g44630	thymidylate kinase, putative, expressed
LOC_Os07g44640	ZOS7-13 - C2H2 zinc finger protein, expressed
LOC_Os07g46190	pectinesterase, putative, expressed
LOC_Os07g46620	WD repeat-containing protein 55, putative, expressed
LOC_Os07g46750	elongation factor protein, putative, expressed
LOC_Os07g47201	adenyl cyclase, putative, expressed
LOC_Os07g47420	60S ribosome subunit biogenesis protein NIP7, putative, expressed
LOC_Os07g47780	60S ribosomal protein L18-3, putative, expressed
LOC_Os07g48400	retrotransposon protein, putative, unclassified, expressed
LOC_Os07g48430	nucleoside-triphosphatase, putative, expressed
LOC_Os07g48490	stress responsive protein, putative, expressed
LOC_Os07g49230	ubiquitin-activating enzyme, putative, expressed
LOC_Os07g49510	expressed protein
LOC_Os07g49520	2-oxoglutarate dehydrogenase E1 component, mitochondrial precursor, putative, expressed
LOC_Os08g01180	nicalin, putative, expressed
LOC_Os08g01630	DNA repair metallo-beta-lactamase, putative, expressed
LOC_Os08g02340	60S acidic ribosomal protein, putative, expressed
LOC_Os08g02360	exosome complex exonuclease, putative, expressed
LOC_Os08g02410	40S ribosomal protein S13, putative, expressed
LOC_Os08g02550	proteasome subunit, putative, expressed
LOC_Os08g03470	MBTB15 - Bric-a-Brac, Tramtrack, Broad Complex BTB domain with Meprin and TRAF Homology MATH domain, expressed
LOC_Os08g03520	retrotransposon protein, putative, Ty1-copia subclass, expressed
LOC_Os08g03640	60S acidic ribosomal protein P0, putative, expressed
LOC_Os08g04290	WD domain, G-beta repeat domain containing protein, expressed
LOC_Os08g04520	DEFL53 - Defensin and Defensin-like DEFL family
LOC_Os08g04640	expressed protein
LOC_Os08g04660	expressed protein
LOC_Os08g04670	expressed protein
LOC_Os08g04690	expressed protein
LOC_Os08g04700	expressed protein
LOC_Os08g04710	expressed protein
LOC_Os08g04740	expressed protein
LOC_Os08g05880	Brix domain containing protein, putative, expressed
LOC_Os08g06330	zinc finger C-x8-C-x5-C-x3-H type family protein, expressed
LOC_Os08g06420	abhydrolase domain-containing protein FAM108C1, putative, expressed
LOC_Os08g06474	ribosomal protein L13, putative, expressed
LOC_Os08g07290	HEAT repeat family protein, putative, expressed
LOC_Os08g07480	DNA-directed RNA polymerase subunit, putative, expressed
LOC_Os08g08880	hypothetical protein
LOC_Os08g09230	starch synthase III, putative, expressed
LOC_Os08g09350	gar2, putative, expressed
LOC_Os08g09420	OsFBX266 - F-box domain containing protein, expressed
LOC_Os08g09750	OsFBL44 - F-box domain and LRR containing protein, expressed
LOC_Os08g09940	GTP-binding protein, putative, expressed
LOC_Os08g12940	transposon protein, putative, Pong sub-class, expressed
LOC_Os08g13030	MBTB21 - Bric-a-Brac, Tramtrack, Broad Complex BTB domain with Meprin and TRAF Homology MATH domain, expressed
LOC_Os08g13110	hypothetical protein
LOC_Os08g13130	expressed protein
LOC_Os08g13160	hypothetical protein
LOC_Os08g16630	OsFBX279 - F-box domain containing protein, expressed
LOC_Os08g16880	sas10/Utp3 family protein, expressed
LOC_Os08g17160	plastocyanin-like domain containing protein, putative, expressed
LOC_Os08g17820	retrotransposon protein, putative, unclassified, expressed
LOC_Os08g19420	O-methyltransferase, putative, expressed
LOC_Os08g20410	expressed protein
LOC_Os08g21660	WD domain, G-beta repeat domain containing protein, expressed
LOC_Os08g21840	50S ribosomal protein L15, putative, expressed
LOC_Os08g23710	ribosomal protein L7Ae, putative, expressed
LOC_Os08g23720	glucan endo-1,3-beta-glucosidase precursor, putative, expressed
LOC_Os08g23810	enoyl-acyl-carrier-protein reductase NADH, chloroplast precursor, expressed
LOC_Os08g25090	co-chaperone GrpE protein, putative, expressed
LOC_Os08g25200	paired amphipathic helix repeat-containing protein, putative, expressed
LOC_Os08g25690	expressed protein
LOC_Os08g26990	response regulator receiver domain containing protein, expressed
LOC_Os08g27090	ribosomal protein S17, putative, expressed
LOC_Os08g27870	EARLY flowering protein, putative, expressed
LOC_Os08g28170	nucleobase-ascorbate transporter, putative, expressed
LOC_Os08g28950	response regulator receiver domain containing protein, expressed
LOC_Os08g31740	carboxyl-terminal proteinase, putative, expressed
LOC_Os08g32340	expressed protein
LOC_Os08g32600	STE_MEKK_ste11_MAP3K.21 - STE kinases include homologs to sterile 7, sterile 11 and sterile 20 from yeast, expressed
LOC_Os08g34130	mitochondrial glycoprotein, putative, expressed
LOC_Os08g35670	expressed protein
LOC_Os08g36010	OsFBX295 - F-box domain containing protein, expressed
LOC_Os08g36890	expressed protein
LOC_Os08g37630	elastin precursor, putative, expressed
LOC_Os08g38570	WD domain, G-beta repeat domain containing protein, expressed
LOC_Os08g39070	COP9 signalosome complex subunit 6a, putative, expressed
LOC_Os08g39830	ethylene-insensitive 3, putative, expressed
LOC_Os08g40120	expressed protein
LOC_Os08g40170	cyclin-dependent kinase B2-1, putative, expressed
LOC_Os08g40350	expressed protein
LOC_Os08g41300	60S ribosomal protein L32, putative, expressed
LOC_Os08g41730	peptidase, T1 family, putative, expressed
LOC_Os08g41810	ribosomal protein L22, putative, expressed
LOC_Os08g42350	nodulin MtN3 family protein, putative, expressed
LOC_Os08g42620	zinc finger DHHC domain-containing protein, putative, expressed
LOC_Os08g42690	ankyrin repeat domain containing protein, expressed
LOC_Os08g43640	26S proteasome non-ATPase regulatory subunit 3, putative, expressed
LOC_Os08g44480	40S ribosomal protein S25, putative, expressed
LOC_Os08g44540	expressed protein
LOC_Os08g44670	calreticulin precursor, putative, expressed
LOC_Os09g01610	clumping factor B, putative, expressed
LOC_Os09g02690	expressed protein
LOC_Os09g02780	OsMADS77 - MADS-box family gene with M-alpha type-box, expressed
LOC_Os09g02790	zinc-binding protein, putative, expressed
LOC_Os09g03080	conserved hypothetical protein
LOC_Os09g03500	ZOS9-01 - C2H2 zinc finger protein, expressed
LOC_Os09g06680	WD domain, G-beta repeat domain containing protein, expressed
LOC_Os09g06950	expressed protein
LOC_Os09g07614	expressed protein
LOC_Os09g07830	acetyl-CoA acetyltransferase, cytosolic, putative, expressed
LOC_Os09g07990	retrotransposon protein, putative, unclassified, expressed
LOC_Os09g08000	expressed protein
LOC_Os09g08300	expressed protein
LOC_Os09g08430	ribosomal protein L22, putative, expressed
LOC_Os09g08550	OsFBX308 - F-box domain containing protein, expressed
LOC_Os09g11440	expressed protein
LOC_Os09g12600	phosphate/phosphate translocator, putative, expressed
LOC_Os09g14960	transposon protein, putative, Pong sub-class, expressed
LOC_Os09g15320	ubiquitin-conjugating enzyme, putative, expressed
LOC_Os09g16260	expressed protein
LOC_Os09g18330	expressed protein
LOC_Os09g19560	methyltransferase, putative, expressed
LOC_Os09g19570	AGAP009532-PA, putative, expressed
LOC_Os09g19980	GTP binding protein, putative, expressed
LOC_Os09g20000	heavy metal-associated domain containing protein, expressed
LOC_Os09g20340	DUF630/DUF632 domains containing protein, putative, expressed
LOC_Os09g20820	enolase, putative, expressed
LOC_Os09g21510	STE_MEKK_ste11_MAP3K.2 - STE kinases include homologs to sterile 7, sterile 11 and sterile 20 from yeast, expressed
LOC_Os09g24690	60S ribosomal protein L34, putative, expressed
LOC_Os09g25440	ZOS9-08 - C2H2 zinc finger protein, expressed
LOC_Os09g25890	trehalose-6-phosphate synthase, putative, expressed
LOC_Os09g26470	zinc finger, C3HC4 type family protein, expressed
LOC_Os09g27480	expressed protein
LOC_Os09g28120	OsFBX330 - F-box domain containing protein, expressed
LOC_Os09g28660	gibberellin receptor GID1L2, putative, expressed
LOC_Os09g29490	peroxidase precursor, putative, expressed
LOC_Os09g30070	expressed protein
LOC_Os09g31050	cytosolic phospholipase A2 beta, putative, expressed
LOC_Os09g31180	ribosomal protein L6, putative, expressed
LOC_Os09g31390	transcription factor, putative, expressed
LOC_Os09g31486	DnaK family protein, putative, expressed
LOC_Os09g32150	expressed protein
LOC_Os09g32500	60S ribosomal protein L32, putative, expressed
LOC_Os09g32976	ribosomal protein L7Ae, putative, expressed
LOC_Os09g33960	expressed protein
LOC_Os09g34030	expressed protein
LOC_Os09g34880	basic region leucine zipper domain containing protein, expressed
LOC_Os09g34950	TCP family transcription factor, putative, expressed
LOC_Os09g35600	MATE domain containing protein, expressed
LOC_Os09g36060	endoglucanase, putative, expressed
LOC_Os09g36470	retrotransposon protein, putative, unclassified, expressed
LOC_Os09g36710	peptidase, T1 family, putative, expressed
LOC_Os09g36740	tetratricopeptide repeat domain containing protein, expressed
LOC_Os09g36790	expressed protein
LOC_Os09g36830	Skp1 family, dimerisation domain containing protein, expressed
LOC_Os09g36860	acyl carrier protein, putative, expressed
LOC_Os09g36960	expressed protein
LOC_Os09g36970	expressed protein
LOC_Os09g36982	protein of unknown function DUF1279 domain containing protein, expressed
LOC_Os09g37070	pentatricopeptide, putative, expressed
LOC_Os09g37860	NOL1/NOP2/sun family protein, putative, expressed
LOC_Os09g38400	prostatic spermine-binding protein precursor, putative, expressed
LOC_Os09g38450	expressed protein
LOC_Os09g38600	expressed protein
LOC_Os09g39350	expressed protein
LOC_Os09g39500	ubiquitin fusion protein, putative, expressed
LOC_Os09g39530	Cupin domain containing protein, expressed
LOC_Os09g39780	peptidyl-prolyl cis-trans isomerase, putative, expressed
LOC_Os10g01540	notchless protein, putative, expressed
LOC_Os10g01570	C-5 cytosine-specific DNA methylase, putative, expressed
LOC_Os10g02625	gibberellin regulated protein, putative, expressed
LOC_Os10g03090	expressed protein
LOC_Os10g03540	ribosomal protein L7Ae, putative, expressed
LOC_Os10g03720	expressed protein
LOC_Os10g03730	OsFBX347 - F-box domain containing protein, expressed
LOC_Os10g03750	OsFBX349 - F-box domain containing protein, expressed
LOC_Os10g03870	OsFBX353 - F-box domain containing protein, expressed
LOC_Os10g04890	expressed protein
LOC_Os10g05500	OsFBX370 - F-box domain containing protein, expressed
LOC_Os10g06560	cyclin-dependent kinase G-1, putative, expressed
LOC_Os10g07998	nodulin, putative, expressed
LOC_Os10g09870	HVA22, putative, expressed
LOC_Os10g17930	OsFBX381 - F-box domain containing protein, expressed
LOC_Os10g19894	expressed protein
LOC_Os10g19898	expressed protein
LOC_Os10g19902	expressed protein
LOC_Os10g19904	expressed protein
LOC_Os10g19930	retrotransposon protein, putative, unclassified, expressed
LOC_Os10g20540	DEFL69 - Defensin and Defensin-like DEFL family
LOC_Os10g20560	DEFL81 - Defensin and Defensin-like DEFL family
LOC_Os10g21100	glycosyl hydrolase family 10 protein, putative, expressed
LOC_Os10g22380	glutamyl-tRNA synthetase, cytoplasmic, putative, expressed
LOC_Os10g25180	phosphoinositide phosphatase family protein, putative, expressed
LOC_Os10g25220	SAP domain containing protein, expressed
LOC_Os10g27350	DUF584 domain containing protein, putative, expressed
LOC_Os10g27370	transposon protein, putative, Pong sub-class, expressed
LOC_Os10g27380	expressed protein
LOC_Os10g27470	KH domain containing protein, putative, expressed
LOC_Os10g28630	homocysteine S-methyltransferase protein, putative, expressed
LOC_Os10g29020	ATBPM2, putative, expressed
LOC_Os10g30200	SKP1-like protein 1B, putative, expressed
LOC_Os10g30640	translin, putative, expressed
LOC_Os10g30944	expressed protein
LOC_Os10g31520	ribosomal RNA assembly protein mis3, putative, expressed
LOC_Os10g31900	RNA recognition motif containing protein, putative, expressed
LOC_Os10g32470	expressed protein
LOC_Os10g32550	T-complex protein, putative, expressed
LOC_Os10g32820	60S ribosomal protein L21-2, putative, expressed
LOC_Os10g32870	L11 domain containing ribosomal protein, putative, expressed
LOC_Os10g35330	expressed protein
LOC_Os10g35580	ATEB1A-like microtubule associated protein, putative, expressed
LOC_Os10g37060	T-complex protein, putative, expressed
LOC_Os10g37230	expressed protein
LOC_Os10g37540	OsFBDUF48 - F-box and DUF domain containing protein, expressed
LOC_Os10g37690	inner membrane protein, putative, expressed
LOC_Os10g39830	expressed protein
LOC_Os10g39850	zinc finger, C3HC4 type domain containing protein, expressed
LOC_Os10g39870	ATG1, putative, expressed
LOC_Os10g40540	enoyl-CoA hydratase/isomerase family protein, putative, expressed
LOC_Os10g41050	ribosomal L18p/L5e family protein, expressed
LOC_Os10g41160	expressed protein
LOC_Os10g41470	60S ribosomal protein L27-3, putative, expressed
LOC_Os10g42490	homeobox and START domains containing protein, putative, expressed
LOC_Os10g42660	expressed protein
LOC_Os11g01420	ribosomal protein L10, putative, expressed
LOC_Os11g01620	inactive receptor kinase At2g26730 precursor, putative, expressed
LOC_Os11g02740	expressed protein
LOC_Os11g03220	RNA binding protein, putative, expressed
LOC_Os11g03270	nucleoside-triphosphatase, putative, expressed
LOC_Os11g03460	Mad3/BUB1 homology region 1 domain containing protein, expressed
LOC_Os11g03540	AP2 domain containing protein, expressed
LOC_Os11g03794	WD domain, G-beta repeat domain containing protein, expressed
LOC_Os11g03990	WD domain, G-beta repeat domain containing protein, expressed
LOC_Os11g04000	expressed protein
LOC_Os11g04010	ICE-like protease p20 domain containing protein, putative, expressed
LOC_Os11g04070	60S acidic ribosomal protein P0, putative, expressed
LOC_Os11g05370	60S ribosomal protein L26-1, putative, expressed
LOC_Os11g05940	expressed protein
LOC_Os11g06330	expressed protein
LOC_Os11g06680	expressed protein
LOC_Os11g06750	ribosomal protein L3, putative, expressed
LOC_Os11g06880	acyl-CoA synthetase, putative, expressed
LOC_Os11g07050	FHA domain containing protein, putative, expressed
LOC_Os11g08170	DEFL45 - Defensin and Defensin-like DEFL family, expressed
LOC_Os11g08200	eukaryotic aspartyl protease domain containing protein, expressed
LOC_Os11g08240	DEFL29 - Defensin and Defensin-like DEFL family, expressed
LOC_Os11g08250	DEFL30 - Defensin and Defensin-like DEFL family, expressed
LOC_Os11g08260	DEFL31 - Defensin and Defensin-like DEFL family, expressed
LOC_Os11g08265	expressed protein
LOC_Os11g08270	DEFL32 - Defensin and Defensin-like DEFL family, expressed
LOC_Os11g08285	expressed protein
LOC_Os11g08940	RNA polymerases N 8 kDa subunit, putative, expressed
LOC_Os11g09280	OsPDIL1-1 protein disulfide isomerase PDIL1-1, expressed
LOC_Os11g09630	OsFBX407 - F-box domain containing protein, expressed
LOC_Os11g09670	OsFBX409 - F-box domain containing protein, expressed
LOC_Os11g09690	OsFBX410 - F-box domain containing protein, expressed
LOC_Os11g11020	DAG protein, chloroplast precursor, putative, expressed
LOC_Os11g11240	expressed protein
LOC_Os11g11340	CIP111, putative, expressed
LOC_Os11g11390	ribosomal protein, putative, expressed
LOC_Os11g11430	OsIAA29 - Auxin-responsive Aux/IAA gene family member, expressed
LOC_Os11g11500	serpin domain containing protein, putative, expressed
LOC_Os11g11530	ZmEBE-1 protein, putative, expressed
LOC_Os11g11620	ZmEBE-1 protein, putative, expressed
LOC_Os11g11680	LGC1, putative, expressed
LOC_Os11g13930	ZF-HD protein dimerisation region containing protein, expressed
LOC_Os11g13980	hsp20/alpha crystallin family protein, putative, expressed
LOC_Os11g14170	OsDegp12 - Putative Deg protease homologue, expressed
LOC_Os11g14990	expressed protein
LOC_Os11g15620	OsFBX420 - F-box domain containing protein, expressed
LOC_Os11g18140	ZmEBE-1 protein, putative, expressed
LOC_Os11g18690	glycosyl hydrolase family 3 protein, putative, expressed
LOC_Os11g19250	AARP2CN domain containing protein, expressed
LOC_Os11g19500	expressed protein
LOC_Os11g20689	exosome complex exonuclease, putative, expressed
LOC_Os11g22120	hypothetical protein
LOC_Os11g24610	60S ribosomal protein L38, putative, expressed
LOC_Os11g26030	GTPase of unknown function domain containing protein, putative, expressed
LOC_Os11g26580	MEGL18 - Maternally expressed gene MEG family protein precursor, putative, expressed
LOC_Os11g26600	MEGL3 - Maternally expressed gene MEG family protein precursor, putative, expressed
LOC_Os11g26710	MEGL5 - Maternally expressed gene MEG family protein precursor, putative, expressed
LOC_Os11g26725	expressed protein
LOC_Os11g27470	expressed protein
LOC_Os11g29190	40S ribosomal protein S5, putative, expressed
LOC_Os11g30220	hypothetical protein
LOC_Os11g30230	expressed protein
LOC_Os11g31360	no apical meristem protein, putative, expressed
LOC_Os11g31380	no apical meristem protein, putative, expressed
LOC_Os11g31690	expressed protein
LOC_Os11g32080	expressed protein
LOC_Os11g32300	expressed protein
LOC_Os11g34824	expressed protein
LOC_Os11g34990	DEFL79 - Defensin and Defensin-like DEFL family
LOC_Os11g35060	agenet domain containing protein, expressed
LOC_Os11g36030	protein binding protein, putative, expressed
LOC_Os11g36050	prefoldin subunit, putative, expressed
LOC_Os11g36760	transmembrane receptor, putative, expressed
LOC_Os11g37510	ribosomal protein L4, putative, expressed
LOC_Os11g37560	expressed protein
LOC_Os11g38170	notchless protein, putative, expressed
LOC_Os11g38610	expressed protein
LOC_Os11g38620	expressed protein
LOC_Os11g38930	tRNA-splicing endonuclease subunit Sen2, putative, expressed
LOC_Os11g41880	potyvirus VPg interacting protein, putative, expressed
LOC_Os11g42520	DEFL34 - Defensin and Defensin-like DEFL family, expressed
LOC_Os11g42525	hypothetical protein
LOC_Os11g42530	DEFL25 - Defensin and Defensin-like DEFL family
LOC_Os11g42850	expressed protein
LOC_Os11g42890	expressed protein
LOC_Os11g45290	retrotransposon protein, putative, unclassified, expressed
LOC_Os11g45295	retrotransposon protein, putative, unclassified, expressed
LOC_Os12g01430	ribosomal protein L10, putative, expressed
LOC_Os12g01700	inactive receptor kinase At2g26730 precursor, putative, expressed
LOC_Os12g02710	expressed protein
LOC_Os12g02970	RNA binding protein, putative, expressed
LOC_Os12g03090	ribosomal protein, putative, expressed
LOC_Os12g03180	Mad3/BUB1 homology region 1 domain containing protein, expressed
LOC_Os12g03250	retrotransposon protein, putative, unclassified, expressed
LOC_Os12g03822	WD domain, G-beta repeat domain containing protein, expressed
LOC_Os12g03880	60S acidic ribosomal protein P0, putative, expressed
LOC_Os12g04010	M-phase phosphoprotein 10, putative, expressed
LOC_Os12g04570	expressed protein
LOC_Os12g04610	expressed protein
LOC_Os12g04740	OsDegp13 - Putative Deg protease homologue, expressed
LOC_Os12g06130	expressed protein
LOC_Os12g06440	expressed protein
LOC_Os12g06560	expressed protein
LOC_Os12g06610	nucleolar complex protein 2, putative, expressed
LOC_Os12g06750	DEFL16 - Defensin and Defensin-like DEFL family
LOC_Os12g06760	DEFL17 - Defensin and Defensin-like DEFL family
LOC_Os12g06910	nucleolar protein family 6, putative, expressed
LOC_Os12g07010	ribosomal protein L3, putative, expressed
LOC_Os12g07260	PPR repeat domain containing protein, putative, expressed
LOC_Os12g07300	N-acetyltransferase 10, putative, expressed
LOC_Os12g07740	eukaryotic translation initiation factor 2 subunit gamma, putative, expressed
LOC_Os12g08170	2-oxo acid dehydrogenases acyltransferase domain containing protein, expressed
LOC_Os12g13570	MYB family transcription factor, putative, expressed
LOC_Os12g13960	LTPL33 - Protease inhibitor/seed storage/LTP family protein precursor, expressed
LOC_Os12g16210	zinc finger family protein, putative, expressed
LOC_Os12g16870	expressed protein
LOC_Os12g17840	ubiquitin family protein, expressed
LOC_Os12g20130	retrotransposon, putative, centromere-specific
LOC_Os12g21590	retrotransposon protein, putative, unclassified, expressed
LOC_Os12g22030	serine hydroxymethyltransferase, mitochondrial precursor, putative, expressed
LOC_Os12g22620	endonuclease/Exonuclease/phosphatase family protein, expressed
LOC_Os12g22650	histone H3, putative, expressed
LOC_Os12g22680	histone H3, putative, expressed
LOC_Os12g23980	OsSub63 - Putative Subtilisin homologue, expressed
LOC_Os12g24130	expressed protein
LOC_Os12g24550	expressed protein
LOC_Os12g25360	expressed protein
LOC_Os12g27940	expressed protein
LOC_Os12g27960	expressed protein
LOC_Os12g29370	ZmEBE-1 protein, putative, expressed
LOC_Os12g29590	expressed protein
LOC_Os12g30520	pumilio-family RNA binding repeat containing protein, expressed
LOC_Os12g30640	ZmEBE-2 protein, putative, expressed
LOC_Os12g32040	ZmEBE-1 protein, putative, expressed
LOC_Os12g32060	expressed protein
LOC_Os12g32150	expressed protein
LOC_Os12g32986	heat shock protein, putative, expressed
LOC_Os12g34300	OsFBX454 - F-box domain containing protein, expressed
LOC_Os12g34840	rhoGAP domain containing protein, expressed
LOC_Os12g34854	RNA polymerase Rpb7, N-terminal domain containing protein, expressed
LOC_Os12g36170	HEAT repeat family protein, putative, expressed
LOC_Os12g36890	CSLD4 - cellulose synthase-like family D, expressed
LOC_Os12g38000	60S ribosomal protein L8, putative, expressed
LOC_Os12g38580	hypothetical protein
LOC_Os12g38590	pumilio-family RNA binding repeat containing protein, expressed
LOC_Os12g40790	zinc finger family protein, putative, expressed
LOC_Os12g41230	tesmin/TSO1-like CXC domain containing protein, expressed
LOC_Os12g41400	eukaryotic translation initiation factor 2 subunit gamma, putative, expressed
LOC_Os12g41790	DEFL3 - Defensin and Defensin-like DEFL family, expressed
LOC_Os12g42150	WD domain, G-beta repeat domain containing protein, expressed
LOC_Os12g42160	kinesin motor domain containing protein, putative, expressed
LOC_Os12g42390	expressed protein
LOC_Os12g42760	type IIB DNA topoisomerase, putative, expressed
LOC_Os12g42960	expressed protein
LOC_Os12g43830	NUC189 domain containing protein, expressed

## Sheet: EnSGs
Gene ID	Annotation
LOC_Os11g26710	MEGL5 - Maternally expressed gene MEG family protein precursor, putative, expressed
LOC_Os10g19904	expressed protein
LOC_Os02g07440	DEFL78 - Defensin and Defensin-like DEFL family, expressed
LOC_Os12g23980	OsSub63 - Putative Subtilisin homologue, expressed
LOC_Os12g32040	ZmEBE-1 protein, putative, expressed
LOC_Os01g58600	expressed protein
LOC_Os02g46290	invertase/pectin methylesterase inhibitor family protein, putative, expressed
LOC_Os11g26725	expressed protein
LOC_Os08g19420	O-methyltransferase, putative, expressed
LOC_Os01g42150	MEGL13 - Maternally expressed gene MEG family protein precursor, expressed
LOC_Os07g08240	ZmEBE-1 protein, putative, expressed
LOC_Os11g08200	eukaryotic aspartyl protease domain containing protein, expressed
LOC_Os05g30470	collagen alpha-1, putative, expressed
LOC_Os10g02625	gibberellin regulated protein, putative, expressed
LOC_Os02g54390	hypro1, putative, expressed
LOC_Os02g53570	DEFL74 - Defensin and Defensin-like DEFL family, expressed
LOC_Os02g19880	expressed protein
LOC_Os05g02610	expressed protein
LOC_Os09g02780	OsMADS77 - MADS-box family gene with M-alpha type-box, expressed
LOC_Os04g35270	alpha-1,4-fucosyltransferase, putative, expressed
LOC_Os07g39020	OsSub53 - Putative Subtilisin homologue, expressed
LOC_Os07g17300	expressed protein
LOC_Os08g04690	expressed protein
LOC_Os01g42160	MEGL14 - Maternally expressed gene MEG family protein precursor, putative, expressed
LOC_Os04g12639	carboxyl-terminal proteinase, putative, expressed
LOC_Os05g19670	Cupin domain containing protein, expressed
LOC_Os11g26580	MEGL18 - Maternally expressed gene MEG family protein precursor, putative, expressed
LOC_Os11g11530	ZmEBE-1 protein, putative, expressed
LOC_Os07g29190	expressed protein
LOC_Os06g45320	DEFL27 - Defensin and Defensin-like DEFL family
LOC_Os09g03080	conserved hypothetical protein
LOC_Os04g13480	response regulator receiver domain containing protein, expressed
LOC_Os02g04190	THION23 - Plant thionin family protein precursor, expressed
LOC_Os03g10710	expressed protein
LOC_Os05g40850	expressed protein
LOC_Os11g30220	hypothetical protein
LOC_Os02g20130	DEFL72 - Defensin and Defensin-like DEFL family
LOC_Os04g11730	methyl-CpG binding domain containing protein, expressed
LOC_Os04g20560	methyl-CpG binding domain containing protein, expressed
LOC_Os01g72520	phosphoesterase family protein, putative, expressed
LOC_Os01g18440	OsMADS89 - MADS-box family gene with M-gamma type-box, expressed
LOC_Os11g08265	expressed protein
LOC_Os02g15730	plastocyanin-like domain containing protein, putative, expressed
LOC_Os03g11180	cysteine proteinase inhibitor 6 precursor, putative, expressed
LOC_Os05g25630	inhibitor I family protein, putative, expressed
LOC_Os10g42490	homeobox and START domains containing protein, putative, expressed
LOC_Os02g07495	expressed protein
LOC_Os03g02255	expressed protein
LOC_Os01g69160	regulatory protein, putative, expressed
LOC_Os01g28230	ZOS1-07 - C2H2 zinc finger protein, expressed
LOC_Os12g29370	ZmEBE-1 protein, putative, expressed
LOC_Os09g36060	endoglucanase, putative, expressed
LOC_Os10g07998	nodulin, putative, expressed
LOC_Os02g58470	expressed protein
LOC_Os02g44106	expansin precursor, putative, expressed
LOC_Os05g29900	expressed protein
LOC_Os10g21100	glycosyl hydrolase family 10 protein, putative, expressed
LOC_Os03g11170	cysteine proteinase inhibitor precursor, putative, expressed
LOC_Os02g37000	mitochondrial prohibitin complex protein 1, putative, expressed
LOC_Os09g36982	protein of unknown function DUF1279 domain containing protein, expressed
LOC_Os11g42525	hypothetical protein
LOC_Os04g24800	OsMADS82 - MADS-box family gene with M-gamma type-box, expressed
LOC_Os09g02790	zinc-binding protein, putative, expressed
LOC_Os02g09290	cytochrome P450 71D10, putative, expressed
LOC_Os06g35660	reticuline oxidase-like protein precursor, putative, expressed
LOC_Os01g19290	integral membrane protein DUF6 containing protein, expressed
LOC_Os01g63790	prolipoprotein diacylglyceryl transferase, putative, expressed
LOC_Os12g27960	expressed protein
LOC_Os03g48220	expressed protein
LOC_Os04g15765	retrotransposon protein, putative, unclassified
LOC_Os05g27500	carboxyl-terminal proteinase, putative, expressed
LOC_Os11g04000	expressed protein
LOC_Os05g29870	basic salivary proline-rich protein 3 precursor, putative, expressed
LOC_Os10g20560	DEFL81 - Defensin and Defensin-like DEFL family
LOC_Os07g48400	retrotransposon protein, putative, unclassified, expressed
LOC_Os04g15740	DEFL50 - Defensin and Defensin-like DEFL family, expressed
LOC_Os05g02630	lysine-rich arabinogalactan protein 19 precursor, putative, expressed
LOC_Os03g24240	IPP transferase, putative, expressed
LOC_Os02g49540	DEFL73 - Defensin and Defensin-like DEFL family, expressed
LOC_Os04g05500	MEGL8 - Maternally expressed gene MEG family protein precursor, expressed
LOC_Os11g08250	DEFL30 - Defensin and Defensin-like DEFL family, expressed
LOC_Os03g38610	OsMADS87 - MADS-box family gene with M-gamma type-box, expressed
LOC_Os12g01700	inactive receptor kinase At2g26730 precursor, putative, expressed
LOC_Os11g08270	DEFL32 - Defensin and Defensin-like DEFL family, expressed
LOC_Os11g26600	MEGL3 - Maternally expressed gene MEG family protein precursor, putative, expressed
LOC_Os02g53590	DEFL71 - Defensin and Defensin-like DEFL family, expressed
LOC_Os02g03800	THION22 - Plant thionin family protein precursor, expressed
LOC_Os01g47180	3-5 exonuclease domain-containing protein, putative, expressed
LOC_Os08g13030	MBTB21 - Bric-a-Brac, Tramtrack, Broad Complex BTB domain with Meprin and TRAF Homology MATH domain, expressed
LOC_Os02g09200	cytochrome P450 71D10, putative, expressed
LOC_Os11g04010	ICE-like protease p20 domain containing protein, putative, expressed
LOC_Os01g41340	OsFBL1 - F-box domain and LRR containing protein, expressed
LOC_Os01g35240	hypothetical protein
LOC_Os02g33130	pectinesterase inhibitor domain containing protein, putative, expressed
LOC_Os11g19500	expressed protein
LOC_Os06g07640	myb-like DNA-binding domain, SHAQKYF class family protein, expressed
LOC_Os09g18330	expressed protein
LOC_Os11g08240	DEFL29 - Defensin and Defensin-like DEFL family, expressed
LOC_Os02g06830	expressed protein
LOC_Os01g01950	expressed protein
LOC_Os02g09310	cytochrome P450, putative, expressed
LOC_Os04g24790	OsMADS81 - MADS-box family gene with M-gamma type-box, expressed
LOC_Os11g06330	expressed protein
LOC_Os04g11640	methyl-CpG binding domain containing protein, expressed
LOC_Os04g06530	MEGL12 - Maternally expressed gene MEG family protein precursor, expressed
LOC_Os02g55134	cytochrome c oxidase copper chaperone, putative, expressed
LOC_Os12g29590	expressed protein
LOC_Os06g43910	two-component response regulator, putative, expressed
LOC_Os11g08170	DEFL45 - Defensin and Defensin-like DEFL family, expressed
LOC_Os04g38540	aldose 1-epimerase, putative, expressed
LOC_Os01g61020	curculin-like lectin family protein, putative, expressed
LOC_Os12g30640	ZmEBE-2 protein, putative, expressed
LOC_Os04g35540	amino acid permease family protein, putative, expressed
LOC_Os04g45060	MYB family transcription factor, putative, expressed
LOC_Os05g15620	expressed protein
LOC_Os12g25360	expressed protein
LOC_Os04g42230	expressed protein
LOC_Os06g30860	WRKY31, expressed
LOC_Os11g30230	expressed protein
LOC_Os06g46730	expressed protein
LOC_Os07g01470	circumsporozoite protein precursor, putative, expressed
LOC_Os12g06760	DEFL17 - Defensin and Defensin-like DEFL family
LOC_Os01g33550	MEGL19 - Maternally expressed gene MEG family protein precursor, putative, expressed
LOC_Os09g07990	retrotransposon protein, putative, unclassified, expressed
LOC_Os01g74440	OsMADS79 - MADS-box family gene with M-alpha type-box, expressed
LOC_Os05g37210	eukaryotic protein of unknown function DUF914 domain containing protein, expressed
LOC_Os04g24810	OsMADS83 - MADS-box family gene with M-gamma type-box
LOC_Os08g28950	response regulator receiver domain containing protein, expressed
LOC_Os11g18690	glycosyl hydrolase family 3 protein, putative, expressed
LOC_Os11g42530	DEFL25 - Defensin and Defensin-like DEFL family
LOC_Os05g13804	expressed protein
LOC_Os11g13980	hsp20/alpha crystallin family protein, putative, expressed
LOC_Os07g28660	ice-structuring glycoprotein precursor, putative, expressed
LOC_Os09g36960	expressed protein
LOC_Os05g43800	expressed protein
LOC_Os06g22420	ZOS6-04 - C2H2 zinc finger protein, expressed
LOC_Os02g53600	DEFL75 - Defensin and Defensin-like DEFL family, expressed
LOC_Os07g46190	pectinesterase, putative, expressed
LOC_Os09g27480	expressed protein
LOC_Os07g01460	expressed protein
LOC_Os06g10980	xyloglucan fucosyltransferase, putative, expressed
LOC_Os12g06440	expressed protein
LOC_Os05g28810	expressed protein
LOC_Os02g06320	RNA recognition motif 2 domain containing protein, expressed
LOC_Os03g06970	tetratricopeptide repeat domain containing protein, expressed
LOC_Os07g22670	mTERF domain containing protein, expressed
LOC_Os01g01940	expressed protein
LOC_Os02g02275	expressed protein
LOC_Os11g34990	DEFL79 - Defensin and Defensin-like DEFL family
LOC_Os07g26960	kinesin-like protein, identical, putative, expressed
LOC_Os07g17170	expressed protein
LOC_Os01g41250	OsFBX17 - F-box domain containing protein, expressed
LOC_Os06g29710	OsFBD12 - F-box and FBD domain containing protein, expressed
LOC_Os09g39530	Cupin domain containing protein, expressed
LOC_Os11g22120	hypothetical protein
LOC_Os12g20130	retrotransposon, putative, centromere-specific
LOC_Os06g47390	conserved hypothetical protein
LOC_Os01g27500	expressed protein
LOC_Os06g12810	proteins of unknown function domain containing protein, expressed
LOC_Os07g25780	expressed protein
LOC_Os11g11680	LGC1, putative, expressed
LOC_Os06g23060	DEFL11 - Defensin and Defensin-like DEFL family
LOC_Os06g20330	hypothetical protein
LOC_Os04g28190	expressed protein
LOC_Os08g31740	carboxyl-terminal proteinase, putative, expressed
LOC_Os05g37110	expressed protein
LOC_Os02g27580	hypothetical protein
LOC_Os02g26160	receptor lectin kinase like protein, putative, expressed
LOC_Os04g54980	expressed protein
LOC_Os10g03090	expressed protein
LOC_Os08g44670	calreticulin precursor, putative, expressed
LOC_Os05g08580	hypothetical protein
LOC_Os08g04660	expressed protein
LOC_Os05g06930	hypothetical protein

## Sheet: RNA-seq mapping statistics
Mapping statistics of RNA-seq data
Samples	Total raw reads	Total clean reads	Mapped reads (Percentage)	Unique mapped reads (Percentage)
WT1 rep1	32635244	23587834	22,878,182 (97.00%)	19,906,770 (87.01%)
WT1 rep2	30819135	23735419	23,029,491 (97.03%)	20,172,081 (87.59%)
WT1 rep3	28855538	23667797	22,955,684 (97.00%)	19,929,344 (86.82%)
hag704 rep1	28336144	23634839	22,865,231 (96.74%)	19,726,838 (86.27%)
hag704 rep2	28789960	23373283	22,619,251 (96.78%)	19,559,946 (86.47%)
hag704 rep3	28789960	23597734	22,838,698 (96.78%)	19,772,048 (86.57%)
WT2 rep1	22680719	22680698	21,938,213 (96.72%)	19,983,527 (91.09%)
WT2 rep2	25451876	25424407	24,226,713 (95.29%)	22,126,053 (91.33%)
WT2 rep3	24090276	24090253	23,309,897 (96.77%)	21,247,020 (91.15%)
acla2 rep1	23458049	23458031	22,633,562 (96.49%)	20,673,709 (91.34%)
acla2 rep2	21502410	21478991	20,738,667 (96.56%)	18,855,305 (90.92%)
acla2 rep3	22546135	22546115	21,790,243 (96.65%)	19,918,206 (91.41%)
