# Supplementary material for: ACL and HAT1 form a nuclear module to acetylate histone H4K5 and promote cell proliferation
Source: Nat Commun. 2023 Jun 5;14:3265. doi: 10.1038/s41467-023-39101-4 (PMC10241871; doi:10.1038/s41467-023-39101-4)
Supplement: Supplementary file 5 — Supplementary Data 2 [file 41467_2023_39101_MOESM5_ESM.xlsx]

## Sheet: hag704
Gene ID	Log2FoldChange	pvalue	Annotation										#The p-values were derived from a two-sided, unpaired Wald test without multiple comparison correction
LOC_Os01g02050	-1.44893	7.09e-35	phosphoenolpyruvate carboxylase, putative, expressed
LOC_Os01g02160	-1.32645	5.37e-33	hydroxyproline-rich glycoprotein family protein, putative, expressed
LOC_Os01g02270	-1.77382	0.0293522	expressed protein
LOC_Os01g02840	-1.13616	0.025565	resistance-related receptor-like kinase, putative, expressed
LOC_Os01g03080	-3.40688	3.46e-14	expressed protein
LOC_Os01g04160	-2.43587	2.2e-09	expressed protein
LOC_Os01g04170	-2.12991	8.45e-11	expressed protein
LOC_Os01g04210	-1.16255	0.0251009	DNA binding protein, putative, expressed
LOC_Os01g04230	-3.90968	8.86e-07	inactive receptor kinase At2g26730 precursor, putative, expressed
LOC_Os01g04390	-3.82115	1.11e-05	expressed protein
LOC_Os01g04470	-3.47785	4.68e-06	expressed protein
LOC_Os01g04630	-1.08738	3.68e-09	muconate cycloisomerase, putative, expressed
LOC_Os01g05220	-2.24768	8.33e-12	expressed protein
LOC_Os01g05260	-2.51844	7.49e-05	expressed protein
LOC_Os01g05585	-1.83457	1.1e-18	metallothionein, putative, expressed
LOC_Os01g05590	-1.54701	0.0478491	retrotransposon protein, putative, unclassified, expressed
LOC_Os01g06280	-1.65109	0.00656392	TKL_IRAK_CrRLK1L-1.4 - The CrRLK1L-1 subfamily has homology to the CrRLK1L homolog, expressed
LOC_Os01g06740	-1.87803	6.39e-13	ribosome inactivating protein, putative, expressed
LOC_Os01g07630	-1.39144	9.39e-11	BRASSINOSTEROID INSENSITIVE 1-associated receptor kinase 1 precursor, putative, expressed
LOC_Os01g09120	-1.23325	5.8e-09	Twin LOV 1, putative, expressed
LOC_Os01g09260	-3.134	3.55e-35	cytokinin dehydrogenase precursor, putative, expressed
LOC_Os01g09470	-2.51513	0.000127631	IQ calmodulin-binding motif family protein, expressed
LOC_Os01g09590	-1.36928	4.15e-06	myb-like DNA-binding domain containing protein, putative, expressed
LOC_Os01g09720	-2.57445	4.32e-15	dof zinc finger domain containing protein, putative, expressed
LOC_Os01g09790	-1.24264	2.53e-20	IQ calmodulin-binding motif domain containing protein, expressed
LOC_Os01g10460	-1.11066	1.49e-08	expressed protein
LOC_Os01g11160	-2.2524	3.73e-44	amino acid permease family protein, putative, expressed
LOC_Os01g11480	-3.26579	0.0492617	zinc finger, C3HC4 type domain containing protein, expressed
LOC_Os01g12190	-1.80171	0.0252857	expressed protein
LOC_Os01g13520	-1.9118	9.44e-73	auxin response factor 1, putative, expressed
LOC_Os01g13540	-1.04602	3.58e-11	NIN, putative, expressed
LOC_Os01g15970	-1.46289	1.73e-10	expressed protein
LOC_Os01g16140	-1.06626	3.56e-08	expressed protein
LOC_Os01g17330	-1.41428	0.000303203	eukaryotic translation initiation factor 6, putative, expressed
LOC_Os01g17470	-1.68253	0.0194103	plastocyanin-like domain containing protein, putative, expressed
LOC_Os01g18220	-1.43816	3.55e-05	expressed protein
LOC_Os01g19800	-1.43208	0.00724972	zinc finger, C3HC4 type, putative, expressed
LOC_Os01g19820	-2.08157	4.88e-23	universal stress protein domain containing protein, putative, expressed
LOC_Os01g19940	-2.79085	0.000255061	expressed protein
LOC_Os01g19990	-1.21346	0.000161118	expressed protein
LOC_Os01g20030	-2.52496	8.47e-10	expressed protein
LOC_Os01g20206	-3.76783	0.0429885	methyltransferase, putative, expressed
LOC_Os01g21120	-1.67181	1.11e-07	AP2 domain containing protein, expressed
LOC_Os01g21135	-5.62515	7.22e-05	retrotransposon protein, putative, unclassified, expressed
LOC_Os01g21590	-1.29179	3.53e-27	homeodomain, putative, expressed
LOC_Os01g22220	-1.07568	0.000316002	expressed protein
LOC_Os01g22780	-2.11746	2.21e-86	GDSL-like lipase/acylhydrolase, putative, expressed
LOC_Os01g24030	-1.46502	0.0239349	AMP-binding enzyme, putative, expressed
LOC_Os01g24200	-3.94435	0.0264786	expressed protein
LOC_Os01g24460	-2.23301	3.38e-22	histone-like transcription factor and archaeal histone, putative, expressed
LOC_Os01g25820	-4.26179	1.65e-47	respiratory burst oxidase, putative, expressed
LOC_Os01g26039	-1.02853	4.13e-08	expressed protein
LOC_Os01g29150	-1.15922	7.45e-07	cytochrome P450 72A1, putative, expressed
LOC_Os01g31370	-1.62608	3.94e-15	glycosyltransferase, putative, expressed
LOC_Os01g31940	-1.40891	3.49e-09	purine permease, putative, expressed
LOC_Os01g32364	-1.5146	1.63e-09	Os1bglu1 - beta-mannosidase/glucosidase homologue, expressed
LOC_Os01g32380	-1.67118	4.68e-10	expressed protein
LOC_Os01g32460	-1.66222	0.0202941	expressed protein
LOC_Os01g32560	-1.61489	6.8e-06	expressed protein
LOC_Os01g32730	-1.04523	0.00230819	tetratricopeptide repeat containing protein, putative, expressed
LOC_Os01g33350	-4.80904	0.000435054	zinc-binding protein, putative, expressed
LOC_Os01g33370	-3.92471	0	zinc-binding protein, putative, expressed
LOC_Os01g33400	-1.45555	1.58e-06	helix-loop-helix DNA-binding domain containing protein, expressed
LOC_Os01g34060	-1.91311	0.000175747	MYB family transcription factor, putative, expressed
LOC_Os01g34400	-1.56443	0.000468949	transposon protein, putative, Pong sub-class, expressed
LOC_Os01g34410	-1.32699	2.23e-31	transposon protein, putative, Pong sub-class, expressed
LOC_Os01g35240	-1.65105	1.38e-09	hypothetical protein
LOC_Os01g35320	-1.91325	0.000797406	expressed protein
LOC_Os01g35330	-1.29713	3.22e-06	circumsporozoite protein precursor, putative, expressed
LOC_Os01g35840	-1.16656	0.000897808	expressed protein
LOC_Os01g36760	-3.77215	0.0406467	expressed protein
LOC_Os01g36970	-2.721	2.31e-07	expressed protein
LOC_Os01g38650	-1.14256	8.57e-05	expressed protein
LOC_Os01g39050	-3.51083	0.0267443	retrotransposon protein, putative, unclassified, expressed
LOC_Os01g39790	-1.30059	2.54e-20	esterase/lipase/thioesterase, putative, expressed
LOC_Os01g41120	-1.20259	0.0455252	retrotransposon protein, putative, Ty3-gypsy subclass, expressed
LOC_Os01g41370	-2.7714	8.99e-43	FBD domain containing protein, putative, expressed
LOC_Os01g41790	-2.26036	7.99e-16	expressed protein
LOC_Os01g42060	-1.16722	7.4e-09	expressed protein
LOC_Os01g42294	-1.16522	1.62e-12	inactive receptor kinase At2g26730 precursor, putative, expressed
LOC_Os01g43160	-2.47804	1.95e-73	polygalacturonase, putative, expressed
LOC_Os01g44140	-1.67262	5.3e-10	expressed protein
LOC_Os01g44220	-3.28614	9.44e-63	glucose-1-phosphate adenylyltransferase large subunit, chloroplast precursor, putative, expressed
LOC_Os01g45450	-2.66015	1.7e-13	AAA family ATPase, putative, expressed
LOC_Os01g45700	-1.2407	0.00150376	expressed protein
LOC_Os01g45960	-1.17611	1.05e-22	hydrolase, alpha/beta fold family domain containing protein, expressed
LOC_Os01g46220	-1.11477	8.61e-69	GDSL-like lipase/acylhydrolase, putative, expressed
LOC_Os01g46810	-1.18034	7.09e-23	viral A-type inclusion protein repeat containing protein, expressed
LOC_Os01g46900	-1.80236	2.28e-09	transposon protein, putative, Mariner sub-class, expressed
LOC_Os01g46910	-1.87101	3.2e-07	microneme protein Sm70, putative, expressed
LOC_Os01g46950	-1.52669	5.18e-13	aldose 1-epimerase, putative, expressed
LOC_Os01g47130	-1.64248	6.25e-71	expressed protein
LOC_Os01g47570	-2.79504	7.31e-07	expressed protein
LOC_Os01g48500	-1.0807	0.0336777	expressed protein
LOC_Os01g48580	-1.8347	1.92e-11	ubiquitin-conjugating enzyme E2, putative, expressed
LOC_Os01g48740	-1.89959	0.000113408	aspartyl protease family protein, putative, expressed
LOC_Os01g48750	-2.85124	1.97e-08	aspartic proteinase nepenthesin-2 precursor, putative, expressed
LOC_Os01g49614	-1.77565	0.0154092	Protein kinase domain containing protein, expressed
LOC_Os01g49830	-2.06596	6.18e-05	B3 DNA binding domain containing protein, expressed
LOC_Os01g49950	-5.16361	0.000448932	transposon protein, putative, unclassified, expressed
LOC_Os01g50200	-2.4105	2.34e-06	UDP-glucoronosyl and UDP-glucosyl transferase domain containing protein, expressed
LOC_Os01g50259	-1.97543	0.000348466	expressed protein
LOC_Os01g50580	-1.058	0.0324777	cytochrome P450, putative, expressed
LOC_Os01g50730	-5.09337	0.000540917	expressed protein
LOC_Os01g50840	-1.872	0.0145544	expressed protein
LOC_Os01g50910	-1.8322	1.15e-05	late embryogenesis abundant protein, group 3, putative, expressed
LOC_Os01g50940	-1.07166	0.00103079	helix-loop-helix DNA-binding domain containing protein, expressed
LOC_Os01g50950	-4.51272	0.00128561	expressed protein
LOC_Os01g51060	-2.28085	3.99e-61	hydrolase, putative, expressed
LOC_Os01g51230	-1.13304	6.8e-15	IQ calmodulin-binding motif domain containing protein, expressed
LOC_Os01g51430	-1.55132	1.01e-13	green ripe-like, putative, expressed
LOC_Os01g51870	-1.91394	1.25e-18	methyltransferase, putative, expressed
LOC_Os01g52050	-1.24781	1.02e-12	systemin receptor SR160 precursor, putative, expressed
LOC_Os01g52750	-1.03571	0.000250074	OsSub3 - Putative Subtilisin homologue, expressed
LOC_Os01g53030	-1.2079	1.35e-11	expressed protein
LOC_Os01g53330	-1.64832	0.0385042	anthocyanidin 5,3-O-glucosyltransferase, putative, expressed
LOC_Os01g53430	-3.4847	1.94e-08	anthocyanidin 5,3-O-glucosyltransferase, putative, expressed
LOC_Os01g53550	-3.94079	0.0266939	expressed protein
LOC_Os01g53640	-1.08534	1.07e-12	retrotransposon protein, putative, unclassified, expressed
LOC_Os01g53880	-2.2129	4.09e-18	OsIAA6 - Auxin-responsive Aux/IAA gene family member, expressed
LOC_Os01g53980	-3.09963	2.78e-07	IQ calmodulin-binding motif family protein, expressed
LOC_Os01g54140	-2.85272	0.0121574	expressed protein
LOC_Os01g54210	-2.18794	1.07e-14	GATA zinc finger domain containing protein, expressed
LOC_Os01g54400	-1.84908	3.23e-18	VQ domain containing protein, putative, expressed
LOC_Os01g54600	-1.93795	6.07e-10	WRKY13, expressed
LOC_Os01g54670	-6.12795	4.26e-06	coiled-coil domain-containing protein 25, putative, expressed
LOC_Os01g54700	-1.2298	2.09e-10	retrotransposon protein, putative, unclassified, expressed
LOC_Os01g54990	-1.07057	5e-15	auxin response factor, putative, expressed
LOC_Os01g55150	-2.3992	3.92e-06	bZIP transcription factor domain containing protein, expressed
LOC_Os01g55280	-1.91895	9.5e-35	expressed protein
LOC_Os01g55340	-1.21755	1.67e-18	dof zinc finger domain containing protein, putative, expressed
LOC_Os01g55510	-1.41974	3.83e-08	dynein light chain type 1 domain containing protein, expressed
LOC_Os01g56030	-4.09071	0.0200528	EF hand family protein, putative, expressed
LOC_Os01g56110	-1.13349	1.43e-15	RNA recognition motif containing protein, putative, expressed
LOC_Os01g56810	-1.11624	0.00697045	cytokinin dehydrogenase precursor, putative, expressed
LOC_Os01g56969	-3.29894	0.0485862	homeobox-leucine zipper protein ATHB-54, putative, expressed
LOC_Os01g57040	-3.70724	1.94e-23	expressed protein
LOC_Os01g57599	-1.58429	0.000870127	retrotransposon protein, putative, unclassified, expressed
LOC_Os01g57710	-2.65199	0.0224592	membrane protein, putative, expressed
LOC_Os01g57890	-1.35832	8.55e-98	Homeobox domain containing protein, expressed
LOC_Os01g59420	-6.84096	3.06e-08	expressed protein
LOC_Os01g59670	-1.02373	1.74e-17	expressed protein
LOC_Os01g59690	-1.45088	1.62e-16	OsFBX28 - F-box domain containing protein, expressed
LOC_Os01g60170	-1.32896	0.0412907	DUF567 domain containing protein, putative, expressed
LOC_Os01g60340	-1.41351	0.020074	NTMC2Type1.1 protein, putative, expressed
LOC_Os01g61570	-4.4734	0.00571207	GDSL-like lipase/acylhydrolase, putative, expressed
LOC_Os01g61700	-2.64392	4.3e-06	ATP-dependent Clp protease adaptor protein ClpS containing protein, expressed
LOC_Os01g61760	-1.08613	3.18e-07	myosin heavy chain-related, putative, expressed
LOC_Os01g61940	-3.39676	0.035067	white-brown complex homolog protein, putative, expressed
LOC_Os01g62260	-3.56235	2.03e-16	thaumatin, putative, expressed
LOC_Os01g62370	-2.27498	3.07e-18	ENTH domain containing protein, expressed
LOC_Os01g62430	-3.31622	1.59e-16	C2 domain containing protein, putative, expressed
LOC_Os01g62850	-1.16949	3.19e-14	membrane associated DUF588 domain containing protein, putative, expressed
LOC_Os01g62990	-1.35131	1.06e-18	ATROPGEF7/ROPGEF7, putative, expressed
LOC_Os01g63050	-1.93825	4.03e-41	expressed protein
LOC_Os01g63500	-3.23581	0.0133567	expressed protein
LOC_Os01g63690	-1.45137	2.78e-11	hs1, putative, expressed
LOC_Os01g63770	-1.46702	9.02e-65	transmembrane amino acid transporter protein, putative, expressed
LOC_Os01g63854	-1.29177	0.0209809	transmembrane amino acid transporter protein, putative, expressed
LOC_Os01g63880	-2.91038	4.74e-06	expressed protein
LOC_Os01g63960	-4.85952	0.00140052	retrotransposon protein, putative, Ty1-copia subclass, expressed
LOC_Os01g63980	-2.56186	5.46e-09	ZOS1-17 - C2H2 zinc finger protein, expressed
LOC_Os01g64000	-1.76203	0.00311467	bZIP transcription factor, putative, expressed
LOC_Os01g64440	-3.94079	0.0266939	expressed protein
LOC_Os01g64480	-1.64576	8.37e-10	harpin-induced protein 1 domain containing protein, expressed
LOC_Os01g64660	-2.33873	1.45e-05	fructose-1,6-bisphosphatase, putative, expressed
LOC_Os01g64750	-1.42715	2.81e-52	sterol 3-beta-glucosyltransferase, putative, expressed
LOC_Os01g64890	-1.15302	1.47e-17	CorA-like magnesium transporter protein, putative, expressed
LOC_Os01g65000	-2.06117	1.93e-27	ammonium transporter protein, putative, expressed
LOC_Os01g65110	-1.57778	0.0217648	POT family protein, expressed
LOC_Os01g65380	-1.55483	6.68e-49	patellin protein, putative, expressed
LOC_Os01g65620	-2.1536	0.00120123	expressed protein
LOC_Os01g65720	-1.23578	0.000136564	expressed protein
LOC_Os01g65780	-1.00275	6.36e-06	glycosyl transferase, putative, expressed
LOC_Os01g65830	-2.20049	1.73e-43	acyl-desaturase, chloroplast precursor, putative, expressed
LOC_Os01g65970	-3.08428	0.0259466	transcription factor HBP-1b, putative, expressed
LOC_Os01g67240	-1.0263	9.84e-09	formin-like protein 1 precursor, putative, expressed
LOC_Os01g67490	-2.00224	0.0118039	OTU-like cysteine protease family protein, putative, expressed
LOC_Os01g67540	-1.43136	3.12e-16	AMP-binding domain containing protein, expressed
LOC_Os01g67850	-2.06175	2.36e-05	zinc finger, RING-type, putative, expressed
LOC_Os01g68140	-1.15726	6.14e-08	expressed protein
LOC_Os01g68370	-1.09816	0.00116637	B3 DNA binding domain containing protein, expressed
LOC_Os01g68660	-3.21605	7.58e-16	cysteine proteinase inhibitor precursor protein, putative, expressed
LOC_Os01g68670	-1.36218	0.000416355	cysteine proteinase inhibitor precursor, putative, expressed
LOC_Os01g69930	-1.01954	0.0344186	dnaJ domain containing protein, expressed
LOC_Os01g70180	-1.58754	1.19e-06	exostosin family domain containing protein, expressed
LOC_Os01g70410	-3.31002	4.04e-18	protein kinase, putative, expressed
LOC_Os01g71170	-1.38593	0.00849565	classical arabinogalactan protein 26 precursor, putative, expressed
LOC_Os01g72090	-1.26331	0.000633154	phycoerythrobilin ferredoxin oxidoreductase, putative, expressed
LOC_Os01g72270	-3.77064	0.0398626	cytochrome P450, putative, expressed
LOC_Os01g73910	-1.02779	0.012195	peptidase, putative, expressed
LOC_Os01g74480	-1.23377	4e-20	cupin domain containing protein, expressed
LOC_Os01g74660	-1.10971	3.54e-11	dihydroflavonol-4-reductase, putative, expressed
LOC_Os02g01200	-1.27653	1.2e-09	glutaredoxin, putative, expressed
LOC_Os02g03240	-1.91219	0.0075477	transposon protein, putative, unclassified, expressed
LOC_Os02g03630	-1.59312	0.0378628	transposon protein, putative, CACTA, En/Spm sub-class, expressed
LOC_Os02g03640	-1.2071	1.27e-06	expressed protein
LOC_Os02g03790	-1.18124	0.0215925	expressed protein
LOC_Os02g04330	-1.12593	6.73e-07	5-AMP-activated protein kinase beta-1 subunit-related, putative, expressed
LOC_Os02g04670	-1.09419	3.16e-55	glucan endo-1,3-beta-glucosidase precursor, putative, expressed
LOC_Os02g05240	-2.05011	0.0400587	expressed protein
LOC_Os02g06430	-1.38328	1.79e-39	DUF292 domain containing protein, expressed
LOC_Os02g06605	-1.59723	0.00172808	expressed protein
LOC_Os02g07550	-1.71949	0.00363201	DEFL1 - Defensin and Defensin-like DEFL family, expressed
LOC_Os02g07790	-1.01205	8.08e-08	serine/threonine-protein kinase HT1, putative, expressed
LOC_Os02g08100	-1.16843	4.44e-07	AMP-binding domain containing protein, expressed
LOC_Os02g08310	-1.17001	0.000173755	tubby, putative, expressed
LOC_Os02g09190	-1.92578	1.66e-15	cytochrome P450, putative, expressed
LOC_Os02g09990	-1.5077	1.54e-05	expressed protein
LOC_Os02g10800	-5.36577	8.86e-61	mitochondrial carrier protein, putative, expressed
LOC_Os02g10950	-1.08896	3.23e-10	expressed protein
LOC_Os02g11790	-1.39744	0.0313815	OsFBK4 - F-box domain and kelch repeat containing protein, expressed
LOC_Os02g12060	-3.76912	0.0409077	DEF6 - Defensin and Defensin-like DEFL family, expressed
LOC_Os02g12310	-1.98023	9.99e-06	no apical meristem protein, putative, expressed
LOC_Os02g12550	-1.60464	0.0156074	cytochrome P450, putative, expressed
LOC_Os02g12750	-1.08692	0.00124755	tetraspanin family protein, putative, expressed
LOC_Os02g13220	-3.77064	0.0398626	F-box family protein, putative, expressed
LOC_Os02g13560	-1.21911	6.04e-27	transporter family protein, putative, expressed
LOC_Os02g13800	-2.44643	1.85e-05	HSF-type DNA-binding domain containing protein, expressed
LOC_Os02g15280	-1.85222	0.0054196	VQ domain containing protein, putative, expressed
LOC_Os02g17080	-3.71339	0.0161215	OsSub16 - Putative Subtilisin homologue, expressed
LOC_Os02g17230	-3.17082	1.63e-09	flavin monooxygenase, putative, expressed
LOC_Os02g18320	-1.4887	5.31e-15	BRASSINOSTEROID INSENSITIVE 1-associated receptor kinase 1 precursor, putative, expressed
LOC_Os02g18410	-1.4587	1.82e-30	salt stress root protein RS1, putative, expressed
LOC_Os02g18650	-3.64915	0.000382953	pectinesterase, putative, expressed
LOC_Os02g18790	-4.77623	0.00230801	hypothetical protein
LOC_Os02g21700	-1.04575	4.97e-05	STE_MEKK_ste11_MAP3K.8 - STE kinases include homologs to sterile 7, sterile 11 and sterile 20 from yeast, expressed
LOC_Os02g22650	-1.00926	3.48e-07	glycosyltransferase, putative, expressed
LOC_Os02g24270	-1.97786	0.00321349	retrotransposon protein, putative, unclassified, expressed
LOC_Os02g25590	-3.13601	9.06e-09	expressed protein
LOC_Os02g26750	-1.27174	0.0175451	transposon protein, putative, Pong sub-class, expressed
LOC_Os02g28220	-3.93944	0.0267756	transferase family protein, putative, expressed
LOC_Os02g28334	-1.4415	0.00308639	expressed protein
LOC_Os02g29010	-3.49589	0.000844572	retrotransposon protein, putative, unclassified, expressed
LOC_Os02g29120	-1.76158	0.0223766	expressed protein
LOC_Os02g30080	-2.47837	4.18e-05	cytochrome P450, putative, expressed
LOC_Os02g30320	-2.81514	0.0455279	drought-induced protein 1, putative, expressed
LOC_Os02g30600	-1.79254	5.93e-20	expressed protein
LOC_Os02g31140	-1.39392	5.55e-38	major ampullate spidroin 2-2, putative, expressed
LOC_Os02g32420	-1.54843	0.0452608	protein binding protein, putative, expressed
LOC_Os02g32660	-2.46129	3.39e-63	1,4-alpha-glucan-branching enzyme, chloroplast precursor, putative, expressed
LOC_Os02g33070	-1.4723	6.31e-06	expressed protein
LOC_Os02g33240	-5.02162	0.000750322	OsFBX51 - F-box domain containing protein, expressed
LOC_Os02g33630	-1.78877	1.08e-22	WD domain, G-beta repeat domain containing protein, expressed
LOC_Os02g33640	-1.87003	1.59e-07	expressed protein
LOC_Os02g34320	-3.48149	1.52e-40	basic helix-loop-helix, putative, expressed
LOC_Os02g34330	-3.93807	0.0279865	retrotransposon protein, putative, unclassified, expressed
LOC_Os02g34360	-1.80545	0.00329605	expressed protein
LOC_Os02g34370	-1.52476	3.51e-34	expressed protein
LOC_Os02g34430	-1.25571	5.68e-14	serine/threonine-protein kinase, putative, expressed
LOC_Os02g35000	-1.34022	1.06e-06	chaperone protein dnaJ 10, putative, expressed
LOC_Os02g35540	-1.3631	0.00106945	expressed protein
LOC_Os02g35820	-1.25647	1.12e-09	retrotransposon protein, putative, unclassified, expressed
LOC_Os02g35830	-1.35855	8.05e-29	extracellular ligand-gated ion channel, putative, expressed
LOC_Os02g36490	-1.66292	0.0192936	expressed protein
LOC_Os02g36680	-4.67458	2.35e-58	expressed protein
LOC_Os02g36940	-1.02954	0.00027763	uncharacterized Cys-rich domain containing protein, putative, expressed
LOC_Os02g37010	-1.8736	2.6e-11	flavin-containing monooxygenase family protein, putative, expressed
LOC_Os02g37290	-2.49816	0.0377011	heavy metal associated domain containing protein, expressed
LOC_Os02g38450	-3.26762	0.0449379	expressed protein
LOC_Os02g38910	-1.19704	0.0116973	expressed protein
LOC_Os02g38940	-1.47224	5.28e-123	cytochrome P450, putative, expressed
LOC_Os02g39000	-1.76133	4.27e-13	remorin C-terminal domain containing protein, putative, expressed
LOC_Os02g39020	-3.08204	0.00499858	transposon protein, putative, unclassified, expressed
LOC_Os02g39625	-2.96365	6.42e-05	hypothetical protein
LOC_Os02g39710	-1.75795	2.12e-07	CCT/B-box zinc finger protein, putative, expressed
LOC_Os02g41780	-3.75959	5.29e-10	transporter-related, putative, expressed
LOC_Os02g42080	-1.17166	0.0179546	retrotransposon protein, putative, Ty3-gypsy subclass, expressed
LOC_Os02g42620	-1.18423	0.0353149	protein kinase, putative, expressed
LOC_Os02g43300	-1.80219	3.15e-23	expressed protein
LOC_Os02g44090	-1.88499	0.00751078	zinc finger protein, putative, expressed
LOC_Os02g44680	-1.44612	0.00249185	allantoin permease, putative, expressed
LOC_Os02g44710	-1.06468	8.12e-05	expressed protein
LOC_Os02g44770	-1.66572	1.17e-13	uncharacterized mscS family protein, putative, expressed
LOC_Os02g44900	-1.13879	6.64e-18	expressed protein
LOC_Os02g45170	-1.56484	5.49e-25	helix-loop-helix DNA-binding protein, putative, expressed
LOC_Os02g45270	-1.54187	0.000481605	expressed protein
LOC_Os02g45520	-1.00775	2.25e-15	uncharacterized membrane protein, putative, expressed
LOC_Os02g45570	-3.07786	4.08e-07	growth regulating factor protein, putative, expressed
LOC_Os02g45610	-1.36862	0.0119286	expressed protein
LOC_Os02g45620	-1.31477	1.1e-05	DUF623 domain containing protein, expressed
LOC_Os02g45700	-2.08643	0.0196355	fringe-related protein, putative, expressed
LOC_Os02g46830	-1.21123	2.3e-07	expressed protein
LOC_Os02g47110	-1.6831	2.22e-09	ADP-ribosylation factor, putative, expressed
LOC_Os02g47280	-1.20963	5.33e-09	growth-regulating factor, putative, expressed
LOC_Os02g47450	-1.95816	0.0142706	expressed protein
LOC_Os02g47470	-1.17423	0.000145676	cytochrome P450, putative, expressed
LOC_Os02g47780	-2.18283	0.000823588	hydrolase, alpha/beta fold family domain containing protein, expressed
LOC_Os02g47950	-1.45478	0.000128782	expressed protein
LOC_Os02g48320	-2.12071	0.000553083	DNA binding protein, putative, expressed
LOC_Os02g48470	-1.27151	5.8e-05	expressed protein
LOC_Os02g48730	-1.21396	0.000123321	rho GDP-dissociation inhibitor 1, putative, expressed
LOC_Os02g49410	-1.61868	6.75e-51	histone-like transcription factor and archaeal histone, putative, expressed
LOC_Os02g49555	-1.56532	0.020653	expressed protein
LOC_Os02g49720	-2.3016	7.4e-66	aldehyde dehydrogenase, putative, expressed
LOC_Os02g50374	-3.18509	0.0057537	expressed protein
LOC_Os02g50630	-1.41374	5.31e-35	E2F family transcription factor protein, putative, expressed
LOC_Os02g50820	-1.02299	8.64e-42	nucleobase-ascorbate transporter, putative, expressed
LOC_Os02g51130	-2.91461	0.0329978	glycosyl transferase 8 domain containing protein, putative, expressed
LOC_Os02g51680	-1.37766	0.0258942	uncharacterized glycosyl hydrolase Rv2006/MT2062, putative, expressed
LOC_Os02g51710	-1.26198	3.12e-44	wound/stress protein, putative, expressed
LOC_Os02g51890	-1.80437	2.76e-17	RNA recognition motif containing protein, putative, expressed
LOC_Os02g51970	-1.80723	0.00391994	phosphate-induced protein 1 conserved region domain containing protein, expressed
LOC_Os02g52010	-1.09552	7.95e-07	phosphate-induced protein 1 conserved region domain containing protein, expressed
LOC_Os02g52150	-1.65576	5.88e-54	heat shock 22 kDa protein, mitochondrial precursor, putative, expressed
LOC_Os02g52280	-1.02673	4.64e-50	expressed protein
LOC_Os02g52314	-1.9275	7.66e-06	BTB1 - Bric-a-Brac,Tramtrack, Broad Complex BTB domain, expressed
LOC_Os02g52670	-1.70049	6.12e-07	AP2 domain containing protein, expressed
LOC_Os02g53620	-1.05053	6.16e-05	nuclear transcription factor Y subunit, putative, expressed
LOC_Os02g54130	-2.50529	2.57e-38	heat shock protein DnaJ, putative, expressed
LOC_Os02g54140	-1.92574	9.63e-07	hsp20/alpha crystallin family protein, putative, expressed
LOC_Os02g55240	-1.17569	0.000815685	hypothetical protein
LOC_Os02g55600	-1.49619	0.0411948	expressed protein
LOC_Os02g56610	-1.16429	0.00819395	DUF640 domain containing protein, putative, expressed
LOC_Os02g57160	-1.0316	0.000134	ELMO/CED-12 family protein, putative, expressed
LOC_Os02g57700	-2.81735	0.00500587	protein kinase, putative, expressed
LOC_Os02g57790	-2.04227	0.0110767	ZOS2-19 - C2H2 zinc finger protein, expressed
LOC_Os02g58480	-1.01726	0.0455475	sucrose synthase, putative, expressed
LOC_Os02g58490	-2.62241	1.54e-42	PINHEAD, putative, expressed
LOC_Os03g01020	-2.5959	1.45e-12	pectinesterase inhibitor domain containing protein, putative, expressed
LOC_Os03g01170	-1.5157	1.12e-09	transporter family protein, putative, expressed
LOC_Os03g01180	-1.28395	2.46e-15	phosphoglycerate mutase, putative, expressed
LOC_Os03g02120	-3.82097	0.00187232	transposon protein, putative, Mariner sub-class, expressed
LOC_Os03g02280	-1.5116	1.49e-12	DUF584 domain containing protein, putative, expressed
LOC_Os03g02300	-1.69129	4.18e-09	expressed protein
LOC_Os03g02400	-1.58459	1.74e-21	plastocyanin-like domain containing protein, putative, expressed
LOC_Os03g02820	-2.40472	7.47e-13	expressed protein
LOC_Os03g02960	-1.00914	7.27e-05	nascent polypeptide-associated complex subunit alpha, putative, expressed
LOC_Os03g03020	-1.32222	2.74e-19	L11 domain containing ribosomal protein, putative, expressed
LOC_Os03g03200	-1.22378	0.0135296	hydrolase, alpha/beta fold family protein, putative, expressed
LOC_Os03g03410	-1.26721	1.31e-45	serine/threonine-protein kinase, putative, expressed
LOC_Os03g03520	-1.72428	2.07e-11	expressed protein
LOC_Os03g03550	-1.74948	9.32e-94	bZIP family transcription factor, putative, expressed
LOC_Os03g03910	-1.77739	0.00535049	catalase domain containing protein, expressed
LOC_Os03g04710	-1.23966	3.7e-07	expressed protein
LOC_Os03g05310	-1.06418	2e-12	pheophorbide a oxygenase, chloroplast precursor, putative, expressed
LOC_Os03g05870	-1.02401	0.000978728	Fe-S metabolism associated domain containing protein, expressed
LOC_Os03g05900	-3.98184	0.0072048	expressed protein
LOC_Os03g05920	-1.96604	3.7e-26	expressed protein
LOC_Os03g06120	-1.06233	1.54e-27	PLAC8 family protein, expressed
LOC_Os03g06360	-1.19975	0.00139536	late embryogenesis abundant protein D-34, putative, expressed
LOC_Os03g06540	-5.01802	0.000806668	retrotransposon protein, putative, unclassified, expressed
LOC_Os03g06940	-1.12004	3.48e-14	beta-galactosidase, putative, expressed
LOC_Os03g07940	-3.08076	0.0252444	AP2 domain containing protein, expressed
LOC_Os03g08080	-1.21962	0.00561851	YGGT family protein, putative, expressed
LOC_Os03g08250	-2.14932	1.44e-09	expressed protein
LOC_Os03g08290	-3.49532	0.00635135	expressed protein
LOC_Os03g08550	-1.50804	9.5e-106	STRUBBELIG-RECEPTOR FAMILY 6 precursor, putative, expressed
LOC_Os03g08930	-1.10033	0.018123	helix-loop-helix DNA-binding protein, putative, expressed
LOC_Os03g09070	-1.83745	7.74e-12	leucine rich repeat domain containing protein, putative, expressed
LOC_Os03g10650	-1.12617	1.98e-66	cyclin, putative, expressed
LOC_Os03g10960	-1.53788	0.0252666	expressed protein
LOC_Os03g11110	-1.4034	5.33e-10	zinc finger family protein, putative, expressed
LOC_Os03g11210	-1.05046	3.21e-17	DUF538 domain containing protein, putative, expressed
LOC_Os03g12080	-3.08499	4.14e-06	retrotransposon protein, putative, Ty3-gypsy subclass, expressed
LOC_Os03g12160	-1.09613	8.32e-29	leucine-rich repeat family protein, putative, expressed
LOC_Os03g12230	-1.73826	6.32e-34	caleosin related protein, putative, expressed
LOC_Os03g12440	-1.13706	7.78e-20	zinc-binding protein, putative, expressed
LOC_Os03g12815	-2.44749	0.00038562	expressed protein
LOC_Os03g12900	-1.22476	8.05e-59	squalene monooxygenase, putative, expressed
LOC_Os03g13010	-1.71029	3.96e-22	U-box domain containing protein, expressed
LOC_Os03g13030	-1.05558	1.25e-12	lecithin cholesterol acyltransferase, putative, expressed
LOC_Os03g14080	-3.24644	4.77e-10	transmembrane amino acid transporter protein, putative, expressed
LOC_Os03g14090	-1.48665	1.63e-14	armadillo/beta-catenin repeat family protein, putative, expressed
LOC_Os03g14110	-1.42475	4.58e-13	expressed protein
LOC_Os03g14180	-2.191	0.00044116	hsp20/alpha crystallin family protein, putative, expressed
LOC_Os03g14210	-2.2684	5.17e-12	glycosyl hydrolases family 17, putative, expressed
LOC_Os03g14950	-1.26237	3.03e-14	PLA IIIA/PLP7, putative, expressed
LOC_Os03g15050	-1.4738	5.78e-16	phosphoenolpyruvate carboxykinase, putative, expressed
LOC_Os03g15270	-1.61383	2.01e-06	gibberellin receptor GID1L2, putative, expressed
LOC_Os03g15960	-1.04139	7.04e-30	hsp20/alpha crystallin family protein, putative, expressed
LOC_Os03g16000	-1.22904	2.34e-14	src homology-3 domain protein 3, putative, expressed
LOC_Os03g16020	-1.6217	6.35e-08	hsp20/alpha crystallin family protein, putative, expressed
LOC_Os03g16160	-3.22791	0.0172099	hypothetical protein
LOC_Os03g16260	-3.30707	1e-06	protein kinase, putative, expressed
LOC_Os03g16334	-1.05632	5.8e-05	fringe-related protein, putative, expressed
LOC_Os03g16390	-3.93944	0.0267756	avr9/Cf-9 rapidly elicited protein, putative, expressed
LOC_Os03g16430	-1.36989	0.0299037	RNA polymerase sigma factor, putative, expressed
LOC_Os03g16824	-1.63076	3.28e-23	spotted leaf 11, putative, expressed
LOC_Os03g16960	-4.35018	0.0107442	cysteine-rich repeat secretory protein 55 precursor, putative, expressed
LOC_Os03g17760	-2.33692	1.29e-39	RNA recognition motif containing protein, putative, expressed
LOC_Os03g18140	-2.00193	4.51e-29	expressed protein
LOC_Os03g18740	-1.46371	0.000225393	oxidoreductase, short chain dehydrogenase/reductase family, putative, expressed
LOC_Os03g19270	-2.18411	5.3e-29	universal stress protein domain containing protein, putative, expressed
LOC_Os03g19427	-3.47851	3.66e-07	nicotianamine synthase, putative, expressed
LOC_Os03g20310	-1.00842	7.63e-26	transcription factor HBP-1b, putative, expressed
LOC_Os03g20380	-1.58769	9.52e-92	CAMK_KIN1/SNF1/Nim1_like.2 - CAMK includes calcium/calmodulin depedent protein kinases, expressed
LOC_Os03g20480	-2.91045	3.14e-05	expressed protein
LOC_Os03g20500	-1.00439	1.22e-11	OsFBX82 - F-box domain containing protein, expressed
LOC_Os03g20790	-1.5923	6.14e-08	ethylene-insensitive 3, putative, expressed
LOC_Os03g20850	-1.49776	0.00184668	exostosin family domain containing protein, expressed
LOC_Os03g21140	-2.28484	6.76e-62	RNA-binding zinc finger protein, putative, expressed
LOC_Os03g21310	-1.37589	6.13e-08	ulp1 protease family, C-terminal catalytic domain containing protein, expressed
LOC_Os03g21730	-1.65374	2.14e-52	receptor-like protein kinase precursor, putative, expressed
LOC_Os03g22250	-1.11615	0.0055694	POEI48 - Pollen Ole e I allergen and extensin family protein precursor, putative, expressed
LOC_Os03g24590	-1.60557	0.0183391	mTERF domain containing protein, expressed
LOC_Os03g24910	-1.46049	8.93e-15	nodulation protein-related, putative, expressed
LOC_Os03g25660	-2.57789	8.99e-07	expressed protein
LOC_Os03g26670	-2.37664	0.0287246	retrotransposon protein, putative, unclassified, expressed
LOC_Os03g26870	-1.05484	2.19e-06	WD-40 repeat family protein, putative, expressed
LOC_Os03g28170	-4.23153	0.0119668	expressed protein
LOC_Os03g28190	-1.99257	0.00850426	dirigent, putative, expressed
LOC_Os03g28330	-2.03857	6.55e-37	sucrose synthase, putative, expressed
LOC_Os03g29360	-1.37533	0.00152492	expressed protein
LOC_Os03g29540	-1.68209	2.74e-15	ATP-dependent protease, putative, expressed
LOC_Os03g29570	-2.5013	2.18e-38	mps one binder kinase activator-like 1A, putative, expressed
LOC_Os03g29950	-3.29169	4.59e-08	glucose-6-phosphate 1-dehydrogenase, chloroplast precursor, putative, expressed
LOC_Os03g30450	-1.95936	0.0139016	retrotransposon protein, putative, Ty1-copia subclass, expressed
LOC_Os03g30830	-1.9332	6.19e-16	X8 domain containing protein, expressed
LOC_Os03g31390	-1.33033	0.00642052	expressed protein
LOC_Os03g31679	-1.11067	1.11e-32	annexin A7, putative, expressed
LOC_Os03g32160	-1.05407	0.00622214	calmodulin binding protein, putative, expressed
LOC_Os03g34230	-4.39564	0.00185749	expressed protein
LOC_Os03g35600	-4.2692	0.0028798	serine/threonine-protein kinase receptor precursor, putative, expressed
LOC_Os03g37010	-1.05791	3.19e-27	glycosyltransferase, putative, expressed
LOC_Os03g37810	-2.23809	4.76e-25	expressed protein
LOC_Os03g38210	-1.28815	1.88e-18	MYB family transcription factor, putative, expressed
LOC_Os03g38800	-1.18437	0.000222616	AAA family ATPase, putative, expressed
LOC_Os03g38950	-1.0529	0.0301542	chloroplast post-illumination chlorophyll fluorescence increase protein, putative, expressed
LOC_Os03g39010	-1.0589	1.21e-21	possible lysine decarboxylase domain containing protein, expressed
LOC_Os03g39432	-2.04674	0.00596324	CPuORF31 - conserved peptide uORF-containing transcript, expressed
LOC_Os03g40160	-3.93829	0.029044	transposon protein, putative, unclassified, expressed
LOC_Os03g40900	-2.562	0.00150858	expressed protein
LOC_Os03g43480	-1.5423	5.64e-11	AGG2, putative, expressed
LOC_Os03g43684	-1.32913	1.89e-45	KIP1, putative, expressed
LOC_Os03g44030	-4.09497	0.0173624	expressed protein
LOC_Os03g44540	-1.01688	0.000911986	nuclear transcription factor Y subunit, putative, expressed
LOC_Os03g45170	-1.59691	2.05e-10	amino acid permease, putative, expressed
LOC_Os03g45210	-3.01964	3.14e-64	2-aminoethanethiol dioxygenase, putative, expressed
LOC_Os03g45250	-3.15079	4.38e-17	2-aminoethanethiol dioxygenase, putative, expressed
LOC_Os03g45710	-1.81335	3.14e-06	2Fe-2S iron-sulfur cluster binding domain containing protein, expressed
LOC_Os03g45930	-1.16623	2.14e-12	expressed protein
LOC_Os03g46110	-1.71852	0.0117457	LTPL94 - Protease inhibitor/seed storage/LTP family protein precursor, expressed
LOC_Os03g47190	-2.75105	0.00105154	expressed protein
LOC_Os03g48030	-2.80559	1.41e-07	integral membrane HPP family protein, putative, expressed
LOC_Os03g48040	-1.10683	1.46e-09	2Fe-2S iron-sulfur cluster binding domain containing protein, expressed
LOC_Os03g48235	-1.10384	0.0121693	expressed protein
LOC_Os03g48520	-3.77339	0.0396295	PB1 domain containing protein, expressed
LOC_Os03g48810	-1.48506	1.16e-14	nucleobase-ascorbate transporter, putative, expressed
LOC_Os03g49430	-1.47193	3.12e-10	pre-mRNA-splicing factor, putative, expressed
LOC_Os03g49610	-1.1976	3.27e-60	Os3bglu8 - beta-glucosidase, exo-beta-glucansase, high similarity to Os3bglu7, expressed
LOC_Os03g50130	-1.03295	9.19e-19	microsomal glutathione S-transferase 3, putative, expressed
LOC_Os03g50140	-1.05292	8.89e-05	plastocyanin-like domain containing protein, putative, expressed
LOC_Os03g50210	-1.96073	6.84e-19	DUF292 domain containing protein, expressed
LOC_Os03g50490	-2.45206	4.52e-37	glutamine synthetase, catalytic domain containing protein, expressed
LOC_Os03g51080	-1.23549	1.9e-57	glutamate decarboxylase, putative, expressed
LOC_Os03g51150	-1.29834	6.41e-14	expressed protein
LOC_Os03g51530	-1.71969	0.000346526	expressed protein
LOC_Os03g52010	-2.53302	0.00160956	lecithin cholesterol acyltransferase, putative, expressed
LOC_Os03g52370	-2.41194	0.00593786	PIII4 - Proteinase inhibitor II family protein precursor, expressed
LOC_Os03g52940	-1.21959	1.02e-16	expressed protein
LOC_Os03g53050	-1.27579	1.59e-75	WRKY121, expressed
LOC_Os03g53340	-3.80703	5.47e-16	HSF-type DNA-binding domain containing protein, expressed
LOC_Os03g53360	-1.01101	0.000987783	transferase family protein, putative, expressed
LOC_Os03g53400	-1.59312	9.48e-05	transmembrane BAX inhibitor motif-containing protein, putative, expressed
LOC_Os03g53410	-1.54286	1.45e-71	protein kinase domain containing protein, expressed
LOC_Os03g53710	-2.54564	0.00503853	aldose 1-epimerase, putative, expressed
LOC_Os03g53860	-1.62811	1.55e-88	periplasmic beta-glucosidase precursor, putative, expressed
LOC_Os03g54910	-1.34036	6.1e-106	X8 domain containing protein, expressed
LOC_Os03g55240	-1.6799	0.00199214	cytochrome P450, putative, expressed
LOC_Os03g55300	-1.16463	1.79e-05	expressed protein
LOC_Os03g55350	-2.72049	2.13e-54	OsSub31 - Putative Subtilisin homologue, expressed
LOC_Os03g55420	-1.9467	1.79e-31	peroxidase precursor, putative, expressed
LOC_Os03g55680	-4.23244	0.0117029	expressed protein
LOC_Os03g55720	-2.30612	1.09e-15	cytochrome b6f complex subunit, putative, expressed
LOC_Os03g55770	-2.6296	0.000529567	expressed protein
LOC_Os03g55950	-2.97089	9.75e-24	H-BTB1 - Bric-a-Brac, Tramtrack, Broad Complex BTB domain with H family conserved sequence, expressed
LOC_Os03g56220	-1.16672	7.78e-25	stress-induced protein, putative, expressed
LOC_Os03g56782	-1.33977	8.41e-56	expressed protein
LOC_Os03g57190	-2.07684	1.36e-108	TCP family transcription factor, putative, expressed
LOC_Os03g57320	-1.35787	5.95e-20	expp1 protein precursor, putative, expressed
LOC_Os03g58790	-2.61259	2.85e-37	ATPase, putative, expressed
LOC_Os03g59110	-2.4974	0.0420617	pheophorbide a oxygenase, chloroplast precursor, putative, expressed
LOC_Os03g59200	-1.87374	5.49e-28	expressed protein
LOC_Os03g59340	-1.48868	1.53e-57	CESA2 - cellulose synthase, expressed
LOC_Os03g59350	-4.35573	0.00986766	anthocyanin 3-O-beta-glucosyltransferase, putative, expressed
LOC_Os03g59460	-1.34635	5.79e-07	transcription factor, putative, expressed
LOC_Os03g59660	-2.60998	0.0124608	clathrin adaptor complex small chain domain containing protein, expressed
LOC_Os03g60710	-1.26095	3.48e-23	protein kinase domain containing protein, expressed
LOC_Os03g61150	-3.56617	2.36e-07	expressed protein
LOC_Os03g61160	-3.93944	0.0267756	expressed protein
LOC_Os03g61360	-1.16688	0.00442951	hydrolase, alpha/beta fold family domain containing protein, expressed
LOC_Os03g62330	-1.13082	0.00943742	expressed protein
LOC_Os03g63930	-1.38941	3.19e-28	acyl carrier protein, putative, expressed
LOC_Os03g63950	-1.28925	0.00405402	plastid-specific 30S ribosomal protein 1, chloroplast precursor, putative, expressed
LOC_Os04g01540	-1.22161	1.32e-13	expressed protein
LOC_Os04g01740	-1.63027	0.00159602	heat shock protein, putative, expressed
LOC_Os04g05430	-1.35681	7.81e-06	retrotransposon protein, putative, Ty1-copia subclass, expressed
LOC_Os04g05500	-1.32176	2.04e-25	MEGL8 - Maternally expressed gene MEG family protein precursor, expressed
LOC_Os04g05550	-1.86994	3.85e-05	MEGL10 - Maternally expressed gene MEG family protein precursor, expressed
LOC_Os04g06530	-1.44686	6.76e-14	MEGL12 - Maternally expressed gene MEG family protein precursor, expressed
LOC_Os04g13180	-1.69697	0.00610889	retrotransposon protein, putative, unclassified, expressed
LOC_Os04g13190	-1.52175	5.14e-07	expressed protein
LOC_Os04g14680	-3.56956	3.52e-14	OsAPx3 - Peroxisomal Ascorbate Peroxidase encoding gene 5,8, expressed
LOC_Os04g15765	-1.03797	1.37e-16	retrotransposon protein, putative, unclassified
LOC_Os04g17100	-2.11433	1.93e-12	heavy metal-associated domain containing protein, expressed
LOC_Os04g18400	-5.01631	0.000849893	retrotransposon protein, putative, unclassified, expressed
LOC_Os04g18770	-1.64152	9.68e-07	retrotransposon protein, putative, unclassified, expressed
LOC_Os04g18780	-3.62056	0.020104	retrotransposon protein, putative, unclassified
LOC_Os04g19684	-1.82662	1.61e-52	methyl-CpG binding domain containing protein, expressed
LOC_Os04g19870	-3.50336	0.00698278	expressed protein
LOC_Os04g20640	-1.26775	0.040855	retrotransposon, putative, centromere-specific, expressed
LOC_Os04g20774	-1.73254	4.03e-06	pumilio-family RNA binding repeat containing protein, expressed
LOC_Os04g20920	-1.12801	1.23e-11	H-BTB2 - Bric-a-Brac, Tramtrack, Broad Complex BTB domain with H family conserved sequence, expressed
LOC_Os04g21860	-1.62641	0.00370552	transposon protein, putative, Pong sub-class, expressed
LOC_Os04g22110	-2.15768	0.00658569	retrotransposon protein, putative, unclassified, expressed
LOC_Os04g22235	-1.3903	3.64e-13	expressed protein
LOC_Os04g23440	-2.49376	0.0179432	helix-loop-helix DNA-binding domain containing protein, expressed
LOC_Os04g23580	-1.07952	0.00109673	xylosyltransferase, putative, expressed
LOC_Os04g28150	-6.40472	1.99e-09	expressed protein
LOC_Os04g28160	-4.94	0.00104598	response regulator receiver domain containing protein, expressed
LOC_Os04g28420	-2.08967	2.14e-24	peptidyl-prolyl isomerase, putative, expressed
LOC_Os04g29210	-1.43776	0.00116466	FAD-binding and arabino-lactone oxidase domains containing protein, putative, expressed
LOC_Os04g29920	-1.27828	2.82e-21	reticulon domain containing protein, putative, expressed
LOC_Os04g30280	-1.97098	4.93e-09	OsWAK48 - OsWAK receptor-like protein OsWAK-RLP, expressed
LOC_Os04g31550	-1.86832	0.021717	RALFL22 - Rapid ALkalinization Factor RALF family protein precursor, expressed
LOC_Os04g31924	-1.55161	6.99e-31	nodulin, putative, expressed
LOC_Os04g32110	-4.51633	3.91e-06	ACT domain containing protein, expressed
LOC_Os04g33115	-2.23496	0.0356034	expressed protein
LOC_Os04g33460	-1.27613	1.37e-77	1,4-alpha-glucan-branching enzyme 2, chloroplast precursor, putative, expressed
LOC_Os04g33490	-1.36698	4.57e-10	neutral/alkaline invertase, putative, expressed
LOC_Os04g33590	-1.56095	3.59e-17	hydrolase, alpha/beta fold family protein, putative, expressed
LOC_Os04g33630	-1.7434	1.29e-14	2Fe-2S iron-sulfur cluster binding domain containing protein, expressed
LOC_Os04g33640	-1.04648	2.29e-22	glycosyl hydrolases family 17, putative, expressed
LOC_Os04g33760	-1.00138	8.08e-10	DUF584 domain containing protein, putative, expressed
LOC_Os04g33900	-1.40895	3.92e-25	ctr copper transporter family protein, putative, expressed
LOC_Os04g33910	-2.38969	0.000624279	expressed protein
LOC_Os04g34510	-3.6688	8.44e-05	expressed protein
LOC_Os04g34530	-1.81567	3.68e-08	integral membrane protein DUF6 containing protein, expressed
LOC_Os04g34900	-1.61857	0.00329722	expressed protein
LOC_Os04g35114	-1.98417	1.77e-07	receptor-like kinase, putative, expressed
LOC_Os04g35630	-1.38295	0.0239641	expressed protein
LOC_Os04g36670	-5.16264	0.000139848	expressed protein
LOC_Os04g36900	-2.08041	1.84e-22	expressed protein
LOC_Os04g37480	-1.33118	0.044193	oxidoreductase, aldo/keto reductase family protein, putative, expressed
LOC_Os04g37580	-1.18651	9.67e-18	cation transport regulator-like protein 1, putative, expressed
LOC_Os04g37680	-1.28837	0.0365535	alpha/beta hydrolase fold, putative, expressed
LOC_Os04g37770	-1.46837	8.08e-25	transposon protein, putative, CACTA, En/Spm sub-class, expressed
LOC_Os04g38550	-2.64985	8.03e-102	expressed protein
LOC_Os04g39030	-1.18393	0.0240679	peptide transporter PTR2, putative, expressed
LOC_Os04g39100	-1.24879	3.98e-18	peroxidase precursor, putative, expressed
LOC_Os04g39110	-1.85704	2.78e-29	GASR4 - Gibberellin-regulated GASA/GAST/Snakin family protein precursor, expressed
LOC_Os04g39350	-1.5145	0.00048521	heavy metal associated domain containing protein, expressed
LOC_Os04g39610	-1.76397	4.1e-16	glycerophosphoryl diester phosphodiesterase family protein, putative, expressed
LOC_Os04g39770	-1.46021	3.83e-31	expressed protein
LOC_Os04g39950	-1.31089	4.9e-07	expressed protein
LOC_Os04g40100	-1.98329	0.0489341	BTBN11 - Bric-a-Brac, Tramtrack, Broad Complex BTB domain with non-phototropic hypocotyl 3 NPH3 domain, expressed
LOC_Os04g40140	-1.30553	4.61e-11	expressed protein
LOC_Os04g40400	-1.14805	2.56e-28	eukaryotic translation initiation factor 4B, putative, expressed
LOC_Os04g40700	-1.08054	4.26e-15	steroid nuclear receptor, ligand-binding, putative, expressed
LOC_Os04g40790	-3.89577	0.00923775	conserved hypothetical protein
LOC_Os04g41710	-1.6353	2.34e-05	expressed protein
LOC_Os04g41960	-1.42537	1.06e-12	NADP-dependent oxidoreductase, putative, expressed
LOC_Os04g42134	-1.09109	0.00359222	enhancer of rudimentary protein, putative, expressed
LOC_Os04g42260	-1.48003	6.63e-20	protein phosphatase 2C, putative, expressed
LOC_Os04g42520	-1.02724	3.6e-07	phosphoribosyl transferase, putative, expressed
LOC_Os04g42720	-2.24212	9.72e-12	TMS membrane protein/tumour differentially expressed protein, putative, expressed
LOC_Os04g43450	-4.50684	0.00157972	expressed protein
LOC_Os04g43650	-1.1786	1.29e-49	L-allo-threonine aldolase, putative, expressed
LOC_Os04g43670	-1.68484	3.14e-09	expressed protein
LOC_Os04g43910	-1.5376	5.82e-28	auxin response factor, putative, expressed
LOC_Os04g44220	-1.25257	0.0245723	MIF4G domain containing protein, putative, expressed
LOC_Os04g44300	-1.46863	1.13e-09	transposon protein, putative, unclassified, expressed
LOC_Os04g44320	-1.47102	1.86e-05	transposon protein, putative, unclassified, expressed
LOC_Os04g44470	-3.39805	7.06e-67	KUN1 - Kunitz-type trypsin inhibitor precursor, expressed
LOC_Os04g44640	-1.67838	1.73e-40	ulp1 protease family, C-terminal catalytic domain containing protein, expressed
LOC_Os04g44790	-1.61127	3.43e-23	expressed protein
LOC_Os04g45070	-2.07769	1.42e-47	remorin, putative, expressed
LOC_Os04g45270	-1.35307	1.71e-11	aspartyl protease family protein, putative, expressed
LOC_Os04g45370	-2.59005	1.6e-06	OsSAUR19 - Auxin-responsive SAUR gene family member, expressed
LOC_Os04g45410	-1.38315	0.0460658	retrotransposon protein, putative, Ty3-gypsy subclass, expressed
LOC_Os04g45450	-3.71929	0.0153692	expressed protein
LOC_Os04g45520	-1.36016	8.25e-34	integral membrane protein, putative, expressed
LOC_Os04g45600	-2.12008	2.91e-08	NDH-M H PLASTOQUINONE DEHY, putative, expressed
LOC_Os04g45700	-1.7724	1.56e-16	COBRA, putative, expressed
LOC_Os04g46010	-1.9557	1.43e-15	PPR repeat domain containing protein, putative, expressed
LOC_Os04g46160	-2.50673	1.93e-36	expressed protein
LOC_Os04g46200	-3.31029	4.38e-11	oleosin, putative, expressed
LOC_Os04g47020	-1.0159	0.00964331	genetic modifier, putative, expressed
LOC_Os04g47140	-1.55954	7.57e-05	expressed protein
LOC_Os04g47220	-1.89811	1.01e-21	aquaporin protein, putative, expressed
LOC_Os04g47420	-2.43525	0.0199676	transmembrane amino acid transporter protein, putative, expressed
LOC_Os04g47450	-1.75004	0.00443686	expressed protein
LOC_Os04g47480	-2.03151	1.3e-11	DUF630/DUF632 domains containing protein, putative, expressed
LOC_Os04g47720	-2.16112	4.49e-20	cis-zeatin O-glucosyltransferase, putative, expressed
LOC_Os04g47760	-1.48536	1.55e-06	transposon protein, putative, Pong sub-class, expressed
LOC_Os04g47860	-1.08991	1.07e-50	ZOS4-11 - C2H2 zinc finger protein, expressed
LOC_Os04g48020	-1.94895	2.66e-10	3-hexulose-6-phosphate isomerase, putative, expressed
LOC_Os04g48070	-1.16886	2.48e-23	homeobox and START domains containing protein, putative, expressed
LOC_Os04g48160	-1.52472	2.03e-36	IQ calmodulin-binding motif family protein, putative, expressed
LOC_Os04g48250	-2.79119	0.0143319	expressed protein
LOC_Os04g48320	-1.45776	0.0423657	expressed protein
LOC_Os04g49000	-2.40519	3.32e-20	zinc finger, C3HC4 type domain containing protein, expressed
LOC_Os04g49510	-1.31052	1.68e-34	CAMK_CAMK_like.27 - CAMK includes calcium/calmodulin depedent protein kinases, expressed
LOC_Os04g49670	-1.53989	2.37e-06	DUF581 domain containing protein, expressed
LOC_Os04g49748	-2.43874	0.000948466	purine permease, putative, expressed
LOC_Os04g49757	-1.91407	0.000361574	purine permease, putative, expressed
LOC_Os04g49920	-1.44913	7.16e-05	sensitivity to red light reduced protein 1, putative, expressed
LOC_Os04g49954	-1.85771	3.31e-133	expressed protein
LOC_Os04g51130	-1.06541	0.000873734	expressed protein
LOC_Os04g51680	-1.1638	1.18e-05	expressed protein
LOC_Os04g51950	-1.4292	2.51e-19	serine/threonine-protein kinase HT1, putative, expressed
LOC_Os04g52000	-1.15142	4.14e-24	protein phosphatase 2C, putative, expressed
LOC_Os04g52390	-2.03494	9.91e-42	potassium transporter, putative, expressed
LOC_Os04g52880	-1.64821	3.08e-13	expressed protein
LOC_Os04g53210	-2.50007	7.48e-37	hydroxyacid oxidase 1, putative, expressed
LOC_Os04g53850	-1.70165	3.54e-07	leucoanthocyanidin reductase, putative, expressed
LOC_Os04g54210	-1.28735	0.00032509	expressed protein
LOC_Os04g54220	-2.10313	1.22e-07	expressed protein
LOC_Os04g54230	-1.95085	3.25e-11	wound induced protein, putative, expressed
LOC_Os04g54240	-1.70929	3.95e-35	wound induced protein, putative, expressed
LOC_Os04g54280	-3.18743	0.00336805	retrotransposon protein, putative, Ty1-copia subclass, expressed
LOC_Os04g54300	-1.70657	5.78e-25	wound induced protein, putative, expressed
LOC_Os04g54310	-1.64764	2.95e-10	expressed protein
LOC_Os04g54680	-1.15389	0.00949239	ulp1 protease family protein, putative, expressed
LOC_Os04g54930	-1.8785	8.13e-06	ABC transporter, ATP-binding protein, putative, expressed
LOC_Os04g55230	-3.27863	5.35e-67	tetratricopeptide repeat domain containing protein, putative, expressed
LOC_Os04g55280	-1.85171	0.0495017	expressed protein
LOC_Os04g55620	-1.46884	2.53e-11	receptor kinase, putative, expressed
LOC_Os04g55710	-2.13352	9.77e-33	transposon protein, putative, unclassified, expressed
LOC_Os04g56360	-3.39691	0.0335215	cysteine-rich receptor-like protein kinase 8 precursor, putative, expressed
LOC_Os04g57350	-1.42957	0.000517906	EH domain-containing protein 1, putative, expressed
LOC_Os04g58470	-1.03965	1.23e-15	choline transporter-related, putative, expressed
LOC_Os04g58504	-1.77874	4.69e-44	choline transporter-related, putative, expressed
LOC_Os04g58570	-1.03501	0.00020942	C2 domain containing protein, putative, expressed
LOC_Os04g58730	-1.35021	3.01e-15	AT hook motif domain containing protein, expressed
LOC_Os04g59150	-1.29041	0.00263237	peroxidase precursor, putative, expressed
LOC_Os05g01380	-1.9152	0.00620896	polygalacturonase inhibitor precursor, putative, expressed
LOC_Os05g01960	-3.38369	5.52e-27	expressed protein
LOC_Os05g02060	-1.5326	2.24e-67	mitochondrial import inner membrane translocase subunit Tim17, putative, expressed
LOC_Os05g03190	-1.6267	5.38e-37	IQ calmodulin-binding motif domain containing protein, expressed
LOC_Os05g05180	-1.47103	6.29e-07	OsGH3.6 - Probable indole-3-acetic acid-amido synthetase, expressed
LOC_Os05g05390	-1.37312	3.46e-12	expressed protein
LOC_Os05g06240	-1.63553	1.07e-07	LRR receptor kinase, putative, expressed
LOC_Os05g06480	-2.596	2.76e-78	inorganic H+ pyrophosphatase, putative, expressed
LOC_Os05g07600	-2.10984	1.8e-12	expressed protein
LOC_Os05g07850	-1.02692	4.54e-40	receptor-like kinase, putative, expressed
LOC_Os05g07940	-1.16394	6.24e-09	glyoxalase family protein, putative, expressed
LOC_Os05g08620	-2.59264	0.00523264	expressed protein
LOC_Os05g09380	-1.36048	2.21e-09	AR791, putative, expressed
LOC_Os05g09640	-1.67265	6.59e-09	uncharacterized protein At4g06744 precursor, putative, expressed
LOC_Os05g09708	-2.08265	0.00117618	expressed protein
LOC_Os05g09728	-2.17732	1.7e-09	expressed protein
LOC_Os05g10650	-1.62851	0.0111579	6-phosphofructokinase, putative, expressed
LOC_Os05g10840	-2.63996	3.23e-07	calmodulin-binding protein, putative, expressed
LOC_Os05g11730	-2.75405	3.55e-70	CGMC_GSK.7 - CGMC includes CDA, MAPK, GSK3, and CLKC kinases, expressed
LOC_Os05g11820	-3.07792	0.0266413	retrotransposon protein, putative, unclassified, expressed
LOC_Os05g12450	-1.45853	0.000494968	hydroquinone glucosyltransferase, putative, expressed
LOC_Os05g12580	-1.45208	2.99e-140	expressed protein
LOC_Os05g12670	-4.47061	0.00575477	expressed protein
LOC_Os05g13830	-2.5445	0.00567259	TsetseEP precursor, putative, expressed
LOC_Os05g13850	-1.45935	0.0383536	TsetseEP precursor, putative, expressed
LOC_Os05g15530	-2.47989	2.96e-09	aminotransferase domain containing protein, putative, expressed
LOC_Os05g16140	-1.08914	0.00273324	expressed protein
LOC_Os05g16824	-1.90355	4.08e-11	SHR5-receptor-like kinase, putative, expressed
LOC_Os05g18740	-1.81358	3.24e-10	retrotransposon protein, putative, unclassified, expressed
LOC_Os05g19000	-1.89422	8.35e-93	expressed protein
LOC_Os05g19050	-1.54727	0.00511831	retrotransposon protein, putative, unclassified, expressed
LOC_Os05g19150	-1.16109	2.81e-19	hydrolase, alpha/beta fold family domain containing protein, expressed
LOC_Os05g19300	-1.35226	0.0293408	expressed protein
LOC_Os05g23320	-1.00931	2.35e-18	expressed protein
LOC_Os05g25390	-1.94535	0.00418057	tyrosine protein kinase domain containing protein, putative, expressed
LOC_Os05g25570	-2.78732	0.0135568	retrotransposon protein, putative, unclassified, expressed
LOC_Os05g28320	-2.20776	3.53e-23	myb-like DNA-binding domain containing protein, putative, expressed
LOC_Os05g28730	-1.68735	4.26e-06	zinc finger, C3HC4 type domain containing protein, expressed
LOC_Os05g29080	-1.39766	0.0026997	expressed protein
LOC_Os05g30390	-1.84278	4.38e-23	Os5bglu23 - beta-glucosidase homologue, similar to G. max isohydroxyurate hydrolase, likely pseudogene in japonica, expressed
LOC_Os05g31890	-1.83055	0.0182637	aspartyl protease family protein, putative, expressed
LOC_Os05g32460	-1.94412	6.41e-05	VQ domain containing protein, putative, expressed
LOC_Os05g32544	-1.41422	3.47e-17	glycosyltransferase, putative, expressed
LOC_Os05g33410	-6.70088	1.85e-07	xylanase inhibitor, putative, expressed
LOC_Os05g33430	-3.58339	1.21e-14	xyloglucanase inhibitor, putative, expressed
LOC_Os05g33690	-2.09365	6.17e-64	receptor-like protein kinase precursor, putative, expressed
LOC_Os05g34310	-2.20843	4.01e-11	no apical meristem protein, putative, expressed
LOC_Os05g34510	-1.00302	1.58e-71	expressed protein
LOC_Os05g34670	-1.58633	5.33e-103	KH domain containing protein, putative, expressed
LOC_Os05g35460	-2.07142	3.68e-59	patellin protein, putative, expressed
LOC_Os05g35780	-1.76741	4.49e-10	expressed protein
LOC_Os05g35860	-4.09316	0.0217759	retrotransposon protein, putative, unclassified, expressed
LOC_Os05g35930	-4.83566	2.19e-07	expressed protein
LOC_Os05g36060	-2.77351	8.23e-08	transposon protein, putative, unclassified, expressed
LOC_Os05g36090	-1.14578	3.7e-25	zinc finger DHHC domain-containing protein, putative, expressed
LOC_Os05g36240	-2.23769	0.0402516	expressed protein
LOC_Os05g36260	-1.59848	1.55e-05	soluble inorganic pyrophosphatase, putative, expressed
LOC_Os05g36270	-2.38993	3.41e-05	fructose-1,6-bisphosphatase, putative, expressed
LOC_Os05g36310	-3.81035	0.0121241	zinc finger, C3HC4 type domain containing protein, expressed
LOC_Os05g37060	-6.32073	2.98e-16	MYB family transcription factor, putative, expressed
LOC_Os05g37210	-2.97743	5.69e-28	eukaryotic protein of unknown function DUF914 domain containing protein, expressed
LOC_Os05g37450	-1.83212	5.89e-40	starch binding domain containing protein, putative, expressed
LOC_Os05g37470	-2.14447	1.13e-08	transmembrane amino acid transporter protein, putative, expressed
LOC_Os05g37530	-2.62997	1.74e-05	expressed protein
LOC_Os05g37670	-1.2455	0.0309064	retrotransposon protein, putative, unclassified, expressed
LOC_Os05g37780	-3.23493	0.0133652	expressed protein
LOC_Os05g37930	-1.34558	2.45e-38	expressed protein
LOC_Os05g38000	-1.83814	2.05e-10	ATROPGEF7/ROPGEF7, putative, expressed
LOC_Os05g38130	-1.73166	0.00145237	expressed protein
LOC_Os05g38530	-1.19317	7.18e-85	DnaK family protein, putative, expressed
LOC_Os05g39060	-1.07576	1.71e-18	expressed protein
LOC_Os05g39120	-1.65248	2.59e-18	expressed protein
LOC_Os05g39170	-1.46834	5.82e-16	expressed protein
LOC_Os05g39180	-1.36949	0.00288636	expressed protein
LOC_Os05g39230	-1.13523	1.83e-11	low photochemical bleaching 1 protein, putative, expressed
LOC_Os05g39310	-3.18781	0.0032269	thiamine pyrophosphate enzyme, C-terminal TPP binding domain containing protein, expressed
LOC_Os05g39840	-1.14792	6.46e-10	expressed protein
LOC_Os05g39950	-1.86607	0.000115969	DUF623 domain containing protein, expressed
LOC_Os05g40330	-1.08651	1.99e-12	auxin efflux carrier component, putative, expressed
LOC_Os05g40620	-1.162	2.43e-14	expressed protein
LOC_Os05g41200	-1.20539	0.038341	OsCML9 - Calmodulin-related calcium sensor protein, expressed
LOC_Os05g41660	-1.6483	0.00826885	ICE-like protease p20 domain containing protein, putative, expressed
LOC_Os05g41970	-4.22841	0.0124592	SSA1 - 2S albumin seed storage family protein precursor, expressed
LOC_Os05g42270	-1.04559	1e-06	acyltransferase, putative, expressed
LOC_Os05g42360	-1.83135	1.89e-59	expressed protein
LOC_Os05g43120	-2.37347	0.00588621	GDSL-like lipase/acylhydrolase, putative, expressed
LOC_Os05g43690	-2.65825	7.78e-34	glucan endo-1,3-beta-glucosidase-like protein 3 precursor, putative, expressed
LOC_Os05g44630	-1.50306	2.59e-09	IQ calmodulin-binding motif family protein, putative, expressed
LOC_Os05g44792	-1.41749	0.0458663	expressed protein
LOC_Os05g45020	-2.04918	1.2e-15	zinc finger/CCCH transcription factor, putative, expressed
LOC_Os05g45030	-1.27593	0.00965757	calcium homeostasis regulator CHoR1, putative, expressed
LOC_Os05g45810	-1.49658	2.31e-18	calcineurin B, putative, expressed
LOC_Os05g45990	-1.00406	8.71e-05	OsFBX171 - F-box domain containing protein, expressed
LOC_Os05g46340	-1.05528	0.0020373	expressed protein
LOC_Os05g46480	-1.95835	0.000642214	late embryogenesis abundant protein, group 3, putative, expressed
LOC_Os05g46580	-1.15032	5.83e-75	polyprenyl synthetase, putative, expressed
LOC_Os05g46690	-1.09445	5.32e-05	expressed protein
LOC_Os05g46700	-1.31953	3.55e-06	retrotransposon protein, putative, unclassified, expressed
LOC_Os05g48610	-1.93457	8.72e-80	expressed protein
LOC_Os05g49240	-2.46961	0.0007647	homeodomain-related, putative, expressed
LOC_Os05g49260	-1.82065	1.46e-39	transporter family protein, putative, expressed
LOC_Os05g49810	-2.81865	0.0444306	armadillo/beta-catenin-like repeat containing protein, expressed
LOC_Os05g50020	-1.48721	0.00016556	expressed protein
LOC_Os05g50380	-1.77797	2.91e-46	glucose-1-phosphate adenylyltransferase large subunit, chloroplast precursor, putative, expressed
LOC_Os05g50680	-3.85148	0.000120053	WRKY83, expressed
LOC_Os05g50710	-1.35329	3.57e-13	late embryogenesis abundant protein, putative, expressed
LOC_Os05g50950	-1.28988	2.3e-09	pentatricopeptide repeat protein PPR986-12, putative, expressed
LOC_Os05g50960	-1.95398	5.54e-56	polygalacturonase, putative, expressed
LOC_Os05g50990	-1.20042	3.76e-34	TTL3, putative, expressed
LOC_Os05g51400	-3.92813	3.42e-08	protein kinase APK1B, chloroplast precursor, putative, expressed
LOC_Os05g51780	-1.33193	0.00013027	zinc finger, C3HC4 type domain containing protein, expressed
LOC_Os06g01440	-1.17526	1.31e-06	integral membrane protein, putative, expressed
LOC_Os06g03520	-3.32799	1.03e-20	DUF581 domain containing protein, expressed
LOC_Os06g03750	-1.16418	0.00308138	dehydration response related protein, putative, expressed
LOC_Os06g03970	-1.73118	4e-10	receptor-like protein kinase 5 precursor, putative, expressed
LOC_Os06g04200	-4.0959	1.78e-46	starch synthase, putative, expressed
LOC_Os06g04370	-1.54285	0.000301679	expressed protein
LOC_Os06g05000	-1.40544	0.00468085	early nodulin 93 ENOD93 protein, putative, expressed
LOC_Os06g05020	-3.21408	8.02e-14	early nodulin 93 ENOD93 protein, putative, expressed
LOC_Os06g06290	-1.26031	8.41e-07	GDSL-like lipase/acylhydrolase, putative, expressed
LOC_Os06g06570	-4.76157	0.000539632	expressed protein
LOC_Os06g07000	-1.6277	5.1e-09	OsFBL28 - F-box domain and LRR containing protein, expressed
LOC_Os06g07650	-3.37215	6.4e-16	myb-like DNA-binding domain, SHAQKYF class family protein, expressed
LOC_Os06g07740	-1.56729	6.56e-46	myb-like DNA-binding domain, SHAQKYF class family protein, expressed
LOC_Os06g08250	-1.49689	0.00270966	zinc finger family protein, putative, expressed
LOC_Os06g08360	-2.02298	3.19e-18	ethylene-responsive element-binding protein, putative, expressed
LOC_Os06g08440	-2.60519	1.47e-10	two-component response regulator, putative, expressed
LOC_Os06g09190	-2.95304	0.00301615	mitogen-activated protein kinase kinase 5, putative, expressed
LOC_Os06g09600	-2.30767	0.0020981	expressed protein
LOC_Os06g10570	-1.42531	0.00862581	expressed protein
LOC_Os06g11050	-2.91064	0.0345297	cyclin-dependent kinase inhibitor, putative, expressed
LOC_Os06g11200	-3.30595	0.012682	12-oxophytodienoate reductase, putative, expressed
LOC_Os06g11450	-2.07189	0.000271887	zinc finger, C3HC4 type domain containing protein, expressed
LOC_Os06g11510	-1.87996	0.000134945	expressed protein
LOC_Os06g11730	-1.71734	3.66e-68	RNA recognition motif containing protein, putative, expressed
LOC_Os06g12450	-1.24086	3.78e-70	soluble starch synthase 2-3, chloroplast precursor, putative, expressed
LOC_Os06g12460	-2.0404	0.01121	CSLA3 - cellulose synthase-like family A; mannan synthase, expressed
LOC_Os06g13720	-1.02279	6e-05	dehydrogenase E1 component domain containing protein, expressed
LOC_Os06g13740	-1.28333	6.95e-08	transposon protein, putative, unclassified, expressed
LOC_Os06g13760	-1.1976	1.48e-35	glycosyl transferase 8 domain containing protein, putative, expressed
LOC_Os06g13900	-1.03711	0.00542916	transposon protein, putative, unclassified, expressed
LOC_Os06g14370	-1.98392	2.81e-89	caleosin related protein, putative, expressed
LOC_Os06g14490	-1.65725	7e-32	calmodulin-binding heat-shock protein, putative, expressed
LOC_Os06g15480	-2.6094	2.37e-25	transcription factor, putative, expressed
LOC_Os06g15820	-1.64055	8.06e-41	NHL repeat-containing protein, putative, expressed
LOC_Os06g16060	-2.02448	0.0310486	zinc finger, C3HC4 type domain containing protein, expressed
LOC_Os06g16150	-4.22631	0.0141988	expressed protein
LOC_Os06g16630	-1.30441	4.57e-10	expressed protein
LOC_Os06g17480	-1.06089	9.97e-09	histone-like transcription factor and archaeal histone, putative, expressed
LOC_Os06g18140	-2.37362	0.023937	UDP-glucoronosyl and UDP-glucosyl transferase domain containing protein, expressed
LOC_Os06g20200	-2.3491	0.00018704	gibberellin receptor GID1L2, putative, expressed
LOC_Os06g21580	-4.00589	2.86e-30	expressed protein
LOC_Os06g22380	-1.33756	2.14e-18	expressed protein
LOC_Os06g24404	-2.27859	4.36e-23	GDSL-like lipase/acylhydrolase, putative, expressed
LOC_Os06g26180	-1.52155	0.00388651	expressed protein
LOC_Os06g27620	-3.30406	0.0124877	hypothetical protein
LOC_Os06g27760	-1.9116	0.000176215	peptide methionine sulfoxide reductase msrB, putative, expressed
LOC_Os06g28780	-4.48309	3.13e-15	retrotransposon protein, putative, LINE subclass, expressed
LOC_Os06g28950	-1.36678	0.0167473	expressed protein
LOC_Os06g29994	-2.81894	0.0486259	MATE efflux family protein, putative, expressed
LOC_Os06g32944	-2.09019	4.13e-05	transposon protein, putative, Pong sub-class, expressed
LOC_Os06g33700	-3.89587	0.00969352	expressed protein
LOC_Os06g34350	-1.54152	3.04e-05	expressed protein
LOC_Os06g34660	-1.24373	2.66e-16	X8 domain containing protein, expressed
LOC_Os06g36390	-1.03448	0.0219034	expressed protein
LOC_Os06g36970	-1.67781	0.0252692	transposon protein, putative, unclassified, expressed
LOC_Os06g37010	-1.48362	4.34e-15	metal cation transporter, putative, expressed
LOC_Os06g38920	-2.4258	0.000229971	transposon protein, putative, CACTA, En/Spm sub-class, expressed
LOC_Os06g38960	-1.1252	4.24e-58	expressed protein
LOC_Os06g38970	-1.81834	1.04e-08	expressed protein
LOC_Os06g39240	-1.49576	6.64e-15	endothelial differentiation-related factor 1, putative, expressed
LOC_Os06g39330	-2.19656	3.57e-19	UDP-glucoronosyl and UDP-glucosyl transferase domain containing protein, expressed
LOC_Os06g39520	-1.30818	1.15e-08	myristoyl-acyl carrier protein thioesterase, chloroplast precursor, putative, expressed
LOC_Os06g39880	-1.5962	2.97e-07	cytochrome P450 72A1, putative, expressed
LOC_Os06g40440	-1.31458	8.9e-07	expressed protein
LOC_Os06g40570	-1.43498	5.04e-05	GRAM and C2 domains containing protein, putative, expressed
LOC_Os06g41860	-3.21171	1.65e-20	DNA binding protein, putative, expressed
LOC_Os06g42220	-3.76912	0.0409077	TOO MANY MOUTHS precursor, putative, expressed
LOC_Os06g43180	-1.05106	0.0245845	cyclase family protein, putative, expressed
LOC_Os06g43990	-1.58897	9.1e-06	expressed protein
LOC_Os06g44220	-5.01983	0.000744035	OsRCI2-9 - Putative low temperature and salt responsive protein, expressed
LOC_Os06g44250	-1.15223	7.85e-14	haemolysin-III, putative, expressed
LOC_Os06g45240	-1.90307	1.74e-12	inactive receptor kinase At2g26730 precursor, putative, expressed
LOC_Os06g45340	-1.6577	0.01066	peptidyl-prolyl cis-trans isomerase, FKBP-type, putative, expressed
LOC_Os06g45610	-2.98716	5.09e-05	expressed protein
LOC_Os06g46250	-1.33472	0.00204593	expressed protein
LOC_Os06g46500	-1.39072	1.09e-14	monocopper oxidase, putative, expressed
LOC_Os06g46720	-1.25628	2.22e-05	retrotransposon protein, putative, unclassified, expressed
LOC_Os06g46970	-1.84042	3.77e-11	wound induced protein, putative, expressed
LOC_Os06g46980	-1.75564	1.17e-08	expressed protein
LOC_Os06g47130	-1.43988	0.00517756	C2 domain containing protein, expressed
LOC_Os06g47250	-1.25191	0.00447068	DUF292 domain containing protein, expressed
LOC_Os06g47940	-1.1819	5.53e-08	nifU, putative, expressed
LOC_Os06g48030	-1.53567	3.57e-10	peroxidase precursor, putative, expressed
LOC_Os06g48060	-1.34083	0.00703752	ABC transporter, ATP-binding protein, putative, expressed
LOC_Os06g48180	-3.48931	1.5e-12	glycosyl hydrolases family 16, putative, expressed
LOC_Os06g48500	-1.34196	0.00622257	expressed protein
LOC_Os06g48610	-1.05805	1.77e-25	CCT motif family protein, expressed
LOC_Os06g49320	-1.16193	1.71e-22	glycosyltransferase, putative, expressed
LOC_Os06g49620	-1.85459	5.43e-14	expressed protein
LOC_Os06g49750	-1.75331	0.000898492	kelch motif family protein, expressed
LOC_Os06g49930	-1.28388	0.00669446	OsFBX207 - F-box domain containing protein, expressed
LOC_Os06g50220	-1.57985	0.00914639	expressed protein
LOC_Os06g51140	-3.66901	0.0033092	ZOS6-11 - C2H2 zinc finger protein, expressed
LOC_Os07g01700	-4.57857	0.00384124	DEFL2 - Defensin and Defensin-like DEFL family, expressed
LOC_Os07g01900	-1.15412	0.0379403	expressed protein
LOC_Os07g02200	-1.40141	2.57e-81	plastocyanin-like domain containing protein, putative, expressed
LOC_Os07g02430	-1.8999	2.77e-09	expressed protein
LOC_Os07g02480	-6.52679	4.8e-07	expressed protein
LOC_Os07g03140	-1.51717	3.05e-23	ternary complex factor MIP1, putative, expressed
LOC_Os07g04150	-1.04353	4.25e-09	stress-induced protein, putative, expressed
LOC_Os07g04910	-1.09975	0.0490098	reticulon domain containing protein, putative, expressed
LOC_Os07g05370	-1.10571	1.86e-08	TKL_IRAK_CrRLK1L-1.15 - The CrRLK1L-1 subfamily has homology to the CrRLK1L homolog, expressed
LOC_Os07g05380	-1.0229	3.94e-06	ATPase BadF/BadG/BcrA/BcrD type, putative, expressed
LOC_Os07g05820	-1.11478	9.45e-05	hydroxyacid oxidase 1, putative, expressed
LOC_Os07g06130	-1.05	0.0287072	ethylene-insensitive protein, putative, expressed
LOC_Os07g06850	-2.41341	0.0447652	gibberellin receptor GID1L2, putative, expressed
LOC_Os07g06880	-1.2161	7.21e-31	gibberellin receptor GID1L2, putative, expressed
LOC_Os07g07646	-1.08759	3.64e-13	expressed protein
LOC_Os07g07930	-1.90563	1.81e-09	LTPL78 - Protease inhibitor/seed storage/LTP family protein precursor, expressed
LOC_Os07g09050	-1.74482	0.0229973	exostosin family protein, putative, expressed
LOC_Os07g09490	-3.16878	1.4e-05	ATPase, putative, expressed
LOC_Os07g09675	-1.51964	0.00256795	expressed protein
LOC_Os07g10180	-3.7356	2.92e-09	expressed protein
LOC_Os07g10630	-1.77988	0.00754691	expressed protein
LOC_Os07g11150	-1.50835	3.49e-09	expressed protein
LOC_Os07g13360	-1.65128	0.027037	expressed protein
LOC_Os07g13780	-1.66781	0.0495105	cytokinin-O-glucosyltransferase 2, putative, expressed
LOC_Os07g13790	-4.26658	0.00308972	hypothetical protein
LOC_Os07g13930	-1.23541	0.0133601	OsFBX231 - F-box domain containing protein, expressed
LOC_Os07g14160	-1.48275	3.86e-26	polygalacturonase, putative, expressed
LOC_Os07g14740	-2.22294	1.11e-10	harpin-induced protein 1 domain containing protein, expressed
LOC_Os07g14890	-1.77007	0.0319078	expressed protein
LOC_Os07g15400	-3.50643	0.0276361	expressed protein
LOC_Os07g17560	-1.07197	5.28e-08	expressed protein
LOC_Os07g18130	-1.93102	0.000123536	expressed protein
LOC_Os07g18300	-1.42013	0.0139684	expressed protein
LOC_Os07g18600	-1.08248	0.0256061	OsFBL37 - F-box domain and LRR containing protein, expressed
LOC_Os07g18610	-1.35895	9.1e-64	OsFBLD7 - F-box, LRR and FBD domain containing protein, expressed
LOC_Os07g18670	-1.22491	5.28e-12	expressed protein
LOC_Os07g18750	-1.30406	1.22e-25	LTPL42 - Protease inhibitor/seed storage/LTP family protein precursor, expressed
LOC_Os07g20340	-1.95352	0.00905455	heavy metal-associated domain containing protein, expressed
LOC_Os07g20390	-4.85869	0.00143325	retrotransposon, putative, centromere-specific
LOC_Os07g22570	-1.21319	0.000690394	retrotransposon protein, putative, unclassified, expressed
LOC_Os07g23150	-6.99693	4.84e-08	transferase family protein, putative, expressed
LOC_Os07g26520	-1.21403	1.63e-29	expressed protein
LOC_Os07g26560	-2.66815	0.0100112	expressed protein
LOC_Os07g27359	-1.2601	1.45e-67	expressed protein
LOC_Os07g28810	-1.13244	1.18e-12	expressed protein
LOC_Os07g30670	-1.75586	0.00950724	2Fe-2S iron-sulfur cluster binding domain containing protein, expressed
LOC_Os07g31010	-2.29217	0.0170492	expressed protein
LOC_Os07g31070	-2.94529	0.000829197	expressed protein
LOC_Os07g31840	-1.21241	0.00160771	leucine-rich repeat family protein, putative, expressed
LOC_Os07g33910	-1.00311	8.97e-06	transporter family protein, putative, expressed
LOC_Os07g34620	-1.42078	6.95e-53	expressed protein
LOC_Os07g35560	-2.71477	0.0211371	glucan endo-1,3-beta-glucosidase precursor, putative, expressed
LOC_Os07g35580	-1.25018	1.34e-09	TKL_IRAK_DUF26-lc.20 - DUF26 kinases have homology to DUF26 containing loci, expressed
LOC_Os07g35750	-1.38552	0.0428193	TKL_IRAK_DUF26-ld.3 - DUF26 kinases have homology to DUF26 containing loci, expressed
LOC_Os07g36610	-1.28606	0.0203402	CSLF9 - cellulose synthase-like family F; beta1,3;1,4 glucan synthase, expressed
LOC_Os07g37030	-2.47758	1.65e-26	cytochrome b6-f complex iron-sulfur subunit, chloroplast precursor, putative, expressed
LOC_Os07g38030	-2.39501	4.11e-06	GRAS family transcription factor domain containing protein, expressed
LOC_Os07g38290	-1.13143	3.32e-07	plastocyanin-like domain containing protein, putative, expressed
LOC_Os07g38530	-1.71257	7.92e-29	STE_PAK_Ste20_Slob_Wnk.4 - STE kinases include homologs to sterile 7, sterile 11 and sterile 20 from yeast, expressed
LOC_Os07g38700	-3.76936	0.0428519	expressed protein
LOC_Os07g38740	-4.34906	0.0117233	expressed protein
LOC_Os07g38890	-1.54698	0.00437816	OsGH3.9 - Probable indole-3-acetic acid-amido synthetase, expressed
LOC_Os07g38930	-3.15374	5.59e-37	glucan endo-1,3-beta-glucosidase precursor, putative, expressed
LOC_Os07g39220	-1.23965	1.06e-26	BES1/BZR1 homolog protein, putative, expressed
LOC_Os07g39470	-1.39203	7.13e-19	gibberellin response modulator protein, putative, expressed
LOC_Os07g39590	-1.06648	1.98e-11	spotted leaf 11, putative, expressed
LOC_Os07g39700	-1.80464	2.22e-13	expressed protein
LOC_Os07g39920	-1.28331	3.38e-30	formin, putative, expressed
LOC_Os07g40110	-4.09297	0.0182916	expressed protein
LOC_Os07g40150	-1.72992	4.07e-22	expressed protein
LOC_Os07g40180	-2.18073	1.85e-14	expressed protein
LOC_Os07g40380	-1.4436	4.33e-13	expressed protein
LOC_Os07g40434	-1.5997	0.0124605	retrotransposon protein, putative, unclassified, expressed
LOC_Os07g41070	-1.29165	0.026907	NAD dependent epimerase/dehydratase family protein, putative, expressed
LOC_Os07g41160	-2.2575	0.000148577	protein of unknown function DUF1675 domain containing protein, expressed
LOC_Os07g41240	-1.07751	7.76e-55	cytochrome P450, putative, expressed
LOC_Os07g41290	-6.66219	4.25e-47	DEFL13 - Defensin and Defensin-like DEFL family, expressed
LOC_Os07g41350	-4.66671	0.00071913	B12D protein, putative, expressed
LOC_Os07g41430	-1.13653	0.00731649	transposon protein, putative, unclassified, expressed
LOC_Os07g41590	-1.02981	0.0302605	gibberellin receptor GID1L2, putative, expressed
LOC_Os07g42390	-1.58442	3.36e-13	DUF581 domain containing protein, expressed
LOC_Os07g42410	-1.08726	1.31e-23	expressed protein
LOC_Os07g42490	-2.7761	1.41e-100	sucrose synthase, putative, expressed
LOC_Os07g43220	-1.54477	0.0020042	skp1 family, tetramerisation domain containing protein, expressed
LOC_Os07g44070	-2.18456	1.39e-151	pectinacetylesterase domain containing protein, expressed
LOC_Os07g45180	-1.47102	0.0136885	transposon protein, putative, unclassified, expressed
LOC_Os07g47100	-1.03245	1.66e-24	transporter, monovalent cation:proton antiporter-2 family, putative, expressed
LOC_Os07g47620	-2.21644	2.18e-08	universal stress protein domain containing protein, putative, expressed
LOC_Os07g48080	-2.02842	0.00594633	expressed protein
LOC_Os07g48330	-2.64172	2.64e-12	cytochrome P450, putative, expressed
LOC_Os07g48980	-3.62095	1.08e-10	nicotianamine synthase, putative, expressed
LOC_Os07g49000	-1.91674	0.00201248	DNAJ heat shock N-terminal domain-containing protein, putative, expressed
LOC_Os07g49020	-1.30913	0.0484565	expressed protein
LOC_Os07g49350	-2.56149	4.08e-05	expressed protein
LOC_Os08g01490	-3.77189	0.0397569	cytochrome P450, putative, expressed
LOC_Os08g01570	-1.62086	3.24e-13	retrotransposon protein, putative, unclassified, expressed
LOC_Os08g01960	-1.19677	9.32e-05	transferase family protein, putative, expressed
LOC_Os08g03825	-1.43904	0.0166567	expressed protein
LOC_Os08g04250	-3.97892	0.00711861	cysteine-rich repeat secretory protein 55 precursor, putative, expressed
LOC_Os08g04730	-1.45746	0.0368966	retrotransposon protein, putative, Ty3-gypsy subclass, expressed
LOC_Os08g04800	-2.37426	0.0292876	triacylglycerol lipase like protein, putative, expressed
LOC_Os08g05010	-3.51498	0.0291819	retrotransposon protein, putative, unclassified, expressed
LOC_Os08g05580	-2.05844	0.0158638	aquaporin protein, putative, expressed
LOC_Os08g06210	-1.11436	6.87e-05	expressed protein
LOC_Os08g06810	-1.55126	3.53e-06	expressed protein
LOC_Os08g08084	-1.70479	0.00954464	expressed protein
LOC_Os08g08090	-2.13309	6.7e-06	wound induced protein, putative, expressed
LOC_Os08g08110	-1.27301	1.37e-10	diacylglycerol kinase, putative, expressed
LOC_Os08g08680	-1.71837	0.00078165	transposon protein, putative, CACTA, En/Spm sub-class, expressed
LOC_Os08g08880	-1.37051	1.67e-09	hypothetical protein
LOC_Os08g09460	-1.10825	0.00468093	OsFBX267 - F-box domain containing protein, expressed
LOC_Os08g09890	-1.12626	2.59e-11	expressed protein
LOC_Os08g09990	-2.40583	4.32e-12	expressed protein
LOC_Os08g10670	-1.18085	0.00543099	expressed protein
LOC_Os08g13920	-1.3751	3.8e-25	glycosyl hydrolases family 16, putative, expressed
LOC_Os08g16860	-2.91538	0.0338772	OsFBX282 - F-box domain containing protein, expressed
LOC_Os08g17160	-1.07892	2.46e-153	plastocyanin-like domain containing protein, putative, expressed
LOC_Os08g18920	-1.47642	7.1e-12	protein kinase domain containing protein, expressed
LOC_Os08g19590	-1.14906	1.38e-60	Homeobox domain containing protein, expressed
LOC_Os08g20000	-1.30184	1.16e-05	NB-ARC domain containing protein, expressed
LOC_Os08g20486	-2.78701	1.56e-12	transposon protein, putative, unclassified, expressed
LOC_Os08g20500	-1.38238	9.63e-27	retrotransposon protein, putative, unclassified, expressed
LOC_Os08g22604	-1.01476	0.00134318	expressed protein
LOC_Os08g24300	-1.25594	5.38e-06	expressed protein
LOC_Os08g27880	-1.46703	0.00118089	expressed protein
LOC_Os08g28010	-1.22542	3.9e-11	expressed protein
LOC_Os08g28300	-1.76786	0.00598969	expressed protein
LOC_Os08g28560	-2.71883	5.34e-06	expressed protein
LOC_Os08g28940	-1.53835	0.000124872	OsFBX289 - F-box domain containing protein, expressed
LOC_Os08g28960	-1.92241	3.33e-08	expressed protein
LOC_Os08g30150	-1.11889	2.39e-09	1-aminocyclopropane-1-carboxylate oxidase homolog 1, putative, expressed
LOC_Os08g31080	-2.37025	0.0254262	DUF260 domain containing protein, putative, expressed
LOC_Os08g31569	-1.75304	0.000108294	expressed protein
LOC_Os08g31630	-2.93371	1.14e-12	uncharacterized glycosyl hydrolase Rv2006/MT2062, putative, expressed
LOC_Os08g31910	-1.04152	9.07e-28	expressed protein
LOC_Os08g34150	-1.24591	1.41e-18	OsTIL-2 Temperature-induced lipocalin-2, expressed
LOC_Os08g34360	-2.37257	0.0249553	AP2 domain containing protein, expressed
LOC_Os08g34510	-1.51592	0.00410165	expressed protein
LOC_Os08g35020	-1.18932	2.61e-24	retrotransposon protein, putative, unclassified, expressed
LOC_Os08g35110	-2.05479	2.28e-74	OsSAUR33 - Auxin-responsive SAUR gene family member, expressed
LOC_Os08g35470	-1.30848	2.67e-11	exo70 exocyst complex subunit, putative, expressed
LOC_Os08g35560	-1.6328	0.0112075	expressed protein
LOC_Os08g35580	-1.50135	0.0139315	expressed protein
LOC_Os08g36760	-1.14346	7.76e-09	remorin C-terminal domain containing protein, putative, expressed
LOC_Os08g36860	-4.33178	3.06e-21	cytochrome P450, putative, expressed
LOC_Os08g37030	-1.77832	0.00441741	gibberellin receptor GID1L2, putative, expressed
LOC_Os08g37456	-1.34302	0.00123573	flavonol synthase/flavanone 3-hydroxylase, putative, expressed
LOC_Os08g37580	-1.47492	7.03e-14	homeobox associated leucine zipper, putative, expressed
LOC_Os08g37710	-1.28974	0.0497263	expressed protein
LOC_Os08g38350	-3.91297	0.00131946	expressed protein
LOC_Os08g38650	-1.07056	0.0194707	expressed protein
LOC_Os08g38730	-1.39282	0.0151798	expressed protein
LOC_Os08g38910	-2.95774	1.49e-29	caffeoyl-CoA O-methyltransferase, putative, expressed
LOC_Os08g39270	-2.3213	1.35e-40	fasciclin domain containing protein, expressed
LOC_Os08g39300	-1.79203	3.36e-07	aminotransferase, putative, expressed
LOC_Os08g39630	-1.13755	9.23e-13	helix-loop-helix DNA-binding domain containing protein, expressed
LOC_Os08g40910	-1.37464	6.35e-09	expressed protein
LOC_Os08g41020	-5.16177	0.000502007	retrotransposon protein, putative, unclassified, expressed
LOC_Os08g41030	-3.11818	2.23e-16	AP2 domain containing protein, expressed
LOC_Os08g41090	-1.14451	0.000286329	peroxidase precursor, putative, expressed
LOC_Os08g41880	-1.3378	1.47e-39	nucleotide pyrophosphatase/phosphodiesterase, putative, expressed
LOC_Os08g42750	-1.21285	1.26e-12	CAMK_CAMK_like.37 - CAMK includes calcium/calmodulin depedent protein kinases, expressed
LOC_Os08g43190	-2.04872	6.49e-28	dehydrogenase, putative, expressed
LOC_Os08g43210	-3.91121	0.00145531	AP2 domain containing protein, expressed
LOC_Os08g43334	-1.014	5.19e-07	HSF-type DNA-binding domain containing protein, expressed
LOC_Os08g43600	-5.58974	1.52e-05	bZIP transcription factor domain containing protein, expressed
LOC_Os09g02814	-1.17402	2.2e-14	expressed protein
LOC_Os09g03500	-1.80752	4.36e-26	ZOS9-01 - C2H2 zinc finger protein, expressed
LOC_Os09g04960	-1.06419	0.00161197	retrotransposon protein, putative, unclassified, expressed
LOC_Os09g07150	-1.05849	0.000436611	expressed protein
LOC_Os09g07670	-2.01616	1.23e-07	white-brown complex homolog protein 11, putative, expressed
LOC_Os09g08379	-1.23674	0.0121685	expressed protein
LOC_Os09g08720	-2.72033	1.38e-11	cinnamoyl CoA reductase, putative, expressed
LOC_Os09g08860	-3.39337	0.0337551	retrotransposon protein, putative, Ty3-gypsy subclass, expressed
LOC_Os09g09350	-5.33329	4.56e-05	expressed protein
LOC_Os09g10010	-2.81629	0.0454845	expressed protein
LOC_Os09g10865	-1.37312	0.024878	expressed protein
LOC_Os09g11790	-1.53937	0.0363626	DEFL14 - Defensin and Defensin-like DEFL family, expressed
LOC_Os09g12540	-1.06528	0.0357875	chlorophyll A-B binding protein, putative, expressed
LOC_Os09g12660	-1.38387	1.77e-68	glucose-1-phosphate adenylyltransferase large subunit, chloroplast precursor, putative, expressed
LOC_Os09g15560	-2.16556	2.86e-09	OsFBX314 - F-box domain containing protein, expressed
LOC_Os09g15700	-3.17959	2.39e-32	receptor-like protein kinase 5 precursor, putative, expressed
LOC_Os09g17120	-3.71194	0.0186315	ankyrin repeat domain containing protein, expressed
LOC_Os09g17130	-3.26974	0.04476	expressed protein
LOC_Os09g17190	-4.39416	0.00191053	OsFBX320 - F-box domain containing protein, expressed
LOC_Os09g17800	-3.94301	0.0265595	retrotransposon protein, putative, unclassified, expressed
LOC_Os09g17850	-2.3806	4.21e-209	acetyltransferase type B catalytic subunit, putative, expressed
LOC_Os09g20000	-2.3596	2.74e-50	heavy metal-associated domain containing protein, expressed
LOC_Os09g20024	-1.27032	9.36e-07	expressed protein
LOC_Os09g20030	-1.45833	0.0382011	disease resistance RPP13-like protein 1, putative, expressed
LOC_Os09g20180	-2.23456	0.0361291	expressed protein
LOC_Os09g20250	-3.7528	0.000287074	retrotransposon protein, putative, Ty1-copia subclass, expressed
LOC_Os09g20260	-3.81627	0.00243612	polyamine oxidase precursor, putative, expressed
LOC_Os09g20340	-1.13728	1.12e-54	DUF630/DUF632 domains containing protein, putative, expressed
LOC_Os09g21240	-1.00692	0.0208691	expressed protein
LOC_Os09g22350	-2.44628	0.00952004	retrotransposon protein, putative, Ty3-gypsy subclass, expressed
LOC_Os09g25090	-2.13756	2.17e-16	CAMK_KIN1/SNF1/Nim1_like.34 - CAMK includes calcium/calmodulin depedent protein kinases, expressed
LOC_Os09g25160	-1.36663	8.4e-07	retrotransposon protein, putative, unclassified, expressed
LOC_Os09g25170	-1.17619	1.72e-05	retrotransposon protein, putative, unclassified, expressed
LOC_Os09g25330	-1.29173	0.0440408	BTBN19 - Bric-a-Brac, Tramtrack, Broad Complex BTB domain with non-phototropic hypocotyl 3 NPH3 domain, expressed
LOC_Os09g25570	-2.11597	6.39e-29	aspartic proteinase, putative, expressed
LOC_Os09g26260	-1.5935	0.000407744	AAA-type ATPase family protein, putative, expressed
LOC_Os09g26660	-1.37873	2.76e-15	ferric reductase, putative, expressed
LOC_Os09g26780	-1.80493	2.36e-23	zinc-finger protein, putative, expressed
LOC_Os09g27670	-1.14692	2.88e-08	expressed protein
LOC_Os09g28160	-2.09639	0.000498941	phosphate carrier protein, mitochondrial precursor, putative, expressed
LOC_Os09g28300	-1.7697	3.29e-36	remorin C-terminal domain containing protein, putative, expressed
LOC_Os09g28650	-3.55468	4.59e-08	gibberellin receptor, putative, expressed
LOC_Os09g28660	-1.29175	8.47e-24	gibberellin receptor GID1L2, putative, expressed
LOC_Os09g29130	-3.49792	2.52e-06	ZF-HD protein dimerisation region containing protein, expressed
LOC_Os09g29239	-2.45924	0.00284816	purine permease, putative, expressed
LOC_Os09g29284	-3.3904	1.1e-11	MATE efflux family protein, putative, expressed
LOC_Os09g29490	-1.371	3.18e-27	peroxidase precursor, putative, expressed
LOC_Os09g30260	-2.24052	2.04e-12	expressed protein
LOC_Os09g30400	-1.11773	6.08e-59	WRKY90, expressed
LOC_Os09g32290	-1.38767	2.73e-11	FAD dependent oxidoreductase domain containing protein, expressed
LOC_Os09g32640	-2.00607	2.89e-11	dehydrogenase, putative, expressed
LOC_Os09g34180	-1.41362	0.000279178	formin, putative, expressed
LOC_Os09g35600	-2.81506	3.34e-158	MATE domain containing protein, expressed
LOC_Os09g35860	-3.39337	0.0337551	ras-related protein, putative, expressed
LOC_Os09g35910	-1.36616	3.17e-05	homeobox associated leucine zipper, putative, expressed
LOC_Os09g36040	-1.38072	6.02e-08	rhodanese-like domain containing protein, putative, expressed
LOC_Os09g36210	-2.22087	4.22e-11	harpin-induced protein 1 domain containing protein, expressed
LOC_Os09g36490	-1.03932	0.0470355	expressed protein
LOC_Os09g36500	-2.09528	1.46e-43	zinc finger, C3HC4 type domain containing protein, expressed
LOC_Os09g36550	-1.12324	2.49e-27	armadillo/beta-catenin repeat family protein, putative, expressed
LOC_Os09g36880	-1.98152	4.21e-07	GDSL-like lipase/acylhydrolase, putative, expressed
LOC_Os09g36910	-4.47323	0.00549056	bZIP transcription factor domain containing protein, expressed
LOC_Os09g36950	-1.85739	1.06e-14	expressed protein
LOC_Os09g37710	-1.35343	8.35e-06	NIN, putative, expressed
LOC_Os09g38570	-1.10418	1.36e-07	transcription factor like protein, putative, expressed
LOC_Os10g01340	-1.5569	5.7e-06	expressed protein
LOC_Os10g01760	-4.22952	0.0124249	peroxidase precursor, putative, expressed
LOC_Os10g02509	-1.15311	0.0465636	GAGA-binding protein, putative, expressed
LOC_Os10g02584	-1.03574	0.0321766	GAGA-binding protein, putative, expressed
LOC_Os10g02620	-3.45133	1.97e-05	GAGA-binding protein, putative, expressed
LOC_Os10g03970	-4.19782	0.000404121	retrotransposon protein, putative, unclassified, expressed
LOC_Os10g04980	-1.83458	1.73e-10	OsFBX365 - F-box domain containing protein, expressed
LOC_Os10g05190	-2.37835	1.45e-06	transposon protein, putative, CACTA, En/Spm sub-class, expressed
LOC_Os10g06900	-2.03514	0.00322308	expressed protein
LOC_Os10g07470	-4.76243	0.000645457	ZOS10-01 - C2H2 zinc finger protein, expressed
LOC_Os10g07606	-1.09455	0.043952	hypothetical protein
LOC_Os10g08220	-1.66669	1.02e-07	expressed protein
LOC_Os10g08230	-1.4728	6.52e-06	retrotransposon, putative, centromere-specific, expressed
LOC_Os10g08780	-2.75204	0.000874498	expressed protein
LOC_Os10g09300	-4.85077	0.000414273	retrotransposon protein, putative, Ty3-gypsy subclass, expressed
LOC_Os10g09850	-1.38587	0.0436222	EF hand family protein, putative, expressed
LOC_Os10g11100	-1.15944	0.0209559	retrotransposon protein, putative, unclassified, expressed
LOC_Os10g11580	-4.98037	1.16e-15	histone-like transcription factor and archaeal histone, putative, expressed
LOC_Os10g11889	-2.46373	6.83e-06	expressed protein
LOC_Os10g12190	-2.55946	0.0134282	nodulin, putative, expressed
LOC_Os10g17260	-4.12362	0.000621101	cytochrome P450, putative, expressed
LOC_Os10g18530	-2.81326	0.0484882	cytokinin-O-glucosyltransferase 2, putative, expressed
LOC_Os10g20960	-1.73217	3.45e-13	retrotransposon protein, putative, unclassified, expressed
LOC_Os10g22362	-3.70405	3.38e-07	expressed protein
LOC_Os10g25180	-1.96767	2.32e-35	phosphoinositide phosphatase family protein, putative, expressed
LOC_Os10g25674	-1.84639	1.64e-13	mps one binder kinase activator-like 1A, putative, expressed
LOC_Os10g25850	-1.71519	2.11e-05	nuclear transcription factor Y subunit, putative, expressed
LOC_Os10g26150	-1.28111	0.00124064	expressed protein
LOC_Os10g26620	-1.52239	6.8e-05	dof zinc finger domain containing protein, putative, expressed
LOC_Os10g26640	-1.00161	3.73e-36	LYR motif containing protein, putative, expressed
LOC_Os10g28660	-3.24746	1.5e-08	type I inositol-1,4,5-trisphosphate 5-phosphatase, putative, expressed
LOC_Os10g28680	-4.20079	0.000418776	DUF581 domain containing protein, expressed
LOC_Os10g30150	-1.05542	0.047454	universal stress protein domain containing protein, putative, expressed
LOC_Os10g30510	-6.01504	1.18e-05	retrotransposon protein, putative, unclassified, expressed
LOC_Os10g30520	-1.09294	8.04e-13	ras-related protein, putative, expressed
LOC_Os10g30530	-1.49693	7.59e-06	lectin-like receptor kinase, putative, expressed
LOC_Os10g31830	-2.20205	1.41e-38	ras-related protein, putative, expressed
LOC_Os10g31850	-2.08078	2.13e-12	RING finger and CHY zinc finger domain-containing protein 1, putative, expressed
LOC_Os10g33080	-1.56476	0.00629374	leucine-rich repeat receptor protein kinase EXS precursor, putative, expressed
LOC_Os10g34020	-2.49918	0.0150125	glutathione S-transferase, putative, expressed
LOC_Os10g35070	-1.47788	0.00225516	alpha-galactosidase precursor, putative, expressed
LOC_Os10g35110	-1.3573	3.05e-05	alpha-galactosidase precursor, putative, expressed
LOC_Os10g35520	-1.22954	7.73e-44	hydrolase, alpha/beta fold family domain containing protein, expressed
LOC_Os10g35800	-2.17955	0.000960067	expressed protein
LOC_Os10g36360	-1.72791	2.62e-21	expressed protein
LOC_Os10g36390	-1.48909	4.35e-08	monocopper oxidase, putative, expressed
LOC_Os10g37240	-1.00147	2.27e-28	expressed protein
LOC_Os10g38080	-1.89009	4.26e-45	OsSub61 - Putative Subtilisin homologue, expressed
LOC_Os10g38170	-3.26993	0.0487847	expressed protein
LOC_Os10g38360	-1.19244	0.0430292	glutathione S-transferase, putative, expressed
LOC_Os10g39540	-1.01976	1.23e-11	protein phosphatase 2C, putative, expressed
LOC_Os10g40360	-1.33119	6.56e-13	proline oxidase, mitochondrial precursor, putative, expressed
LOC_Os10g40480	-2.13228	0.00402323	LTPL143 - Protease inhibitor/seed storage/LTP family protein precursor, expressed
LOC_Os10g41070	-3.51422	0.0294529	glycerol-3-phosphate acyltransferase 1, putative, expressed
LOC_Os10g41160	-1.07629	2.16e-11	expressed protein
LOC_Os10g41430	-1.07606	0.000333346	cyclin, putative, expressed
LOC_Os10g41490	-1.25609	1.27e-09	CAMK_CAMK_like.41 - CAMK includes calcium/calmodulin depedent protein kinases, expressed
LOC_Os10g42590	-1.19932	0.007487	retrotransposon protein, putative, unclassified, expressed
LOC_Os11g01810	-3.39417	0.0336874	DNA methyltransferase protein, putative, expressed
LOC_Os11g02080	-1.3814	4.65e-57	expressed protein
LOC_Os11g02389	-1.08387	0.00842843	protease inhibitor/seed storage/LTP family, putative, expressed
LOC_Os11g02410	-1.31496	0.00942744	expressed protein
LOC_Os11g03270	-1.91952	6.54e-24	nucleoside-triphosphatase, putative, expressed
LOC_Os11g03970	-1.59371	1.46e-05	CAMK_KIN1/SNF1/Nim1_like.5 - CAMK includes calcium/calmodulin depedent protein kinases, expressed
LOC_Os11g04000	-1.28743	1.16e-28	expressed protein
LOC_Os11g04030	-1.66756	8.73e-08	major facilitator superfamily antiporter, putative, expressed
LOC_Os11g04830	-1.17726	0.00706858	embryogenesis transmembrane protein, putative, expressed
LOC_Os11g05010	-1.22239	2.76e-54	heavy-metal-associated domain-containing protein, putative, expressed
LOC_Os11g05494	-1.49846	0.00100317	expressed protein
LOC_Os11g05530	-1.21318	0.00315747	expressed protein
LOC_Os11g05640	-1.44214	3.95e-17	bZIP transcription factor domain containing protein, expressed
LOC_Os11g06790	-1.06365	0.0146276	retrotransposon protein, putative, unclassified, expressed
LOC_Os11g10580	-3.26868	0.044245	transposon protein, putative, CACTA, En/Spm sub-class, expressed
LOC_Os11g13620	-4.8581	0.00140549	expressed protein
LOC_Os11g13820	-3.26653	0.0468489	protein phosphatase 2C, putative, expressed
LOC_Os11g13980	-1.63295	3.44e-08	hsp20/alpha crystallin family protein, putative, expressed
LOC_Os11g14810	-4.47154	0.00551552	expressed protein
LOC_Os11g14880	-2.33196	8.25e-07	LTPL32 - Protease inhibitor/seed storage/LTP family protein precursor, expressed
LOC_Os11g15610	-1.35148	0.00735632	hypothetical protein
LOC_Os11g15624	-2.85403	0.0141353	expressed protein
LOC_Os11g18130	-1.36816	0.00174975	expressed protein
LOC_Os11g18140	-1.85894	6.9e-21	ZmEBE-1 protein, putative, expressed
LOC_Os11g18860	-3.80815	0.0118384	expressed protein
LOC_Os11g20360	-1.14894	1.97e-06	expressed protein
LOC_Os11g22530	-3.80193	0.0183258	retrotransposon protein, putative, Ty3-gypsy subclass, expressed
LOC_Os11g22960	-1.5837	0.00369335	expressed protein
LOC_Os11g23790	-1.14703	8.93e-07	expressed protein
LOC_Os11g25780	-1.09881	0.00127239	PB1 domain containing protein, expressed
LOC_Os11g26570	-1.65113	0.0152831	dehydrin, putative, expressed
LOC_Os11g28184	-2.61428	0.0141796	expressed protein
LOC_Os11g28660	-1.21325	0.00105985	retrotransposon protein, putative, unclassified, expressed
LOC_Os11g31320	-1.05468	0.0209468	retrotransposon protein, putative, unclassified
LOC_Os11g31330	-1.83356	5.45e-08	no apical meristem protein, putative, expressed
LOC_Os11g31340	-1.3976	0.00644352	no apical meristem protein, putative, expressed
LOC_Os11g31520	-3.72035	5.73e-17	transposon protein, putative, Pong sub-class, expressed
LOC_Os11g32030	-6.11296	1.17e-06	sex determination protein tasselseed-2, putative, expressed
LOC_Os11g32100	-1.07359	4.53e-69	inducer of CBF expression 1, putative, expressed
LOC_Os11g32250	-2.23793	0.0226876	expressed protein
LOC_Os11g33000	-4.76848	0.00215732	SSA5 - 2S albumin seed storage family protein precursor, expressed
LOC_Os11g34060	-1.15776	0.0385921	retrotransposon, putative, centromere-specific, expressed
LOC_Os11g34730	-2.7858	0.0197554	membrane associated DUF588 domain containing protein, putative, expressed
LOC_Os11g35430	-2.5101	6.81e-07	csAtPR5, putative, expressed
LOC_Os11g35440	-5.67666	4.25e-05	hypothetical protein
LOC_Os11g36005	-4.47401	0.00570281	expressed protein
LOC_Os11g36790	-2.568	1.49e-21	OsFBO6 - F-box and other domain containing protein, expressed
LOC_Os11g37560	-1.02304	8.87e-42	expressed protein
LOC_Os11g38260	-1.43353	0.00604846	PAP fibrillin family domain containing protein, expressed
LOC_Os11g40320	-1.88221	9.33e-06	expressed protein
LOC_Os11g40850	-4.05469	0.00622927	expressed protein
LOC_Os11g40920	-4.08822	0.0207272	retrotransposon protein, putative, unclassified, expressed
LOC_Os11g41770	-1.54576	0.0402908	expressed protein
LOC_Os11g41780	-3.26673	0.0458783	transposon protein, putative, CACTA, En/Spm sub-class, expressed
LOC_Os11g41970	-2.13823	0.0178388	hypothetical protein
LOC_Os11g42400	-2.59792	0.000923185	expressed protein
LOC_Os11g42410	-1.25113	0.000277124	expressed protein
LOC_Os11g42780	-3.86933	0.00193776	transposon protein, putative, unclassified, expressed
LOC_Os11g43260	-2.1535	0.0109197	transposon protein, putative, CACTA, En/Spm sub-class, expressed
LOC_Os11g44415	-3.37029	5.18e-13	expressed protein
LOC_Os11g45360	-6.16511	1.04e-06	DEFL15 - Defensin and Defensin-like DEFL family, expressed
LOC_Os11g46210	-1.9506	0.00586334	NB-ARC domain containing protein, expressed
LOC_Os12g01449	-5.91354	5.39e-06	chloroplast unusual positioning protein, putative, expressed
LOC_Os12g02040	-1.73074	4.11e-55	hypoxia-responsive family protein, putative, expressed
LOC_Os12g02640	-2.06433	0.00606249	cytochrome P450 72A1, putative, expressed
LOC_Os12g03210	-1.35509	4.69e-05	transposon protein, putative, Mariner sub-class, expressed
LOC_Os12g04500	-1.05961	0.00175217	response regulator receiver domain containing protein, expressed
LOC_Os12g05200	-1.65308	3.43e-06	DNA binding protein, putative, expressed
LOC_Os12g05220	-2.51366	1.44e-06	expressed protein
LOC_Os12g05360	-1.16836	3.65e-08	ligA, putative, expressed
LOC_Os12g06010	-2.05187	0.0032277	retrotransposon protein, putative, unclassified, expressed
LOC_Os12g06550	-1.06911	8.33e-06	expressed protein
LOC_Os12g07160	-1.30034	6.39e-14	plant protein of unknown function DUF869 domain containing protein, expressed
LOC_Os12g07640	-1.61317	0.00262618	MYB family transcription factor, putative, expressed
LOC_Os12g08260	-2.103	3.74e-25	dehydrogenase E1 component domain containing protein, expressed
LOC_Os12g08290	-1.46621	0.00220957	U-box domain containing protein, putative, expressed
LOC_Os12g08780	-1.67947	0.026791	flavin monooxygenase, putative, expressed
LOC_Os12g09200	-1.0057	0.0188124	retrotransposon protein, putative, unclassified, expressed
LOC_Os12g12115	-1.7714	0.000279138	expressed protein
LOC_Os12g12220	-3.30276	0.0118077	DEFL18 - Defensin and Defensin-like DEFL family, expressed
LOC_Os12g12230	-4.04211	0.000769408	DEFL43 - Defensin and Defensin-like DEFL family, expressed
LOC_Os12g12850	-1.19112	1.39e-30	ATP-dependent Clp protease ATP-binding subunit clpA homolog,chloroplast precursor, putative, expressed
LOC_Os12g13960	-1.19108	1.21e-06	LTPL33 - Protease inhibitor/seed storage/LTP family protein precursor, expressed
LOC_Os12g14120	-2.94286	8.07e-15	retrotransposon protein, putative, Ty1-copia subclass, expressed
LOC_Os12g14126	-1.97734	1.06e-14	retrotransposon protein, putative, Ty1-copia subclass, expressed
LOC_Os12g16590	-1.25102	1.85e-09	transposon protein, putative, Mariner sub-class, expressed
LOC_Os12g17600	-2.9738	3.31e-11	ribulose bisphosphate carboxylase small chain, chloroplast precursor, putative, expressed
LOC_Os12g17910	-1.23648	1.09e-45	T-complex protein, putative, expressed
LOC_Os12g19285	-1.87155	0.013515	retrotransposon protein, putative, unclassified, expressed
LOC_Os12g19381	-1.80339	6.05e-12	ribulose bisphosphate carboxylase small chain, chloroplast precursor, putative, expressed
LOC_Os12g21740	-7.16499	5.21e-09	expressed protein
LOC_Os12g25090	-1.60366	0.00154579	expressed protein
LOC_Os12g25130	-3.99921	7.52e-11	CRP8 - Cysteine-rich family protein precursor, expressed
LOC_Os12g25150	-3.71785	0.0149711	retrotransposon protein, putative, Ty3-gypsy subclass, expressed
LOC_Os12g26220	-1.07529	2.76e-05	expressed protein
LOC_Os12g26420	-1.57716	0.021174	retrotransposon protein, putative, unclassified, expressed
LOC_Os12g26880	-1.22248	0.000165394	plastocyanin-like domain containing protein, putative, expressed
LOC_Os12g27770	-1.14513	0.0322834	transposon protein, putative, CACTA, En/Spm sub-class, expressed
LOC_Os12g27940	-1.73149	1.39e-11	expressed protein
LOC_Os12g28750	-1.19041	1.19e-15	TPD1, putative, expressed
LOC_Os12g29250	-2.49446	0.028466	transposon protein, putative, CACTA, En/Spm sub-class, expressed
LOC_Os12g29520	-1.07817	1.79e-84	auxin response factor, putative, expressed
LOC_Os12g30650	-3.71864	0.0155051	retrotransposon protein, putative, Ty3-gypsy subclass
LOC_Os12g31160	-2.34597	0.0151634	MLA10, putative, expressed
LOC_Os12g32060	-1.22225	2.55e-21	expressed protein
LOC_Os12g32310	-1.0778	0.00932566	expressed protein
LOC_Os12g34280	-2.72262	0.00244399	expressed protein
LOC_Os12g35070	-1.85431	2.23e-08	expressed protein
LOC_Os12g35350	-2.18933	6.52e-26	kelch repeat protein, putative, expressed
LOC_Os12g35610	-1.28162	2.32e-15	respiratory burst oxidase, putative, expressed
LOC_Os12g36410	-2.02868	1.34e-62	transposon protein, putative, Pong sub-class, expressed
LOC_Os12g36430	-7.51328	1.33e-09	expressed protein
LOC_Os12g36640	-1.40574	5.49e-13	universal stress protein domain containing protein, putative, expressed
LOC_Os12g36735	-1.2196	4.47e-06	expressed protein
LOC_Os12g38100	-1.82666	0.0225094	membrane associated DUF588 domain containing protein, putative, expressed
LOC_Os12g38480	-1.62209	3.29e-09	expressed protein
LOC_Os12g40010	-1.04462	2.62e-10	expressed protein
LOC_Os12g40180	-1.79214	1.59e-05	expressed protein
LOC_Os12g40570	-1.09774	6.52e-23	WRKY94, expressed
LOC_Os12g40860	-1.04051	2.51e-39	Leucine Rich Repeat family protein, expressed
LOC_Os12g41660	-1.55876	7.52e-05	expressed protein
LOC_Os12g42000	-1.49955	0.0417819	expressed protein
LOC_Os12g42190	-1.58087	7.57e-37	transposon protein, putative, unclassified, expressed
LOC_Os12g42400	-1.07924	0.0118038	nuclear transcription factor Y subunit, putative, expressed
LOC_Os12g42860	-1.29536	2.9e-13	2-aminoethanethiol dioxygenase, putative, expressed
LOC_Os12g43640	-1.31599	0.0317595	receptor-like protein kinase HAIKU2 precursor, putative, expressed
LOC_Os12g44020	-2.24709	1.42e-11	Ser/Thr protein phosphatase family protein, putative, expressed
LOC_Os12g44090	-1.73042	4.36e-29	leucine-rich repeat family protein, putative, expressed

## Sheet: acla2
Gene Gene ID	Log2FoldChange	pvalue	Annotation							#The p-values were derived from a two-sided, unpaired Wald test without multiple comparison correction
LOC_Os01g01040	-1.43803	1.49e-18	expressed protein
LOC_Os01g01170	-1.09124	9.84e-14	expressed protein
LOC_Os01g01190	-1.00144	0.0165509	phosphoesterase family protein, putative, expressed
LOC_Os01g01290	-1.4019	6.08e-06	histone-like transcription factor and archaeal histone, putative, expressed
LOC_Os01g01470	-3.64695	0.0201499	no apical meristem protein, putative, expressed
LOC_Os01g01740	-1.12657	5.74e-17	protein kinase domain containing protein, expressed
LOC_Os01g01940	-1.01453	1.7e-07	expressed protein
LOC_Os01g02050	-1.74486	1.1e-27	phosphoenolpyruvate carboxylase, putative, expressed
LOC_Os01g02160	-1.85149	3.12e-18	hydroxyproline-rich glycoprotein family protein, putative, expressed
LOC_Os01g02430	-1.28312	0.0183026	TAK14, putative, expressed
LOC_Os01g02910	-1.70691	0.0018983	glycosyltransferase, putative, expressed
LOC_Os01g03080	-3.06588	2.12e-08	expressed protein
LOC_Os01g04160	-2.5744	3.2e-12	expressed protein
LOC_Os01g04170	-1.77048	0.000175651	expressed protein
LOC_Os01g04210	-1.57274	0.00248672	DNA binding protein, putative, expressed
LOC_Os01g04230	-3.61685	2.67e-07	inactive receptor kinase At2g26730 precursor, putative, expressed
LOC_Os01g04390	-3.62724	0.0136862	expressed protein
LOC_Os01g04409	-1.21112	3.86e-05	OsWAK1 - OsWAK receptor-like cytoplasmic kinase OsWAK-RLCK, expressed
LOC_Os01g04470	-4.11203	3.53e-05	expressed protein
LOC_Os01g04490	-1.35527	0.00493416	Ser/Thr protein kinase, putative, expressed
LOC_Os01g04630	-1.46621	4.55e-11	muconate cycloisomerase, putative, expressed
LOC_Os01g04650	-1.31486	8.46e-13	PB1 domain containing protein, expressed
LOC_Os01g04880	-1.09449	1.15e-07	retrotransposon protein, putative, unclassified, expressed
LOC_Os01g05080	-1.14367	0.017591	thylakoid lumenal protein, putative, expressed
LOC_Os01g05220	-2.24925	1.4e-07	expressed protein
LOC_Os01g05310	-1.24717	1.17e-07	expressed protein
LOC_Os01g05585	-1.43613	2.8e-09	metallothionein, putative, expressed
LOC_Os01g06560	-1.28957	0.0113175	transcription factor HBP-1b, putative, expressed
LOC_Os01g06740	-2.2354	1.89e-16	ribosome inactivating protein, putative, expressed
LOC_Os01g07520	-1.29626	4.47e-14	proline-rich family protein, putative, expressed
LOC_Os01g07630	-1.34273	8.43e-11	BRASSINOSTEROID INSENSITIVE 1-associated receptor kinase 1 precursor, putative, expressed
LOC_Os01g09260	-2.80903	5.12e-23	cytokinin dehydrogenase precursor, putative, expressed
LOC_Os01g09470	-5.32843	6.06e-05	IQ calmodulin-binding motif family protein, expressed
LOC_Os01g09590	-1.85896	4.14e-07	myb-like DNA-binding domain containing protein, putative, expressed
LOC_Os01g09720	-2.23149	1.23e-12	dof zinc finger domain containing protein, putative, expressed
LOC_Os01g09790	-1.12067	1.28e-09	IQ calmodulin-binding motif domain containing protein, expressed
LOC_Os01g10180	-1.95052	0.00873682	avr9/Cf-9 rapidly elicited protein 146, putative, expressed
LOC_Os01g10460	-1.56211	4.63e-11	expressed protein
LOC_Os01g11040	-1.0532	8.74e-12	SCAR-like protein 2, putative, expressed
LOC_Os01g11160	-2.22704	1.87e-29	amino acid permease family protein, putative, expressed
LOC_Os01g11350	-1.07888	0.0187496	bZIP transcription factor domain containing protein, expressed
LOC_Os01g11460	-1.69642	0.00308254	zinc finger, C3HC4 type domain containing protein, expressed
LOC_Os01g12230	-1.55564	0.0102082	peptidase C45, acyl-coenzyme A/6-aminopenicillanic acid acyl-transferase, putative, expressed
LOC_Os01g12810	-1.37054	8.04e-05	retrotransposon protein, putative, unclassified, expressed
LOC_Os01g13520	-2.04161	4.04e-42	auxin response factor 1, putative, expressed
LOC_Os01g13540	-1.08815	1.12e-10	NIN, putative, expressed
LOC_Os01g13770	-1.14972	0.0001674	DUF250 domain containing protein, putative, expressed
LOC_Os01g14860	-1.24197	9.51e-20	CGMC_GSK.1 - CGMC includes CDA, MAPK, GSK3, and CLKC kinases, expressed
LOC_Os01g15970	-1.75185	1.27e-07	expressed protein
LOC_Os01g16130	-1.35594	6.05e-10	retrotransposon protein, putative, unclassified, expressed
LOC_Os01g17330	-1.51481	3.77e-05	eukaryotic translation initiation factor 6, putative, expressed
LOC_Os01g17470	-2.79923	0.00477333	plastocyanin-like domain containing protein, putative, expressed
LOC_Os01g18220	-1.44938	0.00294711	expressed protein
LOC_Os01g19800	-2.13472	0.00018624	zinc finger, C3HC4 type, putative, expressed
LOC_Os01g19820	-1.6901	5.27e-09	universal stress protein domain containing protein, putative, expressed
LOC_Os01g19940	-2.32752	0.000185992	expressed protein
LOC_Os01g19990	-1.1384	0.00521989	expressed protein
LOC_Os01g20030	-1.16692	0.013074	expressed protein
LOC_Os01g21120	-1.73126	4.54e-12	AP2 domain containing protein, expressed
LOC_Os01g21135	-4.28436	0.0147564	retrotransposon protein, putative, unclassified, expressed
LOC_Os01g21170	-1.14157	0.0130507	expressed protein
LOC_Os01g21590	-1.1719	1.14e-09	homeodomain, putative, expressed
LOC_Os01g22780	-2.24904	8.19e-42	GDSL-like lipase/acylhydrolase, putative, expressed
LOC_Os01g23460	-1.85823	0.00296771	retrotransposon protein, putative, Ty1-copia subclass, expressed
LOC_Os01g24460	-3.079	6.84e-29	histone-like transcription factor and archaeal histone, putative, expressed
LOC_Os01g24490	-1.4405	0.0130223	expressed protein
LOC_Os01g25820	-4.44494	1.41e-124	respiratory burst oxidase, putative, expressed
LOC_Os01g26039	-1.03663	9.51e-08	expressed protein
LOC_Os01g28150	-1.04314	0.00152544	OsFBX6 - F-box domain containing protein, expressed
LOC_Os01g28170	-4.12916	0.0210172	transposon protein, putative, CACTA, En/Spm sub-class, expressed
LOC_Os01g28740	-2.81202	0.00577974	transposon protein, putative, unclassified, expressed
LOC_Os01g29150	-1.19221	8.72e-07	cytochrome P450 72A1, putative, expressed
LOC_Os01g29507	-1.01971	0.000725602	retrotransposon, putative, centromere-specific, expressed
LOC_Os01g29690	-1.01734	1.93e-05	expressed protein
LOC_Os01g31370	-1.87147	1.78e-15	glycosyltransferase, putative, expressed
LOC_Os01g31940	-1.13579	0.000124017	purine permease, putative, expressed
LOC_Os01g32364	-1.60456	1.52e-09	Os1bglu1 - beta-mannosidase/glucosidase homologue, expressed
LOC_Os01g32380	-1.73596	3.11e-07	expressed protein
LOC_Os01g32490	-1.95223	0.0107461	hypothetical protein
LOC_Os01g32560	-1.04965	0.0247063	expressed protein
LOC_Os01g32730	-1.08932	0.00255944	tetratricopeptide repeat containing protein, putative, expressed
LOC_Os01g32770	-1.32166	8.45e-16	DUF260 domain containing protein, putative, expressed
LOC_Os01g33040	-1.19181	1.6e-24	kinesin motor domain containing protein, expressed
LOC_Os01g33090	-1.06283	7.34e-05	expressed protein
LOC_Os01g33350	-3.7472	0.00401461	zinc-binding protein, putative, expressed
LOC_Os01g33360	-3.50823	0.00144913	DnaK family protein, putative, expressed
LOC_Os01g33370	-4.0285	2.52e-133	zinc-binding protein, putative, expressed
LOC_Os01g34410	-1.68989	1e-27	transposon protein, putative, Pong sub-class, expressed
LOC_Os01g34770	-1.61619	0.0435398	tetratricopeptide repeat containing protein, putative, expressed
LOC_Os01g35240	-2.50674	5.17e-17	hypothetical protein
LOC_Os01g35320	-1.84319	0.0298653	expressed protein
LOC_Os01g35810	-2.21328	0.00578439	expressed protein
LOC_Os01g36410	-2.64623	0.0114056	expressed protein
LOC_Os01g36760	-3.54862	0.0280998	expressed protein
LOC_Os01g36830	-1.54988	1.13e-06	polygalacturonase, putative, expressed
LOC_Os01g36970	-3.0629	1.13e-08	expressed protein
LOC_Os01g37510	-1.25651	0.0442995	peptide deformylase, putative, expressed
LOC_Os01g37690	-1.00172	2.8e-10	sodium/calcium exchanger protein, putative, expressed
LOC_Os01g37710	-2.50481	0.0234529	expressed protein
LOC_Os01g37820	-1.0649	1.57e-10	oxidoreductase/ transition metal ion binding protein, putative, expressed
LOC_Os01g38650	-1.20648	0.00502824	expressed protein
LOC_Os01g39600	-1.06574	0.0342129	expressed protein
LOC_Os01g39790	-1.40724	3.81e-18	esterase/lipase/thioesterase, putative, expressed
LOC_Os01g40370	-1.70286	0.0195497	phosphatase-associated family protein, putative, expressed
LOC_Os01g40450	-4.20175	0.0333426	2-aminoethanethiol dioxygenase, putative, expressed
LOC_Os01g41120	-2.60503	9.93e-06	retrotransposon protein, putative, Ty3-gypsy subclass, expressed
LOC_Os01g41370	-3.35704	2.77e-45	FBD domain containing protein, putative, expressed
LOC_Os01g41530	-1.21088	1.84e-07	OsFBL2 - F-box domain and LRR containing protein, expressed
LOC_Os01g41790	-2.21347	3.36e-15	expressed protein
LOC_Os01g41820	-3.17305	0.0200159	cytochrome P450 72A1, putative, expressed
LOC_Os01g42060	-1.08476	8.17e-08	expressed protein
LOC_Os01g42294	-2.05203	1.52e-18	inactive receptor kinase At2g26730 precursor, putative, expressed
LOC_Os01g43160	-2.47729	1.14e-63	polygalacturonase, putative, expressed
LOC_Os01g44140	-2.60819	3.16e-14	expressed protein
LOC_Os01g44220	-3.03986	4.24e-199	glucose-1-phosphate adenylyltransferase large subunit, chloroplast precursor, putative, expressed
LOC_Os01g44290	-1.06285	0.0180871	expressed protein
LOC_Os01g45450	-2.66737	8.53e-10	AAA family ATPase, putative, expressed
LOC_Os01g45960	-1.32155	1.05e-25	hydrolase, alpha/beta fold family domain containing protein, expressed
LOC_Os01g46810	-2.09043	2.26e-27	viral A-type inclusion protein repeat containing protein, expressed
LOC_Os01g46900	-1.54436	4.54e-08	transposon protein, putative, Mariner sub-class, expressed
LOC_Os01g46910	-1.63942	8.16e-06	microneme protein Sm70, putative, expressed
LOC_Os01g46926	-1.113	4.34e-06	ubiquitin-conjugating enzyme, putative, expressed
LOC_Os01g46950	-2.45724	1.26e-19	aldose 1-epimerase, putative, expressed
LOC_Os01g47110	-2.07071	0.0258453	expressed protein
LOC_Os01g47130	-2.23736	9.99e-30	expressed protein
LOC_Os01g47780	-1.30569	0.000605772	fasciclin domain containing protein, expressed
LOC_Os01g48020	-1.85287	0.00926291	S-locus-like receptor protein kinase, putative, expressed
LOC_Os01g48220	-1.03603	0.00228142	protein of unknown function DUF1421 domain containing protein, expressed
LOC_Os01g48580	-1.977	8.11e-15	ubiquitin-conjugating enzyme E2, putative, expressed
LOC_Os01g48740	-1.84941	0.000151479	aspartyl protease family protein, putative, expressed
LOC_Os01g48750	-2.26968	8.44e-07	aspartic proteinase nepenthesin-2 precursor, putative, expressed
LOC_Os01g49160	-1.8066	0.026827	MYB family transcription factor, putative, expressed
LOC_Os01g49614	-3.32266	8.44e-05	Protein kinase domain containing protein, expressed
LOC_Os01g49830	-2.12107	0.00386356	B3 DNA binding domain containing protein, expressed
LOC_Os01g50200	-2.49057	8.05e-08	UDP-glucoronosyl and UDP-glucosyl transferase domain containing protein, expressed
LOC_Os01g50259	-1.62074	0.0122287	expressed protein
LOC_Os01g50700	-1.09406	8.35e-10	dehydrin family protein, expressed
LOC_Os01g50730	-3.9841	0.00766341	expressed protein
LOC_Os01g50910	-2.07376	2.01e-07	late embryogenesis abundant protein, group 3, putative, expressed
LOC_Os01g51060	-1.78104	2.84e-22	hydrolase, putative, expressed
LOC_Os01g51320	-1.79139	0.0186279	peroxisomal N-acetyl-spermine/spermidine oxidase precursor, putative, expressed
LOC_Os01g51430	-1.004	6.77e-06	green ripe-like, putative, expressed
LOC_Os01g51870	-1.25647	8.81e-06	methyltransferase, putative, expressed
LOC_Os01g52050	-1.87678	1.13e-22	systemin receptor SR160 precursor, putative, expressed
LOC_Os01g52570	-1.86899	0.00154007	lachrymatory factor synthase, putative, expressed
LOC_Os01g53070	-1.18682	0.00928681	ATP binding protein, putative, expressed
LOC_Os01g53180	-1.45796	0.0453243	retrotransposon protein, putative, Ty1-copia subclass, expressed
LOC_Os01g53430	-3.87148	3.13e-08	anthocyanidin 5,3-O-glucosyltransferase, putative, expressed
LOC_Os01g53640	-1.05297	4.41e-09	retrotransposon protein, putative, unclassified, expressed
LOC_Os01g53880	-2.4741	1.41e-20	OsIAA6 - Auxin-responsive Aux/IAA gene family member, expressed
LOC_Os01g53980	-2.41688	2.49e-06	IQ calmodulin-binding motif family protein, expressed
LOC_Os01g54210	-1.56976	6.85e-06	GATA zinc finger domain containing protein, expressed
LOC_Os01g54290	-4.01714	0.0237424	retrotransposon protein, putative, unclassified, expressed
LOC_Os01g54400	-2.00944	4.89e-13	VQ domain containing protein, putative, expressed
LOC_Os01g54590	-1.18703	0.0003404	ras-related protein, putative, expressed
LOC_Os01g54600	-1.9721	5.39e-10	WRKY13, expressed
LOC_Os01g54670	-5.83051	2.32e-05	coiled-coil domain-containing protein 25, putative, expressed
LOC_Os01g54700	-1.44758	4.65e-09	retrotransposon protein, putative, unclassified, expressed
LOC_Os01g55050	-1.08674	4.56e-08	protein of unknown function DUF1421 domain containing protein, expressed
LOC_Os01g55150	-2.51056	3.71e-05	bZIP transcription factor domain containing protein, expressed
LOC_Os01g55280	-2.38319	1.47e-32	expressed protein
LOC_Os01g55340	-1.50144	1.72e-11	dof zinc finger domain containing protein, putative, expressed
LOC_Os01g55510	-1.1122	0.00112549	dynein light chain type 1 domain containing protein, expressed
LOC_Os01g56110	-1.44298	4.78e-15	RNA recognition motif containing protein, putative, expressed
LOC_Os01g56764	-1.65675	0.0055626	expressed protein
LOC_Os01g57040	-3.33457	8.16e-13	expressed protein
LOC_Os01g57890	-1.45676	9.29e-36	Homeobox domain containing protein, expressed
LOC_Os01g58470	-1.04734	2.41e-07	expressed protein
LOC_Os01g58620	-1.29415	1.65e-08	expressed protein
LOC_Os01g59420	-7.70084	5.82e-10	expressed protein
LOC_Os01g59610	-1.03148	1.49e-07	KAZ1 - Kazal-type serine protease inhibitor precursor, expressed
LOC_Os01g59670	-1.25762	3.04e-21	expressed protein
LOC_Os01g59690	-1.05461	2.78e-07	OsFBX28 - F-box domain containing protein, expressed
LOC_Os01g60360	-1.35712	9.04e-14	ubiquitin-conjugating enzyme, putative, expressed
LOC_Os01g61080	-1.46526	0.025693	WRKY24, expressed
LOC_Os01g61330	-1.2437	6.4e-05	ankyrin homolog precursor, putative, expressed
LOC_Os01g61700	-1.65526	0.00163974	ATP-dependent Clp protease adaptor protein ClpS containing protein, expressed
LOC_Os01g62120	-1.36929	1.12e-05	expressed protein
LOC_Os01g62200	-3.07943	0.00585572	domain of unknown function DUF966 domain containing protein, expressed
LOC_Os01g62260	-3.14787	9.57e-07	thaumatin, putative, expressed
LOC_Os01g62290	-1.04036	4.51e-22	DnaK family protein, putative, expressed
LOC_Os01g62370	-2.02891	1.94e-15	ENTH domain containing protein, expressed
LOC_Os01g62430	-2.9404	6.48e-12	C2 domain containing protein, putative, expressed
LOC_Os01g62660	-1.09238	0.0270887	MYB family transcription factor, putative, expressed
LOC_Os01g62750	-1.16528	7.47e-06	expressed protein
LOC_Os01g62850	-1.07031	4.77e-08	membrane associated DUF588 domain containing protein, putative, expressed
LOC_Os01g62990	-1.39801	1.8e-14	ATROPGEF7/ROPGEF7, putative, expressed
LOC_Os01g63050	-2.01804	3.94e-30	expressed protein
LOC_Os01g63500	-3.09669	0.0239264	expressed protein
LOC_Os01g63690	-1.11873	9.54e-05	hs1, putative, expressed
LOC_Os01g63770	-2.08971	3.29e-44	transmembrane amino acid transporter protein, putative, expressed
LOC_Os01g63790	-1.14739	1.34e-10	prolipoprotein diacylglyceryl transferase, putative, expressed
LOC_Os01g63880	-2.45476	2.17e-06	expressed protein
LOC_Os01g63960	-4.16992	0.0199725	retrotransposon protein, putative, Ty1-copia subclass, expressed
LOC_Os01g63970	-1.02072	3.27e-06	sialyltransferase family domain containing protein, expressed
LOC_Os01g63980	-2.81084	9.4e-14	ZOS1-17 - C2H2 zinc finger protein, expressed
LOC_Os01g64000	-2.41569	0.000250869	bZIP transcription factor, putative, expressed
LOC_Os01g64660	-2.55831	2.17e-06	fructose-1,6-bisphosphatase, putative, expressed
LOC_Os01g64750	-1.42436	5.8e-30	sterol 3-beta-glucosyltransferase, putative, expressed
LOC_Os01g64890	-1.2211	2.54e-13	CorA-like magnesium transporter protein, putative, expressed
LOC_Os01g65000	-1.99929	4.63e-19	ammonium transporter protein, putative, expressed
LOC_Os01g65380	-1.96717	1.58e-61	patellin protein, putative, expressed
LOC_Os01g65620	-2.21809	0.00837806	expressed protein
LOC_Os01g65720	-1.41864	2.55e-05	expressed protein
LOC_Os01g65780	-1.28569	8.36e-11	glycosyl transferase, putative, expressed
LOC_Os01g65830	-2.02772	1.14e-44	acyl-desaturase, chloroplast precursor, putative, expressed
LOC_Os01g65992	-1.55084	0.00967422	expressed protein
LOC_Os01g66510	-1.12475	0.000189898	MLO domain containing protein, putative, expressed
LOC_Os01g67240	-1.28894	2.56e-08	formin-like protein 1 precursor, putative, expressed
LOC_Os01g67540	-1.45258	1.54e-10	AMP-binding domain containing protein, expressed
LOC_Os01g67830	-4.28443	0.0114753	B3 DNA binding domain containing protein, expressed
LOC_Os01g67850	-2.12439	1.62e-05	zinc finger, RING-type, putative, expressed
LOC_Os01g68140	-1.58494	3.01e-08	expressed protein
LOC_Os01g68370	-1.16264	0.00124903	B3 DNA binding domain containing protein, expressed
LOC_Os01g68660	-2.96776	7.09e-08	cysteine proteinase inhibitor precursor protein, putative, expressed
LOC_Os01g68670	-1.7962	2.85e-05	cysteine proteinase inhibitor precursor, putative, expressed
LOC_Os01g69290	-1.38819	0.0143035	antifreeze glycoprotein, putative, expressed
LOC_Os01g70180	-1.05482	0.00106184	exostosin family domain containing protein, expressed
LOC_Os01g70400	-1.01861	4.77e-05	expressed protein
LOC_Os01g70410	-3.12355	2.35e-21	protein kinase, putative, expressed
LOC_Os01g71170	-1.42742	0.0454111	classical arabinogalactan protein 26 precursor, putative, expressed
LOC_Os01g72700	-1.14923	0.00709562	expressed protein
LOC_Os01g74370	-1.55916	0.0170908	domain of unknown function DUF966 domain containing protein, expressed
LOC_Os01g74480	-1.61696	5.19e-13	cupin domain containing protein, expressed
LOC_Os01g74550	-2.82682	0.0420036	transposon protein, putative, unclassified, expressed
LOC_Os02g01080	-2.3498	6.04e-08	expressed protein
LOC_Os02g01190	-1.16948	0.0320729	POEI25 - Pollen Ole e I allergen and extensin family protein precursor, expressed
LOC_Os02g01200	-2.33207	3.95e-13	glutaredoxin, putative, expressed
LOC_Os02g01240	-1.0284	1.61e-07	CPuORF11 - conserved peptide uORF-containing transcript, expressed
LOC_Os02g01930	-1.89912	1.76e-10	expressed protein
LOC_Os02g02040	-1.22489	2.88e-07	protein kinase, putative, expressed
LOC_Os02g03240	-1.96239	0.0038741	transposon protein, putative, unclassified, expressed
LOC_Os02g03630	-1.88812	0.00134715	transposon protein, putative, CACTA, En/Spm sub-class, expressed
LOC_Os02g03640	-1.82701	2.44e-11	expressed protein
LOC_Os02g03790	-1.9801	0.000201223	expressed protein
LOC_Os02g04330	-1.1106	1.95e-07	5-AMP-activated protein kinase beta-1 subunit-related, putative, expressed
LOC_Os02g04540	-2.28859	5.62e-16	retrotransposon protein, putative, unclassified, expressed
LOC_Os02g04670	-1.55153	2.93e-39	glucan endo-1,3-beta-glucosidase precursor, putative, expressed
LOC_Os02g04945	-1.46997	0.00133016	phosphatidate cytidylyltransferase family protein, putative, expressed
LOC_Os02g05240	-2.0346	0.0458582	expressed protein
LOC_Os02g06430	-1.72558	3.54e-44	DUF292 domain containing protein, expressed
LOC_Os02g06605	-2.3076	0.000762202	expressed protein
LOC_Os02g07790	-1.4009	1.65e-16	serine/threonine-protein kinase HT1, putative, expressed
LOC_Os02g07960	-1.09681	1.23e-21	STRUBBELIG-RECEPTOR FAMILY 3 precursor, putative, expressed
LOC_Os02g08100	-1.5899	6.55e-07	AMP-binding domain containing protein, expressed
LOC_Os02g08310	-1.45635	0.000138955	tubby, putative, expressed
LOC_Os02g09190	-1.66957	4.61e-09	cytochrome P450, putative, expressed
LOC_Os02g09960	-1.38863	1.31e-08	LYK8, putative, expressed
LOC_Os02g10800	-4.4049	1.36e-153	mitochondrial carrier protein, putative, expressed
LOC_Os02g10950	-1.16413	0.000267971	expressed protein
LOC_Os02g11070	-1.03456	1.09e-09	3-ketoacyl-CoA synthase, putative, expressed
LOC_Os02g11665	-2.046	0.00394435	transposon protein, putative, unclassified, expressed
LOC_Os02g11790	-1.504	0.0309421	OsFBK4 - F-box domain and kelch repeat containing protein, expressed
LOC_Os02g12310	-5.30738	2.61e-29	no apical meristem protein, putative, expressed
LOC_Os02g12550	-2.76019	7.91e-05	cytochrome P450, putative, expressed
LOC_Os02g12750	-1.69295	6.61e-05	tetraspanin family protein, putative, expressed
LOC_Os02g12840	-1.07983	6.32e-08	DEAD-box ATP-dependent RNA helicase, putative, expressed
LOC_Os02g13560	-1.53297	2.19e-36	transporter family protein, putative, expressed
LOC_Os02g13800	-2.28231	0.000953456	HSF-type DNA-binding domain containing protein, expressed
LOC_Os02g14600	-4.91449	1.79e-05	glutelin, putative, expressed
LOC_Os02g15150	-3.65071	0.0197104	glutelin, putative, expressed
LOC_Os02g15178	-4.13978	0.0180701	glutelin, putative, expressed
LOC_Os02g15169	-4.67058	0.00421049	glutelin, putative, expressed
LOC_Os02g15930	-1.23336	9.55e-06	expressed protein
LOC_Os02g16220	-3.91202	0.00960747	expressed protein
LOC_Os02g16640	-1.13589	0.00235094	proline-rich protein HaeIII subfamily 1 precursor, putative, expressed
LOC_Os02g17080	-3.91848	0.0114483	OsSub16 - Putative Subtilisin homologue, expressed
LOC_Os02g17230	-3.5967	9.46e-15	flavin monooxygenase, putative, expressed
LOC_Os02g17400	-2.10855	0.0221307	leucine rich repeat protein, putative, expressed
LOC_Os02g18320	-2.00067	1.08e-27	BRASSINOSTEROID INSENSITIVE 1-associated receptor kinase 1 precursor, putative, expressed
LOC_Os02g18410	-1.74871	1.54e-37	salt stress root protein RS1, putative, expressed
LOC_Os02g18650	-4.0151	0.000955967	pectinesterase, putative, expressed
LOC_Os02g18790	-2.91145	0.0152616	hypothetical protein
LOC_Os02g19420	-2.93134	0.0393687	expressed protein
LOC_Os02g20630	-1.02175	0.00467865	retrotransposon protein, putative, unclassified, expressed
LOC_Os02g20850	-4.10774	0.00599549	ras-related protein, putative, expressed
LOC_Os02g21700	-1.39078	7.35e-05	STE_MEKK_ste11_MAP3K.8 - STE kinases include homologs to sterile 7, sterile 11 and sterile 20 from yeast, expressed
LOC_Os02g21770	-1.33852	0.00798259	expressed protein
LOC_Os02g22650	-1.20114	1.95e-08	glycosyltransferase, putative, expressed
LOC_Os02g23822	-1.0622	0.00131638	retrotransposon protein, putative, unclassified, expressed
LOC_Os02g24100	-1.46602	0.00381735	expressed protein
LOC_Os02g24205	-1.38884	0.000254762	expressed protein
LOC_Os02g24270	-1.82881	0.000576102	retrotransposon protein, putative, unclassified, expressed
LOC_Os02g25590	-1.32797	0.0408158	expressed protein
LOC_Os02g26160	-1.01849	2.16e-10	receptor lectin kinase like protein, putative, expressed
LOC_Os02g26490	-1.63804	0.0019743	expressed protein
LOC_Os02g26750	-2.02035	3.05e-05	transposon protein, putative, Pong sub-class, expressed
LOC_Os02g28460	-1.29644	1.24e-05	expressed protein
LOC_Os02g29010	-5.77782	2.83e-05	retrotransposon protein, putative, unclassified, expressed
LOC_Os02g29230	-2.15757	0.000506648	expressed protein
LOC_Os02g29430	-1.78034	0.0140077	expressed protein
LOC_Os02g30080	-2.03517	0.00356979	cytochrome P450, putative, expressed
LOC_Os02g30420	-1.02865	3.55e-06	expressed protein
LOC_Os02g30600	-2.3601	6.63e-14	expressed protein
LOC_Os02g31140	-1.09837	1.5e-08	major ampullate spidroin 2-2, putative, expressed
LOC_Os02g31920	-1.38743	1.46e-05	expressed protein
LOC_Os02g32220	-1.27494	0.0235689	retrotransposon protein, putative, unclassified, expressed
LOC_Os02g32469	-1.00114	2.99e-05	expressed protein
LOC_Os02g32660	-2.4882	5.56e-125	1,4-alpha-glucan-branching enzyme, chloroplast precursor, putative, expressed
LOC_Os02g33070	-1.1084	0.00492716	expressed protein
LOC_Os02g33630	-1.95743	1.64e-29	WD domain, G-beta repeat domain containing protein, expressed
LOC_Os02g33640	-1.4464	0.000368837	expressed protein
LOC_Os02g33770	-1.30409	4.62e-17	homeodomain, putative, expressed
LOC_Os02g34320	-3.21729	1.47e-29	basic helix-loop-helix, putative, expressed
LOC_Os02g34360	-2.20834	0.000963156	expressed protein
LOC_Os02g34370	-1.33728	3.06e-10	expressed protein
LOC_Os02g34430	-1.20646	3.39e-12	serine/threonine-protein kinase, putative, expressed
LOC_Os02g34540	-1.05078	2.34e-09	tetratricopeptide repeat containing protein, putative, expressed
LOC_Os02g35000	-1.44271	1.31e-07	chaperone protein dnaJ 10, putative, expressed
LOC_Os02g35540	-1.26269	0.00232927	expressed protein
LOC_Os02g35820	-1.14665	2.36e-07	retrotransposon protein, putative, unclassified, expressed
LOC_Os02g35830	-1.91155	8.16e-25	extracellular ligand-gated ion channel, putative, expressed
LOC_Os02g36680	-3.91669	1.71e-67	expressed protein
LOC_Os02g37010	-2.07581	3.34e-12	flavin-containing monooxygenase family protein, putative, expressed
LOC_Os02g37590	-1.45505	1.61e-12	glycerophosphoryl diester phosphodiesterase family protein, putative, expressed
LOC_Os02g38386	-1.26376	2.29e-05	NBS-LRR disease resistance protein, putative, expressed
LOC_Os02g38470	-1.01232	0.000215836	B3 DNA binding domain containing protein, expressed
LOC_Os02g38940	-1.27235	2.32e-28	cytochrome P450, putative, expressed
LOC_Os02g39000	-2.08301	2.66e-10	remorin C-terminal domain containing protein, putative, expressed
LOC_Os02g39020	-5.1141	0.000166708	transposon protein, putative, unclassified, expressed
LOC_Os02g39280	-1.38586	0.00699608	C2 domain containing protein, putative, expressed
LOC_Os02g39625	-2.52197	0.0154777	hypothetical protein
LOC_Os02g39710	-1.36668	0.000604929	CCT/B-box zinc finger protein, putative, expressed
LOC_Os02g39940	-4.69172	0.00293128	hypothetical protein
LOC_Os02g40410	-1.09013	1.3e-07	expressed protein
LOC_Os02g40900	-1.10059	2.45e-09	RNA recognition motif containing protein, putative, expressed
LOC_Os02g41780	-2.71249	1.27e-06	transporter-related, putative, expressed
LOC_Os02g41800	-1.00685	5.77e-05	auxin response factor, putative, expressed
LOC_Os02g42080	-1.04077	0.0191629	retrotransposon protein, putative, Ty3-gypsy subclass, expressed
LOC_Os02g42620	-1.14659	0.0418107	protein kinase, putative, expressed
LOC_Os02g43300	-2.16443	2.8e-35	expressed protein
LOC_Os02g43640	-2.07312	1.97e-05	retrotransposon protein, putative, unclassified, expressed
LOC_Os02g44080	-4.49499	0.00720388	aquaporin protein, putative, expressed
LOC_Os02g44680	-1.58492	0.00916282	allantoin permease, putative, expressed
LOC_Os02g44770	-2.36655	2.77e-30	uncharacterized mscS family protein, putative, expressed
LOC_Os02g44780	-1.29305	4.39e-10	polyprenyl synthetase, putative, expressed
LOC_Os02g44900	-1.05054	3.58e-13	expressed protein
LOC_Os02g45170	-1.70133	5.6e-27	helix-loop-helix DNA-binding protein, putative, expressed
LOC_Os02g45310	-1.30923	1.83e-05	dehydration response related protein, putative, expressed
LOC_Os02g45520	-1.13211	8.49e-13	uncharacterized membrane protein, putative, expressed
LOC_Os02g45570	-3.44856	4.63e-05	growth regulating factor protein, putative, expressed
LOC_Os02g45620	-1.56804	0.000132256	DUF623 domain containing protein, expressed
LOC_Os02g46910	-1.01211	2.18e-12	glycosyl hydrolases family 16, putative, expressed
LOC_Os02g47110	-1.12084	7.22e-05	ADP-ribosylation factor, putative, expressed
LOC_Os02g47230	-2.58537	0.00276712	Disease resistance/zinc finger/chromosome condensation-like region protein, putative, expressed
LOC_Os02g47370	-1.62729	4.7e-06	transcription factor TF2, putative, expressed
LOC_Os02g47450	-1.32516	0.0412459	expressed protein
LOC_Os02g47470	-1.23442	0.000101171	cytochrome P450, putative, expressed
LOC_Os02g47780	-2.30549	0.00118753	hydrolase, alpha/beta fold family domain containing protein, expressed
LOC_Os02g48080	-1.38144	8.46e-05	cysteine-rich receptor-like protein kinase 7 precursor, putative, expressed
LOC_Os02g48320	-2.78753	0.000245815	DNA binding protein, putative, expressed
LOC_Os02g48470	-1.3195	0.000336455	expressed protein
LOC_Os02g49410	-1.44518	4.76e-24	histone-like transcription factor and archaeal histone, putative, expressed
LOC_Os02g49470	-1.09682	1.82e-06	tic20 protein-related, putative, expressed
LOC_Os02g49720	-2.33119	2.1e-34	aldehyde dehydrogenase, putative, expressed
LOC_Os02g49840	-1.43263	1.03e-06	OsMADS57 - MADS-box family gene with MIKCc type-box, expressed
LOC_Os02g50630	-1.67601	6.64e-36	E2F family transcription factor protein, putative, expressed
LOC_Os02g50640	-1.57703	1.97e-11	HEAT repeat family protein, putative, expressed
LOC_Os02g50820	-1.00698	1.56e-21	nucleobase-ascorbate transporter, putative, expressed
LOC_Os02g51360	-2.26803	0.00280095	expressed protein
LOC_Os02g51670	-1.12936	1.67e-10	ethylene-responsive transcription factor, putative, expressed
LOC_Os02g51890	-2.34199	9.95e-17	RNA recognition motif containing protein, putative, expressed
LOC_Os02g51930	-3.43827	0.0367408	cytokinin-O-glucosyltransferase 2, putative, expressed
LOC_Os02g51970	-1.43702	0.0338902	phosphate-induced protein 1 conserved region domain containing protein, expressed
LOC_Os02g52010	-1.01518	0.000105272	phosphate-induced protein 1 conserved region domain containing protein, expressed
LOC_Os02g52150	-1.77019	3.3e-46	heat shock 22 kDa protein, mitochondrial precursor, putative, expressed
LOC_Os02g52280	-1.09273	5.24e-23	expressed protein
LOC_Os02g52314	-1.40085	0.00788922	BTB1 - Bric-a-Brac,Tramtrack, Broad Complex BTB domain, expressed
LOC_Os02g52780	-1.07283	9.62e-09	bZIP transcription factor, putative, expressed
LOC_Os02g52810	-1.2393	4.79e-20	remorin C-terminal domain containing protein, putative, expressed
LOC_Os02g53620	-1.28208	2.73e-06	nuclear transcription factor Y subunit, putative, expressed
LOC_Os02g54130	-2.58447	3.51e-35	heat shock protein DnaJ, putative, expressed
LOC_Os02g54140	-1.24605	0.0166999	hsp20/alpha crystallin family protein, putative, expressed
LOC_Os02g54270	-2.96085	0.0374924	retrotransposon protein, putative, unclassified, expressed
LOC_Os02g54600	-1.11378	7.88e-10	STE_MEK_ste7_MAP2K.5 - STE kinases include homologs to sterile 7, sterile 11 and sterile 20 from yeast, expressed
LOC_Os02g54960	-1.07726	1.71e-09	carboxyl-terminal proteinase, putative, expressed
LOC_Os02g55160	-1.63743	7.74e-07	expressed protein
LOC_Os02g55220	-3.00362	0.00827529	carboxyl-terminal proteinase, putative
LOC_Os02g55230	-1.24044	4.27e-10	carboxyl-terminal proteinase, putative, expressed
LOC_Os02g55240	-2.00643	1.01e-06	hypothetical protein
LOC_Os02g56340	-1.84827	1.07e-05	expressed protein
LOC_Os02g56480	-1.43408	2.56e-14	PB1 domain containing protein, expressed
LOC_Os02g56610	-1.62351	0.000185904	DUF640 domain containing protein, putative, expressed
LOC_Os02g57160	-1.13102	7.41e-05	ELMO/CED-12 family protein, putative, expressed
LOC_Os02g57250	-1.10882	7.18e-13	OsIAA10 - Auxin-responsive Aux/IAA gene family member, expressed
LOC_Os02g57360	-1.44031	0.02216	heavy metal-associated domain containing protein, expressed
LOC_Os02g57700	-1.62076	0.0408733	protein kinase, putative, expressed
LOC_Os02g57790	-5.17084	0.000119512	ZOS2-19 - C2H2 zinc finger protein, expressed
LOC_Os02g58270	-1.08825	7.48e-07	metallo-beta-lactamase family protein, putative, expressed
LOC_Os02g58480	-1.15914	0.0227152	sucrose synthase, putative, expressed
LOC_Os02g58490	-3.03274	3.39e-53	PINHEAD, putative, expressed
LOC_Os02g58540	-1.16872	0.000602444	RING-H2 finger protein, putative, expressed
LOC_Os02g58720	-1.3124	0.0151827	peroxidase precursor, putative, expressed
LOC_Os03g01020	-3.36126	4.07e-11	pectinesterase inhibitor domain containing protein, putative, expressed
LOC_Os03g01170	-2.23273	6.71e-16	transporter family protein, putative, expressed
LOC_Os03g01180	-1.31342	4.21e-14	phosphoglycerate mutase, putative, expressed
LOC_Os03g01890	-1.08385	1.17e-09	START domain containing protein, expressed
LOC_Os03g02280	-1.07207	0.000716428	DUF584 domain containing protein, putative, expressed
LOC_Os03g02300	-1.09497	0.00166301	expressed protein
LOC_Os03g02400	-1.77665	1.59e-18	plastocyanin-like domain containing protein, putative, expressed
LOC_Os03g02820	-3.37115	3.92e-22	expressed protein
LOC_Os03g03020	-1.30467	8.91e-13	L11 domain containing ribosomal protein, putative, expressed
LOC_Os03g03200	-1.1239	0.0423329	hydrolase, alpha/beta fold family protein, putative, expressed
LOC_Os03g03410	-1.19031	1.45e-17	serine/threonine-protein kinase, putative, expressed
LOC_Os03g03520	-1.39484	0.0205837	expressed protein
LOC_Os03g03550	-1.76222	4.01e-31	bZIP family transcription factor, putative, expressed
LOC_Os03g03840	-1.06588	0.00107988	expressed protein
LOC_Os03g03900	-1.02489	3.89e-06	NIN, putative, expressed
LOC_Os03g03910	-2.80831	3.96e-05	catalase domain containing protein, expressed
LOC_Os03g04000	-1.44487	7.77e-13	AMP-binding domain containing protein, expressed
LOC_Os03g05650	-1.37871	0.00527866	expressed protein
LOC_Os03g05750	-1.34888	2.35e-12	heavy-metal-associated domain-containing protein, putative, expressed
LOC_Os03g05870	-1.19194	0.0090075	Fe-S metabolism associated domain containing protein, expressed
LOC_Os03g05920	-1.92693	4.75e-21	expressed protein
LOC_Os03g06120	-1.09305	6.87e-17	PLAC8 family protein, expressed
LOC_Os03g06360	-1.5632	0.00106329	late embryogenesis abundant protein D-34, putative, expressed
LOC_Os03g06540	-5.23435	0.000996164	retrotransposon protein, putative, unclassified, expressed
LOC_Os03g06580	-1.40976	0.0187465	MTN26L2 - MtN26 family protein precursor, expressed
LOC_Os03g06840	-1.67322	0.000255337	GRF zinc finger family protein, expressed
LOC_Os03g06940	-1.4031	5.82e-19	beta-galactosidase, putative, expressed
LOC_Os03g07600	-1.93348	0.0267943	calcium-binding protein, putative, expressed
LOC_Os03g08080	-1.59334	0.0038163	YGGT family protein, putative, expressed
LOC_Os03g08250	-2.07104	3.68e-06	expressed protein
LOC_Os03g08290	-5.22817	0.000401805	expressed protein
LOC_Os03g08550	-1.82343	4.83e-46	STRUBBELIG-RECEPTOR FAMILY 6 precursor, putative, expressed
LOC_Os03g08834	-1.78138	0.0406389	expressed protein
LOC_Os03g08920	-1.33997	0.0276711	Zinc finger, C3HC4 type domain containing protein, expressed
LOC_Os03g08940	-1.68242	6.74e-22	expressed protein
LOC_Os03g09045	-1.47143	1.41e-11	retrotransposon protein, putative, unclassified, expressed
LOC_Os03g09070	-1.91308	3.03e-11	leucine rich repeat domain containing protein, putative, expressed
LOC_Os03g09850	-1.13473	0.0119328	auxin-responsive protein-related, putative, expressed
LOC_Os03g11110	-1.96094	3.17e-19	zinc finger family protein, putative, expressed
LOC_Os03g11819	-1.79244	2.4e-05	expressed protein
LOC_Os03g12080	-2.87136	0.0151913	retrotransposon protein, putative, Ty3-gypsy subclass, expressed
LOC_Os03g12140	-1.16118	3.36e-22	glucan endo-1,3-beta-glucosidase precursor, putative, expressed
LOC_Os03g12160	-1.2424	1.91e-19	leucine-rich repeat family protein, putative, expressed
LOC_Os03g12230	-1.59132	9.21e-18	caleosin related protein, putative, expressed
LOC_Os03g12510	-4.02791	0.0241428	non-symbiotic hemoglobin 2, putative, expressed
LOC_Os03g12815	-2.76399	0.000299389	expressed protein
LOC_Os03g12900	-1.4561	9.12e-34	squalene monooxygenase, putative, expressed
LOC_Os03g13010	-1.52203	2.84e-16	U-box domain containing protein, expressed
LOC_Os03g13030	-1.26721	1.25e-09	lecithin cholesterol acyltransferase, putative, expressed
LOC_Os03g13200	-2.90724	0.000286305	peroxidase precursor, putative, expressed
LOC_Os03g13600	-2.30237	0.0326009	ZOS3-07 - C2H2 zinc finger protein, expressed
LOC_Os03g14080	-2.51428	1.15e-07	transmembrane amino acid transporter protein, putative, expressed
LOC_Os03g14090	-1.88835	7.11e-14	armadillo/beta-catenin repeat family protein, putative, expressed
LOC_Os03g14110	-2.51738	1.04e-16	expressed protein
LOC_Os03g14170	-1.27492	0.000154339	3-ketoacyl-CoA synthase, putative, expressed
LOC_Os03g14210	-2.73415	6.89e-38	glycosyl hydrolases family 17, putative, expressed
LOC_Os03g14258	-1.03203	0.0145082	expressed protein
LOC_Os03g15050	-1.80301	5.45e-15	phosphoenolpyruvate carboxykinase, putative, expressed
LOC_Os03g15270	-1.51073	2.59e-05	gibberellin receptor GID1L2, putative, expressed
LOC_Os03g15630	-1.21091	3.58e-10	harpin-induced protein 1 domain containing protein, expressed
LOC_Os03g15960	-1.19321	1.42e-15	hsp20/alpha crystallin family protein, putative, expressed
LOC_Os03g16000	-1.40718	3.87e-17	src homology-3 domain protein 3, putative, expressed
LOC_Os03g16160	-3.43035	0.0090885	hypothetical protein
LOC_Os03g16260	-4.93612	1.71e-07	protein kinase, putative, expressed
LOC_Os03g16430	-1.73357	0.00578129	RNA polymerase sigma factor, putative, expressed
LOC_Os03g16824	-1.63103	1.2e-22	spotted leaf 11, putative, expressed
LOC_Os03g16920	-1.16171	0.00804983	DnaK family protein, putative, expressed
LOC_Os03g16960	-5.08792	0.000980726	cysteine-rich repeat secretory protein 55 precursor, putative, expressed
LOC_Os03g17700	-1.03446	0.000358974	CGMC_MAPKCGMC_2_ERK.2 - CGMC includes CDA, MAPK, GSK3, and CLKC kinases, expressed
LOC_Os03g17760	-2.69379	2.4e-48	RNA recognition motif containing protein, putative, expressed
LOC_Os03g18140	-2.27179	1.18e-24	expressed protein
LOC_Os03g18680	-1.01378	2.63e-10	membrane associated DUF588 domain containing protein, putative, expressed
LOC_Os03g18960	-1.77131	0.000385949	calmodulin binding protein, putative, expressed
LOC_Os03g19200	-1.0857	0.000237855	DNAJ heat shock N-terminal domain-containing protein, putative, expressed
LOC_Os03g19220	-2.03036	0.0390311	expressed protein
LOC_Os03g19270	-1.79953	8.59e-14	universal stress protein domain containing protein, putative, expressed
LOC_Os03g19427	-3.97535	2.94e-09	nicotianamine synthase, putative, expressed
LOC_Os03g20310	-1.04529	8.27e-14	transcription factor HBP-1b, putative, expressed
LOC_Os03g20380	-1.83048	6.17e-59	CAMK_KIN1/SNF1/Nim1_like.2 - CAMK includes calcium/calmodulin depedent protein kinases, expressed
LOC_Os03g20430	-1.16747	0.00541166	histone-lysine N-methyltransferase, H3 lysine-9 specific SUVH8, putative, expressed
LOC_Os03g20480	-2.24598	0.00715507	expressed protein
LOC_Os03g20500	-1.1236	2.35e-07	OsFBX82 - F-box domain containing protein, expressed
LOC_Os03g20760	-1.11583	3.77e-05	LTPL66 - Protease inhibitor/seed storage/LTP family protein precursor, expressed
LOC_Os03g20780	-5.09899	7.3e-10	ethylene-insensitive 3, putative, expressed
LOC_Os03g20790	-1.21343	0.000179214	ethylene-insensitive 3, putative, expressed
LOC_Os03g20850	-2.32038	0.000184372	exostosin family domain containing protein, expressed
LOC_Os03g21140	-2.27737	3.47e-47	RNA-binding zinc finger protein, putative, expressed
LOC_Os03g21310	-1.36396	8.26e-08	ulp1 protease family, C-terminal catalytic domain containing protein, expressed
LOC_Os03g21510	-1.18197	7.88e-17	inactive receptor kinase At2g26730 precursor, putative, expressed
LOC_Os03g21730	-1.79491	4.61e-42	receptor-like protein kinase precursor, putative, expressed
LOC_Os03g21790	-2.20524	0.0465912	cupin domain containing protein, expressed
LOC_Os03g22250	-2.13453	0.00235658	POEI48 - Pollen Ole e I allergen and extensin family protein precursor, putative, expressed
LOC_Os03g22800	-1.03872	3.44e-09	OsFBT5 - F-box and tubby domain containing protein, expressed
LOC_Os03g24910	-1.65267	2.18e-19	nodulation protein-related, putative, expressed
LOC_Os03g25660	-1.58473	0.00158335	expressed protein
LOC_Os03g25690	-2.08374	0.00236937	expressed protein
LOC_Os03g26210	-1.09242	2.76e-06	helix-loop-helix DNA-binding domain containing protein, expressed
LOC_Os03g26480	-1.62137	0.00558906	expressed protein
LOC_Os03g27530	-2.39333	0.00165154	OsSCP16 - Putative Serine Carboxypeptidase homologue, expressed
LOC_Os03g27540	-1.02022	0.0301534	transposon protein, putative, Pong sub-class, expressed
LOC_Os03g28330	-2.19508	1.61e-70	sucrose synthase, putative, expressed
LOC_Os03g29360	-1.59976	0.00434119	expressed protein
LOC_Os03g29540	-1.25673	2.09e-05	ATP-dependent protease, putative, expressed
LOC_Os03g29570	-2.16813	2.95e-19	mps one binder kinase activator-like 1A, putative, expressed
LOC_Os03g29950	-3.37241	2.66e-07	glucose-6-phosphate 1-dehydrogenase, chloroplast precursor, putative, expressed
LOC_Os03g30450	-1.84556	0.017491	retrotransposon protein, putative, Ty1-copia subclass, expressed
LOC_Os03g30830	-2.23915	2.98e-15	X8 domain containing protein, expressed
LOC_Os03g31360	-4.05566	0.0075381	glutelin, putative, expressed
LOC_Os03g32990	-2.29166	0.000607884	retrotransposon protein, putative, unclassified, expressed
LOC_Os03g34230	-4.26151	0.0139937	expressed protein
LOC_Os03g35600	-2.61801	0.00510318	serine/threonine-protein kinase receptor precursor, putative, expressed
LOC_Os03g36220	-1.54304	0.0455572	retrotransposon protein, putative, unclassified, expressed
LOC_Os03g37010	-1.03316	2.64e-18	glycosyltransferase, putative, expressed
LOC_Os03g37810	-1.46955	7.53e-09	expressed protein
LOC_Os03g37878	-1.00327	0.0228079	expressed protein
LOC_Os03g38210	-1.45262	1.61e-17	MYB family transcription factor, putative, expressed
LOC_Os03g38230	-1.00742	5.38e-08	peptidase M50 family protein, putative, expressed
LOC_Os03g38800	-1.36371	0.000361687	AAA family ATPase, putative, expressed
LOC_Os03g39010	-1.30815	1.73e-16	possible lysine decarboxylase domain containing protein, expressed
LOC_Os03g39432	-2.16745	0.000766413	CPuORF31 - conserved peptide uORF-containing transcript, expressed
LOC_Os03g39710	-4.13943	0.0188272	transporter family protein, putative, expressed
LOC_Os03g39900	-1.15124	0.00293355	retrotransposon protein, putative, unclassified, expressed
LOC_Os03g39960	-1.11681	0.0406424	expressed protein
LOC_Os03g40020	-1.49249	5.81e-22	PPR repeat containing protein, expressed
LOC_Os03g40160	-5.44839	0.000214118	transposon protein, putative, unclassified, expressed
LOC_Os03g40900	-3.68775	0.00087594	expressed protein
LOC_Os03g43360	-1.08217	2.21e-11	zinc finger, C3HC4 type domain containing protein, expressed
LOC_Os03g43480	-1.24903	2.3e-05	AGG2, putative, expressed
LOC_Os03g43684	-1.93918	7.86e-32	KIP1, putative, expressed
LOC_Os03g44540	-1.03104	0.00347133	nuclear transcription factor Y subunit, putative, expressed
LOC_Os03g45170	-1.2905	1.03e-06	amino acid permease, putative, expressed
LOC_Os03g45210	-2.8213	2.46e-83	2-aminoethanethiol dioxygenase, putative, expressed
LOC_Os03g45250	-3.03907	6.89e-11	2-aminoethanethiol dioxygenase, putative, expressed
LOC_Os03g45710	-2.31917	2.78e-07	2Fe-2S iron-sulfur cluster binding domain containing protein, expressed
LOC_Os03g45760	-1.11639	1.08e-15	expressed protein
LOC_Os03g45930	-1.52892	1.32e-09	expressed protein
LOC_Os03g46080	-1.92014	0.026102	transposon protein, putative, unclassified, expressed
LOC_Os03g46110	-2.20712	0.0256726	LTPL94 - Protease inhibitor/seed storage/LTP family protein precursor, expressed
LOC_Os03g47050	-1.10604	1.39e-05	expressed protein
LOC_Os03g47190	-3.38785	0.0019867	expressed protein
LOC_Os03g48030	-1.89342	5.14e-05	integral membrane HPP family protein, putative, expressed
LOC_Os03g48040	-1.18137	1.27e-08	2Fe-2S iron-sulfur cluster binding domain containing protein, expressed
LOC_Os03g48190	-1.15992	1.78e-07	expressed protein
LOC_Os03g48560	-1.22946	0.000511291	N-acetylglucosaminyltransferase, putative, expressed
LOC_Os03g48810	-1.95954	4.34e-17	nucleobase-ascorbate transporter, putative, expressed
LOC_Os03g49430	-1.70704	4.89e-11	pre-mRNA-splicing factor, putative, expressed
LOC_Os03g49610	-1.30452	6.03e-34	Os3bglu8 - beta-glucosidase, exo-beta-glucansase, high similarity to Os3bglu7, expressed
LOC_Os03g50210	-1.7873	6.65e-14	DUF292 domain containing protein, expressed
LOC_Os03g50490	-2.0937	1.06e-24	glutamine synthetase, catalytic domain containing protein, expressed
LOC_Os03g50860	-1.11462	1.87e-07	histidine kinase, putative, expressed
LOC_Os03g51080	-1.37767	5.75e-23	glutamate decarboxylase, putative, expressed
LOC_Os03g51150	-1.21763	9.44e-10	expressed protein
LOC_Os03g51530	-1.369	0.0203871	expressed protein
LOC_Os03g52010	-2.13144	0.00223698	lecithin cholesterol acyltransferase, putative, expressed
LOC_Os03g52660	-2.45277	0.0480552	ATP synthase F1, delta subunit family protein, putative, expressed
LOC_Os03g52940	-1.13898	5.05e-06	expressed protein
LOC_Os03g53050	-1.64419	2.35e-26	WRKY121, expressed
LOC_Os03g53180	-1.23663	6.7e-05	expressed protein
LOC_Os03g53340	-3.28019	9.82e-14	HSF-type DNA-binding domain containing protein, expressed
LOC_Os03g53400	-1.74986	0.000676737	transmembrane BAX inhibitor motif-containing protein, putative, expressed
LOC_Os03g53410	-1.52267	3e-31	protein kinase domain containing protein, expressed
LOC_Os03g53640	-2.41922	0.0203455	expressed protein
LOC_Os03g53860	-1.81671	4.06e-52	periplasmic beta-glucosidase precursor, putative, expressed
LOC_Os03g54910	-1.80306	1.67e-29	X8 domain containing protein, expressed
LOC_Os03g55090	-1.30237	1.07e-32	alpha-glucan phosphorylast isozyme, putative, expressed
LOC_Os03g55240	-2.4974	0.00160156	cytochrome P450, putative, expressed
LOC_Os03g55350	-2.57963	2.6e-60	OsSub31 - Putative Subtilisin homologue, expressed
LOC_Os03g55420	-1.82632	1.38e-24	peroxidase precursor, putative, expressed
LOC_Os03g55550	-4.16513	0.021143	helix-loop-helix DNA-binding domain containing protein, expressed
LOC_Os03g55720	-1.99749	2.11e-08	cytochrome b6f complex subunit, putative, expressed
LOC_Os03g55950	-2.76413	2.13e-27	H-BTB1 - Bric-a-Brac, Tramtrack, Broad Complex BTB domain with H family conserved sequence, expressed
LOC_Os03g57190	-2.41209	1.3e-54	TCP family transcription factor, putative, expressed
LOC_Os03g57320	-1.43299	1.64e-14	expp1 protein precursor, putative, expressed
LOC_Os03g58790	-3.06839	4.2e-32	ATPase, putative, expressed
LOC_Os03g59200	-1.55327	1.06e-14	expressed protein
LOC_Os03g59340	-1.62046	1.1e-47	CESA2 - cellulose synthase, expressed
LOC_Os03g59350	-4.59832	0.00413625	anthocyanin 3-O-beta-glucosyltransferase, putative, expressed
LOC_Os03g59460	-1.0128	0.000114253	transcription factor, putative, expressed
LOC_Os03g59480	-1.22819	6.03e-23	expressed protein
LOC_Os03g60660	-3.98661	0.00762795	expressed protein
LOC_Os03g60710	-1.18952	5.5e-17	protein kinase domain containing protein, expressed
LOC_Os03g61150	-4.02087	9.02e-05	expressed protein
LOC_Os03g62080	-1.25212	4.58e-06	mRNA-decapping enzyme, putative, expressed
LOC_Os04g01280	-1.18905	6.04e-10	glycosyltransferase family 43 protein, putative, expressed
LOC_Os04g01330	-1.40956	0.000108587	expressed protein
LOC_Os04g01520	-1.55321	1.54e-11	expressed protein
LOC_Os04g01540	-1.4002	6.02e-11	expressed protein
LOC_Os04g01740	-1.78158	0.000438384	heat shock protein, putative, expressed
LOC_Os04g05230	-4.19291	0.00412364	conserved hypothetical protein
LOC_Os04g06350	-1.58813	5.85e-11	expressed protein
LOC_Os04g06490	-1.86052	0.00599299	expressed protein
LOC_Os04g06530	-1.15205	0.00993031	MEGL12 - Maternally expressed gene MEG family protein precursor, expressed
LOC_Os04g13180	-2.07034	5.24e-05	retrotransposon protein, putative, unclassified, expressed
LOC_Os04g13770	-2.2448	0.0369315	expressed protein
LOC_Os04g14340	-1.04648	0.000713173	retrotransposon protein, putative, unclassified, expressed
LOC_Os04g14360	-1.06278	3.59e-05	expressed protein
LOC_Os04g14680	-3.83439	1.44e-10	OsAPx3 - Peroxisomal Ascorbate Peroxidase encoding gene 5,8, expressed
LOC_Os04g17100	-1.42721	9.46e-06	heavy metal-associated domain containing protein, expressed
LOC_Os04g17860	-1.85441	0.0474181	retrotransposon protein, putative, unclassified, expressed
LOC_Os04g18400	-4.74519	0.000676165	retrotransposon protein, putative, unclassified, expressed
LOC_Os04g18770	-2.2582	8.04e-17	retrotransposon protein, putative, unclassified, expressed
LOC_Os04g19684	-1.99969	1.05e-40	methyl-CpG binding domain containing protein, expressed
LOC_Os04g19740	-1.1585	8.41e-13	transketolase, chloroplast precursor, putative, expressed
LOC_Os04g20330	-2.90538	0.00031899	UDP-glucoronosyl/UDP-glucosyl transferase, putative, expressed
LOC_Os04g20640	-2.32233	0.00956108	retrotransposon, putative, centromere-specific, expressed
LOC_Os04g20774	-1.89456	1.17e-05	pumilio-family RNA binding repeat containing protein, expressed
LOC_Os04g20920	-1.05218	4.5e-08	H-BTB2 - Bric-a-Brac, Tramtrack, Broad Complex BTB domain with H family conserved sequence, expressed
LOC_Os04g21830	-1.82591	0.0155694	hypothetical protein
LOC_Os04g21860	-1.47037	0.00287184	transposon protein, putative, Pong sub-class, expressed
LOC_Os04g22110	-3.37488	7.81e-08	retrotransposon protein, putative, unclassified, expressed
LOC_Os04g22235	-1.11544	0.000324367	expressed protein
LOC_Os04g23580	-1.09778	0.0013487	xylosyltransferase, putative, expressed
LOC_Os04g24710	-1.18288	1.14e-06	ubiquitin carboxyl-terminal hydrolase, family 1, putative, expressed
LOC_Os04g25370	-1.4836	0.0493333	cytokinin-O-glucosyltransferase 2, putative, expressed
LOC_Os04g27250	-1.20634	5.39e-09	expressed protein
LOC_Os04g28120	-1.14072	4.54e-21	response regulator receiver domain containing protein, expressed
LOC_Os04g28140	-4.39138	0.00804265	conserved hypothetical protein
LOC_Os04g28150	-5.28126	1.89e-15	expressed protein
LOC_Os04g28160	-4.1473	0.00779902	response regulator receiver domain containing protein, expressed
LOC_Os04g28420	-2.09564	5.5e-21	peptidyl-prolyl isomerase, putative, expressed
LOC_Os04g29920	-1.47053	2.88e-17	reticulon domain containing protein, putative, expressed
LOC_Os04g30280	-2.3224	1.11e-09	OsWAK48 - OsWAK receptor-like protein OsWAK-RLP, expressed
LOC_Os04g30470	-1.04803	0.00255112	U-box domain-containing protein, putative, expressed
LOC_Os04g31924	-1.57061	1.31e-23	nodulin, putative, expressed
LOC_Os04g32030	-1.06517	1.4e-18	heavy metal-associated domain containing protein, expressed
LOC_Os04g32110	-6.71577	1.88e-07	ACT domain containing protein, expressed
LOC_Os04g32120	-2.86437	0.0433562	expressed protein
LOC_Os04g33115	-4.28007	0.0112572	expressed protein
LOC_Os04g33460	-1.53763	1.13e-36	1,4-alpha-glucan-branching enzyme 2, chloroplast precursor, putative, expressed
LOC_Os04g33490	-1.12287	3.85e-08	neutral/alkaline invertase, putative, expressed
LOC_Os04g33590	-1.61401	1.39e-11	hydrolase, alpha/beta fold family protein, putative, expressed
LOC_Os04g33610	-4.9515	0.00117366	expressed protein
LOC_Os04g33630	-1.50646	8.12e-06	2Fe-2S iron-sulfur cluster binding domain containing protein, expressed
LOC_Os04g33640	-1.44796	2.34e-17	glycosyl hydrolases family 17, putative, expressed
LOC_Os04g33910	-2.20693	0.00112196	expressed protein
LOC_Os04g34010	-1.11363	0.0142054	aluminum-activated malate transporter, putative, expressed
LOC_Os04g34140	-1.37284	2.17e-07	U-box protein CMPG1, putative, expressed
LOC_Os04g34170	-1.289	2.51e-13	retrotransposon protein, putative, unclassified, expressed
LOC_Os04g34420	-1.32725	9.6e-06	serine/threonine-protein kinase receptor precursor, putative, expressed
LOC_Os04g34510	-3.70558	1.24e-07	expressed protein
LOC_Os04g34530	-1.58818	2.64e-07	integral membrane protein DUF6 containing protein, expressed
LOC_Os04g34590	-2.21346	0.0225531	UPF0496 protein 2, putative, expressed
LOC_Os04g34900	-1.44337	0.010508	expressed protein
LOC_Os04g34910	-2.71874	0.0216273	expressed protein
LOC_Os04g35100	-2.11979	0.000512414	phospholipase C, putative, expressed
LOC_Os04g35114	-2.11615	3.97e-08	receptor-like kinase, putative, expressed
LOC_Os04g35270	-1.04076	7.27e-14	alpha-1,4-fucosyltransferase, putative, expressed
LOC_Os04g35430	-1.59743	0.0321237	PHD-finger domain containing protein, expressed
LOC_Os04g36670	-5.39351	0.000171429	expressed protein
LOC_Os04g36900	-2.11802	8.55e-18	expressed protein
LOC_Os04g37580	-1.31861	6.17e-17	cation transport regulator-like protein 1, putative, expressed
LOC_Os04g37770	-3.7042	7.37e-15	transposon protein, putative, CACTA, En/Spm sub-class, expressed
LOC_Os04g38260	-1.09508	5.69e-08	expressed protein
LOC_Os04g38550	-2.65388	1.7e-45	expressed protein
LOC_Os04g38580	-1.78781	0.0080194	expressed protein
LOC_Os04g39100	-1.30114	1.64e-09	peroxidase precursor, putative, expressed
LOC_Os04g39110	-1.84334	1.21e-18	GASR4 - Gibberellin-regulated GASA/GAST/Snakin family protein precursor, expressed
LOC_Os04g39350	-1.07731	0.0360779	heavy metal associated domain containing protein, expressed
LOC_Os04g39610	-2.2455	3.99e-25	glycerophosphoryl diester phosphodiesterase family protein, putative, expressed
LOC_Os04g39770	-1.7057	3.46e-28	expressed protein
LOC_Os04g39950	-1.26744	0.000103416	expressed protein
LOC_Os04g40140	-1.73945	1.2e-12	expressed protein
LOC_Os04g40200	-1.4715	0.00015618	HNH endonuclease family protein, putative, expressed
LOC_Os04g40700	-1.00864	1.2e-09	steroid nuclear receptor, ligand-binding, putative, expressed
LOC_Os04g41570	-1.21768	6.58e-23	ethylene-responsive protein related, putative, expressed
LOC_Os04g41710	-1.81003	0.000150421	expressed protein
LOC_Os04g41960	-1.16348	1.94e-07	NADP-dependent oxidoreductase, putative, expressed
LOC_Os04g41970	-1.19158	0.00371948	endoglucanase, putative, expressed
LOC_Os04g42134	-1.20785	0.0042259	enhancer of rudimentary protein, putative, expressed
LOC_Os04g42260	-1.28816	7.3e-13	protein phosphatase 2C, putative, expressed
LOC_Os04g42720	-2.95227	1.32e-15	TMS membrane protein/tumour differentially expressed protein, putative, expressed
LOC_Os04g43450	-3.90742	0.00195474	expressed protein
LOC_Os04g43650	-1.36719	5.31e-18	L-allo-threonine aldolase, putative, expressed
LOC_Os04g43670	-1.55009	8.14e-05	expressed protein
LOC_Os04g43910	-1.89979	1.23e-27	auxin response factor, putative, expressed
LOC_Os04g44300	-1.25475	3.48e-06	transposon protein, putative, unclassified, expressed
LOC_Os04g44320	-1.16097	0.00388061	transposon protein, putative, unclassified, expressed
LOC_Os04g44470	-2.85184	6.07e-23	KUN1 - Kunitz-type trypsin inhibitor precursor, expressed
LOC_Os04g44640	-1.74843	1.26e-29	ulp1 protease family, C-terminal catalytic domain containing protein, expressed
LOC_Os04g44840	-1.01423	5.94e-14	glycosyl hydrolase family 3 protein, putative, expressed
LOC_Os04g45070	-2.54882	1.05e-46	remorin, putative, expressed
LOC_Os04g45220	-1.03905	2.69e-10	expressed protein
LOC_Os04g45270	-1.84103	1.32e-11	aspartyl protease family protein, putative, expressed
LOC_Os04g45360	-3.89084	0.0123153	retrotransposon protein, putative, unclassified, expressed
LOC_Os04g45370	-2.15583	0.00242919	OsSAUR19 - Auxin-responsive SAUR gene family member, expressed
LOC_Os04g45600	-1.76741	5.95e-05	NDH-M H PLASTOQUINONE DEHY, putative, expressed
LOC_Os04g45700	-1.76809	1.59e-12	COBRA, putative, expressed
LOC_Os04g46010	-2.77319	9.18e-28	PPR repeat domain containing protein, putative, expressed
LOC_Os04g46160	-2.38677	1.19e-28	expressed protein
LOC_Os04g46200	-1.79045	0.00475962	oleosin, putative, expressed
LOC_Os04g46440	-1.36424	0.000468178	AP2 domain containing protein, expressed
LOC_Os04g46860	-1.61856	3.38e-11	scarecrow, putative, expressed
LOC_Os04g47020	-1.30376	0.000481361	genetic modifier, putative, expressed
LOC_Os04g47220	-2.5202	1.06e-21	aquaporin protein, putative, expressed
LOC_Os04g47450	-2.67457	0.00124043	expressed protein
LOC_Os04g47480	-2.48059	1.49e-18	DUF630/DUF632 domains containing protein, putative, expressed
LOC_Os04g47640	-1.01285	6.25e-11	RWP-RK domain-containing protein, putative, expressed
LOC_Os04g47720	-2.71887	2.8e-24	cis-zeatin O-glucosyltransferase, putative, expressed
LOC_Os04g47760	-1.43277	1.15e-05	transposon protein, putative, Pong sub-class, expressed
LOC_Os04g47860	-1.37226	1.12e-27	ZOS4-11 - C2H2 zinc finger protein, expressed
LOC_Os04g48020	-1.58886	0.000354868	3-hexulose-6-phosphate isomerase, putative, expressed
LOC_Os04g48160	-1.53778	1.06e-23	IQ calmodulin-binding motif family protein, putative, expressed
LOC_Os04g48320	-1.63076	0.0233497	expressed protein
LOC_Os04g48490	-1.89577	1.06e-14	fasciclin-like arabinogalactan protein, putative, expressed
LOC_Os04g49000	-2.76358	2.68e-14	zinc finger, C3HC4 type domain containing protein, expressed
LOC_Os04g49380	-1.4942	0.0344043	transposon protein, putative, unclassified, expressed
LOC_Os04g49410	-1.41693	2.05e-11	expansin precursor, putative, expressed
LOC_Os04g49510	-1.73324	3.28e-22	CAMK_CAMK_like.27 - CAMK includes calcium/calmodulin depedent protein kinases, expressed
LOC_Os04g49690	-1.09234	0.00348394	FERONIA receptor-like kinase, putative, expressed
LOC_Os04g49748	-2.15541	0.00997762	purine permease, putative, expressed
LOC_Os04g49757	-1.30925	0.0130209	purine permease, putative, expressed
LOC_Os04g49920	-1.12356	0.00188231	sensitivity to red light reduced protein 1, putative, expressed
LOC_Os04g49954	-1.98001	2.4e-59	expressed protein
LOC_Os04g50204	-1.3681	1.86e-22	protein transport protein-related, putative, expressed
LOC_Os04g51130	-1.12169	0.000880687	expressed protein
LOC_Os04g51950	-1.7172	1.96e-19	serine/threonine-protein kinase HT1, putative, expressed
LOC_Os04g52000	-1.10521	7.6e-19	protein phosphatase 2C, putative, expressed
LOC_Os04g52164	-1.38948	3.1e-07	transferase family protein, putative, expressed
LOC_Os04g52390	-2.36583	2.78e-47	potassium transporter, putative, expressed
LOC_Os04g52460	-1.19255	1.71e-12	retrotransposon protein, putative, unclassified, expressed
LOC_Os04g52880	-1.2296	0.000122615	expressed protein
LOC_Os04g53210	-2.45994	1.29e-35	hydroxyacid oxidase 1, putative, expressed
LOC_Os04g53350	-1.19642	1.58e-16	expressed protein
LOC_Os04g53850	-2.32714	4.9e-08	leucoanthocyanidin reductase, putative, expressed
LOC_Os04g54220	-1.98651	1.95e-05	expressed protein
LOC_Os04g54230	-1.60099	8.02e-08	wound induced protein, putative, expressed
LOC_Os04g54280	-5.11138	0.00120068	retrotransposon protein, putative, Ty1-copia subclass, expressed
LOC_Os04g54930	-1.97809	9.83e-10	ABC transporter, ATP-binding protein, putative, expressed
LOC_Os04g55230	-3.81409	1.21e-110	tetratricopeptide repeat domain containing protein, putative, expressed
LOC_Os04g55620	-1.52697	4.94e-11	receptor kinase, putative, expressed
LOC_Os04g55670	-1.58139	5.22e-14	glycosyltransferase family 43 protein, putative, expressed
LOC_Os04g55710	-2.38403	1.94e-47	transposon protein, putative, unclassified, expressed
LOC_Os04g56360	-5.55115	8.56e-05	cysteine-rich receptor-like protein kinase 8 precursor, putative, expressed
LOC_Os04g56780	-3.83393	0.0450732	homeobox domain containing protein, expressed
LOC_Os04g57350	-1.05963	0.0156007	EH domain-containing protein 1, putative, expressed
LOC_Os04g58030	-1.20063	0.000843954	expressed protein
LOC_Os04g58420	-1.07942	2.73e-08	MLO domain containing protein, putative, expressed
LOC_Os04g58470	-1.23257	4.51e-18	choline transporter-related, putative, expressed
LOC_Os04g58504	-1.87215	1.07e-32	choline transporter-related, putative, expressed
LOC_Os04g58730	-1.25626	1.82e-07	AT hook motif domain containing protein, expressed
LOC_Os04g59150	-1.76724	6.73e-05	peroxidase precursor, putative, expressed
LOC_Os05g01010	-1.00172	1.97e-12	expressed protein
LOC_Os05g01250	-1.05054	1.35e-10	SNF7 domain containing protein, putative, expressed
LOC_Os05g01350	-1.07647	1.91e-07	retrotransposon protein, putative, unclassified, expressed
LOC_Os05g01380	-3.76507	0.000539965	polygalacturonase inhibitor precursor, putative, expressed
LOC_Os05g01480	-1.00444	8.86e-15	ras-related protein, putative, expressed
LOC_Os05g01760	-1.04347	5.57e-24	lysine ketoglutarate reductase trans-splicing related 1, putative, expressed
LOC_Os05g01960	-2.7752	1.12e-10	expressed protein
LOC_Os05g01970	-1.01625	1.75e-11	NAD dependent epimerase/dehydratase family protein, putative, expressed
LOC_Os05g02720	-1.29027	7.17e-05	expressed protein
LOC_Os05g03190	-1.80143	1.1e-31	IQ calmodulin-binding motif domain containing protein, expressed
LOC_Os05g03450	-1.28092	3.26e-05	lectin protein kinase family protein, putative, expressed
LOC_Os05g05180	-1.40689	1.63e-06	OsGH3.6 - Probable indole-3-acetic acid-amido synthetase, expressed
LOC_Os05g05390	-1.50585	2.21e-11	expressed protein
LOC_Os05g06240	-1.60809	0.000256551	LRR receptor kinase, putative, expressed
LOC_Os05g06480	-2.34355	1.05e-56	inorganic H+ pyrophosphatase, putative, expressed
LOC_Os05g07040	-1.19386	1.15e-17	PHD finger protein, putative, expressed
LOC_Os05g07600	-1.78316	2.58e-07	expressed protein
LOC_Os05g07940	-1.34487	5.86e-10	glyoxalase family protein, putative, expressed
LOC_Os05g08770	-1.76614	1.2e-25	uncharacterized protein At4g06744 precursor, putative, expressed
LOC_Os05g09060	-4.39138	0.00804265	collagen alpha-2, putative, expressed
LOC_Os05g09380	-1.58863	5.94e-12	AR791, putative, expressed
LOC_Os05g09640	-2.23852	4.32e-09	uncharacterized protein At4g06744 precursor, putative, expressed
LOC_Os05g09728	-2.13498	1.26e-05	expressed protein
LOC_Os05g10570	-1.58838	1.01e-09	expressed protein
LOC_Os05g10650	-2.35021	0.00313571	6-phosphofructokinase, putative, expressed
LOC_Os05g10754	-1.03877	5.06e-05	expressed protein
LOC_Os05g10790	-1.03619	0.0490961	expressed protein
LOC_Os05g10840	-3.06555	1.27e-09	calmodulin-binding protein, putative, expressed
LOC_Os05g11010	-2.06498	6.26e-18	harpin-induced protein 1 domain containing protein, expressed
LOC_Os05g11260	-1.1777	2.48e-08	expressed protein
LOC_Os05g11428	-1.14926	0.0402277	expressed protein
LOC_Os05g11730	-3.33913	2.6e-59	CGMC_GSK.7 - CGMC includes CDA, MAPK, GSK3, and CLKC kinases, expressed
LOC_Os05g11820	-2.78902	0.016817	retrotransposon protein, putative, unclassified, expressed
LOC_Os05g12450	-1.96265	0.000118533	hydroquinone glucosyltransferase, putative, expressed
LOC_Os05g12580	-1.51975	1.46e-28	expressed protein
LOC_Os05g13830	-2.62342	0.00513748	TsetseEP precursor, putative, expressed
LOC_Os05g13850	-3.34269	0.000346724	TsetseEP precursor, putative, expressed
LOC_Os05g14880	-1.06681	0.0194049	proline-rich family protein, putative, expressed
LOC_Os05g15530	-3.2761	1.78e-10	aminotransferase domain containing protein, putative, expressed
LOC_Os05g15940	-2.04026	0.0105428	retrotransposon protein, putative, unclassified, expressed
LOC_Os05g16054	-2.37084	0.0157851	expressed protein
LOC_Os05g16140	-1.07396	0.00280366	expressed protein
LOC_Os05g16230	-1.20692	0.0201854	expressed protein
LOC_Os05g16824	-2.33293	1.48e-17	SHR5-receptor-like kinase, putative, expressed
LOC_Os05g17900	-1.59567	0.0438089	retrotransposon protein, putative, unclassified, expressed
LOC_Os05g18274	-1.07035	0.00100752	expressed protein
LOC_Os05g18740	-1.54004	1.74e-09	retrotransposon protein, putative, unclassified, expressed
LOC_Os05g18850	-1.01908	1.35e-06	endoribonuclease Dicer, putative, expressed
LOC_Os05g19000	-1.79377	2.63e-33	expressed protein
LOC_Os05g19150	-1.45107	7.18e-17	hydrolase, alpha/beta fold family domain containing protein, expressed
LOC_Os05g19300	-1.34717	0.0208126	expressed protein
LOC_Os05g20660	-1.13704	0.0239375	hypothetical protein
LOC_Os05g23140	-1.42217	0.00373562	retrotransposon protein, putative, LINE subclass, expressed
LOC_Os05g23320	-1.20185	6.69e-19	expressed protein
LOC_Os05g23330	-1.78103	0.0325615	transposon protein, putative, Pong sub-class, expressed
LOC_Os05g23580	-4.50286	0.00672932	expressed protein
LOC_Os05g23910	-4.61642	0.00429255	histone-like transcription factor and archaeal histone, putative, expressed
LOC_Os05g24790	-1.82373	2.99e-06	transposon protein, putative, unclassified, expressed
LOC_Os05g25390	-1.7277	0.0149834	tyrosine protein kinase domain containing protein, putative, expressed
LOC_Os05g25450	-1.2593	5.34e-07	TKL_IRAK_CrRLK1L-1.3 - The CrRLK1L-1 subfamily has homology to the CrRLK1L homolog, expressed
LOC_Os05g25570	-4.39444	0.00249245	retrotransposon protein, putative, unclassified, expressed
LOC_Os05g25890	-1.32608	0.000107503	expressed protein
LOC_Os05g26610	-1.4453	0.00198827	expressed protein
LOC_Os05g27220	-2.79818	0.0023794	expressed protein
LOC_Os05g27320	-1.3289	2.06e-13	VHS and GAT domain containing protein, expressed
LOC_Os05g28320	-1.94678	2.59e-13	myb-like DNA-binding domain containing protein, putative, expressed
LOC_Os05g28730	-1.55387	0.000154174	zinc finger, C3HC4 type domain containing protein, expressed
LOC_Os05g29080	-2.09757	0.000196009	expressed protein
LOC_Os05g29829	-1.07241	0.0102233	hypothetical protein
LOC_Os05g29920	-1.20986	1.24e-17	expressed protein
LOC_Os05g30390	-2.08744	6.86e-23	Os5bglu23 - beta-glucosidase homologue, similar to G. max isohydroxyurate hydrolase, likely pseudogene in japonica, expressed
LOC_Os05g30890	-1.73712	0.000405834	cytochrome P450, putative, expressed
LOC_Os05g31550	-4.44803	0.00193859	disease resistance protein RGA4, putative, expressed
LOC_Os05g31890	-2.36627	0.013855	aspartyl protease family protein, putative, expressed
LOC_Os05g32140	-1.28047	6.92e-12	NAD dependent epimerase/dehydratase family protein, putative, expressed
LOC_Os05g32460	-2.0076	0.0322221	VQ domain containing protein, putative, expressed
LOC_Os05g32544	-1.84468	5.74e-18	glycosyltransferase, putative, expressed
LOC_Os05g32750	-4.12916	0.0210172	expressed protein
LOC_Os05g32760	-1.02314	4.08e-15	BZIP protein, putative, expressed
LOC_Os05g32820	-1.10125	3.4e-08	peptide-N4-asparagine amidase A, putative, expressed
LOC_Os05g32970	-1.47296	0.000683551	expressed protein
LOC_Os05g33410	-5.34896	1.48e-06	xylanase inhibitor, putative, expressed
LOC_Os05g33430	-4.13914	2.84e-17	xyloglucanase inhibitor, putative, expressed
LOC_Os05g33690	-2.40028	1.28e-46	receptor-like protein kinase precursor, putative, expressed
LOC_Os05g34000	-3.86473	0.0394668	POT family protein, expressed
LOC_Os05g34010	-2.52653	0.00851785	peptide transporter PTR2, putative, expressed
LOC_Os05g34310	-3.25852	7.95e-16	no apical meristem protein, putative, expressed
LOC_Os05g34470	-1.1387	5.59e-11	expressed protein
LOC_Os05g34670	-1.54307	4.59e-52	KH domain containing protein, putative, expressed
LOC_Os05g35460	-2.23161	8.9e-96	patellin protein, putative, expressed
LOC_Os05g35780	-1.33379	2.19e-06	expressed protein
LOC_Os05g35930	-4.71823	5.92e-06	expressed protein
LOC_Os05g36060	-3.22972	1.03e-09	transposon protein, putative, unclassified, expressed
LOC_Os05g36090	-1.28	1.02e-17	zinc finger DHHC domain-containing protein, putative, expressed
LOC_Os05g36240	-3.26398	0.000584405	expressed protein
LOC_Os05g36260	-1.48445	0.00202912	soluble inorganic pyrophosphatase, putative, expressed
LOC_Os05g36270	-1.20561	0.028164	fructose-1,6-bisphosphatase, putative, expressed
LOC_Os05g36310	-2.77516	0.0198851	zinc finger, C3HC4 type domain containing protein, expressed
LOC_Os05g37060	-7.86739	1.08e-10	MYB family transcription factor, putative, expressed
LOC_Os05g37210	-2.82536	1.02e-29	eukaryotic protein of unknown function DUF914 domain containing protein, expressed
LOC_Os05g37450	-1.79124	6.58e-30	starch binding domain containing protein, putative, expressed
LOC_Os05g37470	-3.2117	1.72e-09	transmembrane amino acid transporter protein, putative, expressed
LOC_Os05g37530	-2.62721	1.88e-07	expressed protein
LOC_Os05g37650	-1.14613	0.0226424	expressed protein
LOC_Os05g37670	-3.05505	1.68e-05	retrotransposon protein, putative, unclassified, expressed
LOC_Os05g37700	-1.04433	3.65e-17	periplasmic beta-glucosidase precursor, putative, expressed
LOC_Os05g37930	-1.40792	2.29e-23	expressed protein
LOC_Os05g38000	-2.67668	3.02e-16	ATROPGEF7/ROPGEF7, putative, expressed
LOC_Os05g38140	-1.31411	2.33e-08	basic helix-loop-helix DND-binding domain containing protein, expressed
LOC_Os05g38500	-1.02645	0.000620624	fasciclin-like arabinogalactan protein, putative, expressed
LOC_Os05g38530	-1.68494	9.8e-30	DnaK family protein, putative, expressed
LOC_Os05g38980	-1.26071	4.64e-13	respiratory burst oxidase, putative, expressed
LOC_Os05g39120	-1.83034	1.6e-12	expressed protein
LOC_Os05g39150	-1.18218	3.95e-06	expressed protein
LOC_Os05g39170	-2.49282	2.6e-26	expressed protein
LOC_Os05g39230	-1.28616	8.61e-12	low photochemical bleaching 1 protein, putative, expressed
LOC_Os05g39310	-2.98785	0.00306144	thiamine pyrophosphate enzyme, C-terminal TPP binding domain containing protein, expressed
LOC_Os05g39840	-1.71361	1.21e-15	expressed protein
LOC_Os05g39950	-1.78884	0.00194311	DUF623 domain containing protein, expressed
LOC_Os05g40170	-1.59694	0.0382292	expressed protein
LOC_Os05g40620	-1.22159	1.24e-07	expressed protein
LOC_Os05g40680	-2.8085	0.0120685	FAR1 family protein, expressed
LOC_Os05g41660	-1.75709	0.00126835	ICE-like protease p20 domain containing protein, putative, expressed
LOC_Os05g41970	-6.49281	7.89e-07	SSA1 - 2S albumin seed storage family protein precursor, expressed
LOC_Os05g42270	-1.51968	3.31e-08	acyltransferase, putative, expressed
LOC_Os05g42290	-2.76467	0.0175063	expressed protein
LOC_Os05g42360	-1.33753	2.33e-13	expressed protein
LOC_Os05g43120	-3.4806	0.00125836	GDSL-like lipase/acylhydrolase, putative, expressed
LOC_Os05g43690	-3.16862	3.86e-72	glucan endo-1,3-beta-glucosidase-like protein 3 precursor, putative, expressed
LOC_Os05g44340	-1.00051	1.15e-18	heat shock protein 101, putative, expressed
LOC_Os05g44630	-1.35865	7.93e-07	IQ calmodulin-binding motif family protein, putative, expressed
LOC_Os05g44792	-1.51494	0.0177637	expressed protein
LOC_Os05g45020	-1.33576	0.000571044	zinc finger/CCCH transcription factor, putative, expressed
LOC_Os05g45080	-1.144	3.77e-11	anthocyanidin 5,3-O-glucosyltransferase, putative, expressed
LOC_Os05g45410	-2.94305	0.0362665	HSF-type DNA-binding domain containing protein, expressed
LOC_Os05g45810	-1.62845	7.54e-13	calcineurin B, putative, expressed
LOC_Os05g45930	-1.19985	1.12e-24	IQ calmodulin-binding motif family protein, putative, expressed
LOC_Os05g45980	-1.33537	3.67e-09	expressed protein
LOC_Os05g46340	-1.27092	0.000996241	expressed protein
LOC_Os05g46480	-2.10627	0.000928003	late embryogenesis abundant protein, group 3, putative, expressed
LOC_Os05g46580	-1.07233	1.15e-16	polyprenyl synthetase, putative, expressed
LOC_Os05g46690	-1.37409	1.59e-07	expressed protein
LOC_Os05g46700	-1.78322	7.54e-07	retrotransposon protein, putative, unclassified, expressed
LOC_Os05g47690	-1.05806	0.0318479	reticulon domain containing protein, putative, expressed
LOC_Os05g47770	-1.4818	0.00316391	serine/threonine-protein kinase At1g18390 precursor, putative, expressed
LOC_Os05g47790	-1.20762	7.09e-16	expressed protein
LOC_Os05g47840	-1.18665	0.0010163	IPP transferase, putative, expressed
LOC_Os05g47870	-1.01227	0.00275184	expressed protein
LOC_Os05g48180	-1.51183	0.0128218	expressed protein
LOC_Os05g48280	-1.0519	1.25e-13	expressed protein
LOC_Os05g48560	-1.16098	7.9e-09	expressed protein
LOC_Os05g48610	-1.26705	2.39e-06	expressed protein
LOC_Os05g48900	-1.11567	0.000421127	fasciclin domain containing protein, expressed
LOC_Os05g49060	-1.09032	0.000100763	uncharacterized protein ycf23, putative, expressed
LOC_Os05g49080	-2.71427	0.000157273	expressed protein
LOC_Os05g49220	-1.36437	1.84e-07	GTP-binding protein, putative, expressed
LOC_Os05g49240	-2.7728	8.08e-05	homeodomain-related, putative, expressed
LOC_Os05g49260	-1.88624	1.27e-32	transporter family protein, putative, expressed
LOC_Os05g49290	-1.10491	8.66e-11	3-ketoacyl-CoA synthase, putative, expressed
LOC_Os05g50020	-1.63483	0.00022638	expressed protein
LOC_Os05g50300	-1.08375	0.0196766	AMP-binding enzyme, putative, expressed
LOC_Os05g50380	-2.25701	7.18e-57	glucose-1-phosphate adenylyltransferase large subunit, chloroplast precursor, putative, expressed
LOC_Os05g50680	-4.70142	0.000799893	WRKY83, expressed
LOC_Os05g50710	-1.8352	2e-12	late embryogenesis abundant protein, putative, expressed
LOC_Os05g50950	-1.65017	1.06e-13	pentatricopeptide repeat protein PPR986-12, putative, expressed
LOC_Os05g50960	-1.97809	1.77e-42	polygalacturonase, putative, expressed
LOC_Os05g50990	-1.47705	1.6e-23	TTL3, putative, expressed
LOC_Os05g51150	-1.09983	7.48e-09	RNA polymerase sigma factor, putative, expressed
LOC_Os05g51190	-1.10159	7.52e-09	protein kinase family protein, putative, expressed
LOC_Os05g51220	-1.07942	2.24e-06	aspartic proteinase, putative, expressed
LOC_Os05g51400	-4.01536	6.28e-14	protein kinase APK1B, chloroplast precursor, putative, expressed
LOC_Os05g51470	-1.04756	1.58e-12	2-aminoethanethiol dioxygenase, putative, expressed
LOC_Os05g51780	-1.49485	0.000944187	zinc finger, C3HC4 type domain containing protein, expressed
LOC_Os06g01290	-1.3296	0.00770627	expressed protein
LOC_Os06g01440	-1.86218	9.57e-14	integral membrane protein, putative, expressed
LOC_Os06g02120	-1.07148	2.31e-13	PPR repeat domain containing protein, putative, expressed
LOC_Os06g02590	-1.06198	1.45e-17	DUF1336 domain containing protein, expressed
LOC_Os06g03520	-2.96086	2.8e-11	DUF581 domain containing protein, expressed
LOC_Os06g03590	-1.70155	0.0177955	retrotransposon protein, putative, unclassified, expressed
LOC_Os06g03750	-1.20276	0.00286142	dehydration response related protein, putative, expressed
LOC_Os06g03970	-1.9235	1.36e-15	receptor-like protein kinase 5 precursor, putative, expressed
LOC_Os06g04195	-1.03544	0.00383482	expressed protein
LOC_Os06g04200	-4.05931	9.28e-123	starch synthase, putative, expressed
LOC_Os06g05000	-1.09088	0.0459547	early nodulin 93 ENOD93 protein, putative, expressed
LOC_Os06g05020	-2.75777	7.05e-07	early nodulin 93 ENOD93 protein, putative, expressed
LOC_Os06g05610	-1.47034	0.0053627	OsFBDUF32 - F-box and DUF domain containing protein, expressed
LOC_Os06g06115	-1.14502	2.6e-07	expressed protein
LOC_Os06g06290	-2.0568	2.62e-13	GDSL-like lipase/acylhydrolase, putative, expressed
LOC_Os06g06570	-5.73783	3.43e-05	expressed protein
LOC_Os06g06890	-3.32265	0.0416963	expressed protein
LOC_Os06g07000	-1.64347	3.3e-06	OsFBL28 - F-box domain and LRR containing protein, expressed
LOC_Os06g07320	-1.96293	0.00495811	retrotransposon protein, putative, unclassified, expressed
LOC_Os06g07650	-2.93702	5.24e-15	myb-like DNA-binding domain, SHAQKYF class family protein, expressed
LOC_Os06g07740	-1.65719	1.58e-34	myb-like DNA-binding domain, SHAQKYF class family protein, expressed
LOC_Os06g07830	-1.00954	2.17e-05	ANTH/ENTH domain containing protein, putative, expressed
LOC_Os06g07923	-2.48441	0.0327359	expressed protein
LOC_Os06g08032	-1.41911	0.0459481	flavonol synthase/flavanone 3-hydroxylase, putative, expressed
LOC_Os06g08250	-1.64775	0.00077875	zinc finger family protein, putative, expressed
LOC_Os06g08360	-2.14152	1.75e-08	ethylene-responsive element-binding protein, putative, expressed
LOC_Os06g08440	-2.47502	3.89e-10	two-component response regulator, putative, expressed
LOC_Os06g09450	-1.15847	2.88e-18	sucrose synthase, putative, expressed
LOC_Os06g10570	-2.63976	2.58e-05	expressed protein
LOC_Os06g11200	-4.71205	0.00322435	12-oxophytodienoate reductase, putative, expressed
LOC_Os06g11230	-1.03318	0.0103219	expressed protein
LOC_Os06g11450	-1.69776	0.00568902	zinc finger, C3HC4 type domain containing protein, expressed
LOC_Os06g11510	-1.30981	0.0333482	expressed protein
LOC_Os06g11730	-2.57391	3.22e-34	RNA recognition motif containing protein, putative, expressed
LOC_Os06g12170	-1.19223	1.51e-33	expressed protein
LOC_Os06g12250	-1.15634	2.14e-11	sphingolipid C4-hydroxylase SUR2, putative, expressed
LOC_Os06g12450	-1.26235	2.46e-23	soluble starch synthase 2-3, chloroplast precursor, putative, expressed
LOC_Os06g12790	-1.40204	0.00156952	ras-related protein, putative, expressed
LOC_Os06g13060	-1.01895	1.47e-16	heat shock protein DnaJ, putative, expressed
LOC_Os06g13720	-1.29605	7.88e-06	dehydrogenase E1 component domain containing protein, expressed
LOC_Os06g13740	-1.80032	9.74e-14	transposon protein, putative, unclassified, expressed
LOC_Os06g13900	-1.56735	4.93e-07	transposon protein, putative, unclassified, expressed
LOC_Os06g14370	-2.02534	2.91e-49	caleosin related protein, putative, expressed
LOC_Os06g14490	-1.89571	3.9e-33	calmodulin-binding heat-shock protein, putative, expressed
LOC_Os06g15480	-2.90749	3.76e-21	transcription factor, putative, expressed
LOC_Os06g15820	-2.04092	7.73e-35	NHL repeat-containing protein, putative, expressed
LOC_Os06g16630	-1.26421	1.17e-06	expressed protein
LOC_Os06g18140	-2.84583	0.0407044	UDP-glucoronosyl and UDP-glucosyl transferase domain containing protein, expressed
LOC_Os06g18670	-1.82879	0.000445018	anthocyanidin 3-O-glucosyltransferase, putative, expressed
LOC_Os06g20200	-1.68963	0.0041856	gibberellin receptor GID1L2, putative, expressed
LOC_Os06g20390	-1.07374	1.33e-09	expressed protein
LOC_Os06g21580	-4.99815	5.83e-43	expressed protein
LOC_Os06g22380	-1.41344	3.05e-08	expressed protein
LOC_Os06g22810	-1.00286	7.59e-22	TKL_IRAK_CrRLK1L-1.14 - The CrRLK1L-1 subfamily has homology to the CrRLK1L homolog, expressed
LOC_Os06g23040	-1.58923	0.0143757	expressed protein
LOC_Os06g23274	-1.36271	0.0228438	zinc finger, C3HC4 type, domain containing protein, expressed
LOC_Os06g23580	-1.6885	9.79e-08	expressed protein
LOC_Os06g24404	-2.00873	6.32e-11	GDSL-like lipase/acylhydrolase, putative, expressed
LOC_Os06g25250	-1.24587	6.17e-07	endoribonuclease Dicer, putative, expressed
LOC_Os06g25540	-4.28063	0.0149361	expressed protein
LOC_Os06g26180	-1.36598	0.0160489	expressed protein
LOC_Os06g27620	-4.83546	0.000551454	hypothetical protein
LOC_Os06g27760	-1.50574	0.00263649	peptide methionine sulfoxide reductase msrB, putative, expressed
LOC_Os06g28124	-1.46609	5.86e-21	glycosyltransferase, putative, expressed
LOC_Os06g28480	-1.10545	0.0303378	polygalacturonase inhibitor 1 precursor, putative, expressed
LOC_Os06g28780	-3.24495	2.64e-07	retrotransposon protein, putative, LINE subclass, expressed
LOC_Os06g29679	-3.38662	0.0153602	expressed protein
LOC_Os06g29810	-1.13957	0.0083171	lectin protein kinase family protein, putative, expressed
LOC_Os06g29994	-4.08667	0.000694365	MATE efflux family protein, putative, expressed
LOC_Os06g32944	-2.84519	1.05e-09	transposon protein, putative, Pong sub-class, expressed
LOC_Os06g34350	-1.25317	0.00761035	expressed protein
LOC_Os06g36970	-2.65681	2.08e-05	transposon protein, putative, unclassified, expressed
LOC_Os06g38750	-2.62264	0.0156392	proline-rich family protein, putative, expressed
LOC_Os06g38920	-1.94079	0.00293901	transposon protein, putative, CACTA, En/Spm sub-class, expressed
LOC_Os06g38960	-1.17472	2.72e-29	expressed protein
LOC_Os06g38970	-1.76627	2.1e-11	expressed protein
LOC_Os06g39070	-1.72483	0.0143169	UDP-glucoronosyl and UDP-glucosyl transferase, putative, expressed
LOC_Os06g39240	-1.54731	2.19e-12	endothelial differentiation-related factor 1, putative, expressed
LOC_Os06g39330	-2.50438	6.99e-21	UDP-glucoronosyl and UDP-glucosyl transferase domain containing protein, expressed
LOC_Os06g39520	-1.068	2.8e-06	myristoyl-acyl carrier protein thioesterase, chloroplast precursor, putative, expressed
LOC_Os06g39880	-1.35139	0.000770067	cytochrome P450 72A1, putative, expressed
LOC_Os06g39912	-1.19941	0.000556109	expressed protein
LOC_Os06g40440	-1.18851	0.00117503	expressed protein
LOC_Os06g40570	-1.08229	0.000142975	GRAM and C2 domains containing protein, putative, expressed
LOC_Os06g40580	-1.3782	0.000966565	expressed protein
LOC_Os06g40650	-1.1155	1.17e-18	copine-1, putative, expressed
LOC_Os06g41860	-2.91109	1.56e-10	DNA binding protein, putative, expressed
LOC_Os06g42220	-4.27075	0.0129647	TOO MANY MOUTHS precursor, putative, expressed
LOC_Os06g43190	-1.26209	1.15e-09	retrotransposon protein, putative, unclassified, expressed
LOC_Os06g43875	-1.06027	0.048304	retrotransposon protein, putative, unclassified, expressed
LOC_Os06g43950	-1.22059	0.0305375	expressed protein
LOC_Os06g43990	-2.11097	2.42e-10	expressed protein
LOC_Os06g45020	-1.12401	5.35e-05	STRUBBELIG-RECEPTOR FAMILY 3 precursor, putative, expressed
LOC_Os06g45240	-2.26597	1.67e-13	inactive receptor kinase At2g26730 precursor, putative, expressed
LOC_Os06g45610	-4.07172	4.85e-05	expressed protein
LOC_Os06g45770	-1.90829	0.0410894	BTB/POZ domain containing protein, putative, expressed
LOC_Os06g46250	-1.41656	0.00216044	expressed protein
LOC_Os06g46500	-1.17649	2.33e-07	monocopper oxidase, putative, expressed
LOC_Os06g46970	-1.59823	1.19e-05	wound induced protein, putative, expressed
LOC_Os06g46980	-1.76971	1.81e-11	expressed protein
LOC_Os06g47250	-1.58709	6.02e-07	DUF292 domain containing protein, expressed
LOC_Os06g47700	-3.07904	0.022046	serine/threonine-protein kinase BRI1-like 2 precursor, putative, expressed
LOC_Os06g47940	-1.10143	8.24e-05	nifU, putative, expressed
LOC_Os06g48030	-1.68777	2.19e-08	peroxidase precursor, putative, expressed
LOC_Os06g48140	-2.51321	0.0450221	retrotransposon protein, putative, Ty3-gypsy subclass, expressed
LOC_Os06g48160	-1.06141	2.09e-09	glycosyl hydrolases family 16, putative, expressed
LOC_Os06g48180	-3.76944	9.11e-09	glycosyl hydrolases family 16, putative, expressed
LOC_Os06g48330	-1.11088	1.14e-17	ATEXO70G1, putative, expressed
LOC_Os06g48590	-1.1805	2.03e-07	CGMC_MAPKCMGC_2_SLT2y_ERK.2 - CGMC includes CDA, MAPK, GSK3, and CLKC kinases, expressed
LOC_Os06g48880	-1.12878	1.77e-06	expressed protein
LOC_Os06g49320	-1.76157	2.4e-15	glycosyltransferase, putative, expressed
LOC_Os06g49505	-1.39921	2.72e-10	arogenate dehydrogenase 1, chloroplast precursor, putative, expressed
LOC_Os06g49620	-1.7849	1.75e-08	expressed protein
LOC_Os06g49750	-1.82493	0.00325513	kelch motif family protein, expressed
LOC_Os06g49930	-1.70863	1.77e-05	OsFBX207 - F-box domain containing protein, expressed
LOC_Os06g51360	-1.07673	5.11e-05	lysM domain containing protein, putative, expressed
LOC_Os06g51480	-1.50036	6.08e-18	expressed protein
LOC_Os07g01470	-2.52099	1.55e-18	circumsporozoite protein precursor, putative, expressed
LOC_Os07g01860	-1.35813	1.6e-06	expressed protein
LOC_Os07g02200	-1.67805	1.71e-31	plastocyanin-like domain containing protein, putative, expressed
LOC_Os07g02430	-1.104	0.00400758	expressed protein
LOC_Os07g02480	-4.42186	0.000206935	expressed protein
LOC_Os07g03140	-1.43607	3.13e-17	ternary complex factor MIP1, putative, expressed
LOC_Os07g04230	-1.27716	1.42e-05	mTERF domain containing protein, expressed
LOC_Os07g05020	-1.79108	0.0398044	expressed protein
LOC_Os07g05370	-1.10591	1.11e-08	TKL_IRAK_CrRLK1L-1.15 - The CrRLK1L-1 subfamily has homology to the CrRLK1L homolog, expressed
LOC_Os07g05380	-1.48535	6.26e-12	ATPase BadF/BadG/BcrA/BcrD type, putative, expressed
LOC_Os07g05390	-1.19919	5.2e-12	expressed protein
LOC_Os07g05720	-1.26897	2.14e-08	TCP family transcription factor, putative, expressed
LOC_Os07g06610	-1.08374	3.25e-18	ubiquitin carboxyl-terminal hydrolase domain containing protein, expressed
LOC_Os07g06880	-1.08207	2.26e-06	gibberellin receptor GID1L2, putative, expressed
LOC_Os07g07230	-1.00259	0.0209091	protein kinase, putative, expressed
LOC_Os07g07930	-1.58038	0.000278852	LTPL78 - Protease inhibitor/seed storage/LTP family protein precursor, expressed
LOC_Os07g09490	-3.20729	1e-06	ATPase, putative, expressed
LOC_Os07g09680	-1.25517	4.12e-17	ras-related protein, putative, expressed
LOC_Os07g09890	-1.12139	0.0094126	hexokinase, putative, expressed
LOC_Os07g10180	-2.09228	0.0335538	expressed protein
LOC_Os07g11150	-1.84776	2.23e-13	expressed protein
LOC_Os07g12510	-1.35015	5.05e-15	AP2 domain containing protein, expressed
LOC_Os07g13020	-2.35086	0.00110524	SWIM zinc finger family protein, putative
LOC_Os07g13634	-1.2689	0.00152224	cytokinin-N-glucosyltransferase 1, putative, expressed
LOC_Os07g13780	-4.55475	0.000130149	cytokinin-O-glucosyltransferase 2, putative, expressed
LOC_Os07g13790	-4.16662	0.000888995	hypothetical protein
LOC_Os07g13930	-1.18581	0.0434325	OsFBX231 - F-box domain containing protein, expressed
LOC_Os07g14160	-1.45209	1.78e-19	polygalacturonase, putative, expressed
LOC_Os07g14740	-1.66067	0.00030695	harpin-induced protein 1 domain containing protein, expressed
LOC_Os07g17430	-1.0838	0.0304394	expressed protein
LOC_Os07g18300	-1.10782	0.0343245	expressed protein
LOC_Os07g18610	-2.15804	2.39e-27	OsFBLD7 - F-box, LRR and FBD domain containing protein, expressed
LOC_Os07g18670	-1.78699	1.2e-14	expressed protein
LOC_Os07g18750	-1.91511	1.01e-18	LTPL42 - Protease inhibitor/seed storage/LTP family protein precursor, expressed
LOC_Os07g20340	-1.60133	0.0178872	heavy metal-associated domain containing protein, expressed
LOC_Os07g22570	-1.07456	0.00682853	retrotransposon protein, putative, unclassified, expressed
LOC_Os07g22940	-4.4829	0.00705475	expressed protein
LOC_Os07g23120	-3.62241	0.0218354	expressed protein
LOC_Os07g23150	-5.84437	5.58e-06	transferase family protein, putative, expressed
LOC_Os07g23280	-1.26841	1.73e-05	transposon protein, putative, unclassified, expressed
LOC_Os07g23970	-1.18623	0.00390043	zinc finger, C3HC4 type domain containing protein, expressed
LOC_Os07g24730	-1.90308	0.0346528	retrotransposon protein, putative, unclassified, expressed
LOC_Os07g25460	-1.43971	1.1e-29	ankyrin repeat domain containing protein, expressed
LOC_Os07g26560	-2.22114	0.0316183	expressed protein
LOC_Os07g26690	-1.13795	4.35e-08	aquaporin protein, putative, expressed
LOC_Os07g26840	-1.20435	0.0431864	retrotransposon protein, putative, Ty3-gypsy subclass, expressed
LOC_Os07g27330	-1.00763	0.00115142	no apical meristem protein, expressed
LOC_Os07g27359	-1.57802	2.82e-35	expressed protein
LOC_Os07g28760	-4.28034	0.0121385	transposon protein, putative, unclassified, expressed
LOC_Os07g30020	-1.26439	1.28e-12	anthranilate phosphoribosyltransferase, putative, expressed
LOC_Os07g30670	-1.85225	0.0373881	2Fe-2S iron-sulfur cluster binding domain containing protein, expressed
LOC_Os07g31010	-2.04748	0.0113304	expressed protein
LOC_Os07g31530	-1.51046	0.0171201	retrotransposon protein, putative, unclassified, expressed
LOC_Os07g31700	-1.15517	3.59e-05	transposon protein, putative, CACTA, En/Spm sub-class, expressed
LOC_Os07g31840	-1.15225	0.000521415	leucine-rich repeat family protein, putative, expressed
LOC_Os07g32370	-1.08448	0.0184688	transposon protein, putative, unclassified, expressed
LOC_Os07g32790	-1.02191	1.7e-07	ankyrin repeat domain containing protein, expressed
LOC_Os07g33910	-1.93779	3.33e-14	transporter family protein, putative, expressed
LOC_Os07g34620	-1.67721	7.91e-24	expressed protein
LOC_Os07g34680	-1.78487	0.0325936	expressed protein
LOC_Os07g35390	-2.11096	0.0107278	TKL_IRAK_DUF26-lc.17 - DUF26 kinases have homology to DUF26 containing loci, expressed
LOC_Os07g35560	-4.93727	0.00121105	glucan endo-1,3-beta-glucosidase precursor, putative, expressed
LOC_Os07g35580	-1.74022	2.42e-13	TKL_IRAK_DUF26-lc.20 - DUF26 kinases have homology to DUF26 containing loci, expressed
LOC_Os07g35650	-1.59963	1.52e-05	TKL_IRAK_DUF26-lc.2 - DUF26 kinases have homology to DUF26 containing loci, expressed
LOC_Os07g35750	-2.52707	0.00020207	TKL_IRAK_DUF26-ld.3 - DUF26 kinases have homology to DUF26 containing loci, expressed
LOC_Os07g36320	-2.04067	0.0423286	OsFBX244 - F-box domain containing protein, expressed
LOC_Os07g36870	-1.0761	6.1e-08	OsFBX252 - F-box domain containing protein, expressed
LOC_Os07g37030	-2.64787	2.62e-16	cytochrome b6-f complex iron-sulfur subunit, chloroplast precursor, putative, expressed
LOC_Os07g38020	-2.91414	0.0390495	expressed protein
LOC_Os07g38030	-2.17127	0.000319653	GRAS family transcription factor domain containing protein, expressed
LOC_Os07g38290	-1.25778	2.89e-06	plastocyanin-like domain containing protein, putative, expressed
LOC_Os07g38530	-2.22205	8.7e-25	STE_PAK_Ste20_Slob_Wnk.4 - STE kinases include homologs to sterile 7, sterile 11 and sterile 20 from yeast, expressed
LOC_Os07g38890	-1.66837	0.0192796	OsGH3.9 - Probable indole-3-acetic acid-amido synthetase, expressed
LOC_Os07g38910	-2.10369	0.0189975	histidine kinase, putative, expressed
LOC_Os07g38930	-3.08367	1.24e-85	glucan endo-1,3-beta-glucosidase precursor, putative, expressed
LOC_Os07g39000	-1.14686	0.000536838	expressed protein
LOC_Os07g39310	-1.03725	6.08e-13	ZOS7-06 - C2H2 zinc finger protein, expressed
LOC_Os07g39470	-1.44239	3.15e-19	gibberellin response modulator protein, putative, expressed
LOC_Os07g39700	-1.44012	1.34e-06	expressed protein
LOC_Os07g39920	-1.50188	1.78e-22	formin, putative, expressed
LOC_Os07g40110	-3.31423	0.0463638	expressed protein
LOC_Os07g40150	-1.60161	8.19e-11	expressed protein
LOC_Os07g40160	-1.78423	0.0140681	expressed protein
LOC_Os07g40180	-1.79861	4.11e-07	expressed protein
LOC_Os07g40230	-1.57008	2.42e-05	expressed protein
LOC_Os07g40290	-1.33053	6.01e-06	OsGH3.8 - Probable indole-3-acetic acid-amido synthetase, expressed
LOC_Os07g40380	-1.17342	8.95e-07	expressed protein
LOC_Os07g40434	-2.20348	0.0102698	retrotransposon protein, putative, unclassified, expressed
LOC_Os07g40490	-1.66558	0.0286117	expressed protein
LOC_Os07g40520	-1.0972	4.25e-12	formin-like protein 20, putative, expressed
LOC_Os07g41160	-1.53603	0.0225507	protein of unknown function DUF1675 domain containing protein, expressed
LOC_Os07g41290	-5.97102	1.95e-33	DEFL13 - Defensin and Defensin-like DEFL family, expressed
LOC_Os07g41430	-1.39149	0.00291493	transposon protein, putative, unclassified, expressed
LOC_Os07g42390	-1.41116	8.53e-08	DUF581 domain containing protein, expressed
LOC_Os07g42410	-1.63648	9.15e-28	expressed protein
LOC_Os07g42440	-1.16496	0.00267711	hydroxyacid oxidase 1, putative, expressed
LOC_Os07g42490	-2.8372	1.03e-177	sucrose synthase, putative, expressed
LOC_Os07g43220	-1.43773	0.000559441	skp1 family, tetramerisation domain containing protein, expressed
LOC_Os07g44070	-2.17174	1.16e-60	pectinacetylesterase domain containing protein, expressed
LOC_Os07g44770	-1.47558	8.28e-18	expressed protein
LOC_Os07g45180	-1.65736	0.0075464	transposon protein, putative, unclassified, expressed
LOC_Os07g46420	-1.24729	0.000150117	expressed protein
LOC_Os07g46670	-1.07629	1.46e-06	early response to dehydration 15, putative, expressed
LOC_Os07g47100	-1.13636	5.47e-22	transporter, monovalent cation:proton antiporter-2 family, putative, expressed
LOC_Os07g47620	-1.52565	5.42e-07	universal stress protein domain containing protein, putative, expressed
LOC_Os07g48080	-3.75805	3.81e-06	expressed protein
LOC_Os07g48180	-1.35135	0.00510032	bZIP transcription factor domain containing protein, expressed
LOC_Os07g48330	-2.97118	8.81e-16	cytochrome P450, putative, expressed
LOC_Os07g48410	-1.05219	1.04e-07	RNA-binding zinc finger protein, putative, expressed
LOC_Os07g48710	-1.0294	0.011299	VQ domain containing protein, putative, expressed
LOC_Os07g48760	-1.81737	0.00174631	CAMK_KIN1/SNF1/Nim1_like.32 - CAMK includes calcium/calmodulin depedent protein kinases, expressed
LOC_Os07g48980	-4.80118	2.1e-12	nicotianamine synthase, putative, expressed
LOC_Os07g49000	-2.45873	5.11e-05	DNAJ heat shock N-terminal domain-containing protein, putative, expressed
LOC_Os07g49350	-1.5272	0.00779513	expressed protein
LOC_Os08g01570	-1.44669	1.34e-09	retrotransposon protein, putative, unclassified, expressed
LOC_Os08g01590	-1.54529	2.47e-17	expressed protein
LOC_Os08g01900	-1.07333	1.87e-16	armadillo/beta-catenin repeat family protein, putative, expressed
LOC_Os08g01940	-3.53341	0.035081	non-lysosomal glucosylceramidase, putative, expressed
LOC_Os08g01960	-1.59619	1.75e-06	transferase family protein, putative, expressed
LOC_Os08g02420	-1.05258	1.1e-07	OsCML7 - Calmodulin-related calcium sensor protein, expressed
LOC_Os08g02600	-1.06435	2.45e-06	methyltransferase domain containing protein, expressed
LOC_Os08g02900	-1.73106	0.000694158	expressed protein
LOC_Os08g03825	-1.38242	0.0324899	expressed protein
LOC_Os08g03860	-1.24121	0.00569807	expressed protein
LOC_Os08g05270	-1.67607	0.00908976	retrotransposon protein, putative, unclassified, expressed
LOC_Os08g05310	-1.06162	0.00734991	expressed protein
LOC_Os08g06380	-1.74449	1.44e-18	CSLF6 - cellulose synthase-like family F; beta1,3;1,4 glucan synthase, expressed
LOC_Os08g06810	-2.33272	6.98e-08	expressed protein
LOC_Os08g08110	-1.28189	2.97e-09	diacylglycerol kinase, putative, expressed
LOC_Os08g08680	-1.97475	0.0122376	transposon protein, putative, CACTA, En/Spm sub-class, expressed
LOC_Os08g08880	-1.09643	2.22e-05	hypothetical protein
LOC_Os08g09230	-1.26257	2.59e-20	starch synthase III, putative, expressed
LOC_Os08g09460	-1.01025	0.0161932	OsFBX267 - F-box domain containing protein, expressed
LOC_Os08g09890	-1.57208	1.36e-15	expressed protein
LOC_Os08g09990	-2.70545	4.8e-12	expressed protein
LOC_Os08g10670	-2.14822	8.73e-06	expressed protein
LOC_Os08g10730	-1.19519	0.00171338	expressed protein
LOC_Os08g12720	-3.64015	0.0190239	retrotransposon protein, putative, Ty3-gypsy subclass, expressed
LOC_Os08g13160	-1.0666	0.0102166	hypothetical protein
LOC_Os08g13920	-1.54303	9.09e-13	glycosyl hydrolases family 16, putative, expressed
LOC_Os08g15920	-1.57243	1.54e-05	expressed protein
LOC_Os08g16610	-1.00838	9.97e-11	Rad21 / Rec8 like protein, putative, expressed
LOC_Os08g16710	-1.37697	0.00101754	OsFBX281 - F-box domain containing protein, expressed
LOC_Os08g16720	-1.03208	1.17e-05	retrotransposon protein, putative, unclassified, expressed
LOC_Os08g16860	-2.84558	0.0127734	OsFBX282 - F-box domain containing protein, expressed
LOC_Os08g17090	-1.2605	0.0344531	retrotransposon protein, putative, unclassified, expressed
LOC_Os08g17655	-2.41344	0.0462433	expressed protein
LOC_Os08g17870	-1.14644	3.5e-10	reticulon domain containing protein, putative, expressed
LOC_Os08g18920	-1.48797	3.42e-13	protein kinase domain containing protein, expressed
LOC_Os08g19050	-4.01684	0.0246887	expressed protein
LOC_Os08g19300	-1.18267	0.0269513	retrotransposon protein, putative, unclassified, expressed
LOC_Os08g19590	-1.44371	4.47e-24	Homeobox domain containing protein, expressed
LOC_Os08g20000	-1.59914	3.24e-09	NB-ARC domain containing protein, expressed
LOC_Os08g20486	-3.53911	6.44e-19	transposon protein, putative, unclassified, expressed
LOC_Os08g20500	-1.34141	1.74e-16	retrotransposon protein, putative, unclassified, expressed
LOC_Os08g20630	-4.02235	0.0234893	expressed protein
LOC_Os08g22604	-1.82009	6.15e-06	expressed protein
LOC_Os08g24300	-1.36619	0.00584809	expressed protein
LOC_Os08g25734	-1.43036	1.05e-34	glucose-1-phosphate adenylyltransferase large subunit, chloroplast precursor, putative, expressed
LOC_Os08g28010	-1.43778	1.84e-11	expressed protein
LOC_Os08g28560	-2.96135	1.01e-07	expressed protein
LOC_Os08g28940	-1.0961	0.0103665	OsFBX289 - F-box domain containing protein, expressed
LOC_Os08g28960	-1.56749	6.26e-05	expressed protein
LOC_Os08g29500	-1.14976	1.37e-08	histone-like transcription factor and archaeal histone, putative, expressed
LOC_Os08g29560	-1.34231	9.43e-06	retrotransposon protein, putative, unclassified, expressed
LOC_Os08g30150	-1.09079	0.000101254	1-aminocyclopropane-1-carboxylate oxidase homolog 1, putative, expressed
LOC_Os08g30730	-1.00111	1.28e-08	holocarboxylase synthetase, putative, expressed
LOC_Os08g31080	-5.34575	0.00026373	DUF260 domain containing protein, putative, expressed
LOC_Os08g31569	-1.40088	0.023703	expressed protein
LOC_Os08g31630	-3.53717	7.68e-14	uncharacterized glycosyl hydrolase Rv2006/MT2062, putative, expressed
LOC_Os08g33280	-1.45201	0.00327398	ulp1 protease family, C-terminal catalytic domain containing protein, expressed
LOC_Os08g33640	-1.04043	0.0314148	expressed protein
LOC_Os08g34150	-1.19941	1.86e-11	OsTIL-2 Temperature-induced lipocalin-2, expressed
LOC_Os08g34510	-2.15967	0.000444319	expressed protein
LOC_Os08g34860	-3.5373	0.0303279	OsFBX293 - F-box domain containing protein, expressed
LOC_Os08g34950	-1.18126	1.67e-24	chaperonin Cpn60/TCP-1, putative, expressed
LOC_Os08g35020	-1.47987	2.82e-34	retrotransposon protein, putative, unclassified, expressed
LOC_Os08g35110	-1.84078	7.39e-20	OsSAUR33 - Auxin-responsive SAUR gene family member, expressed
LOC_Os08g35470	-1.70298	1.27e-11	exo70 exocyst complex subunit, putative, expressed
LOC_Os08g36179	-1.47404	0.0422614	expressed protein
LOC_Os08g36580	-2.23318	0.0436588	expressed protein
LOC_Os08g36760	-1.45114	9.08e-13	remorin C-terminal domain containing protein, putative, expressed
LOC_Os08g36860	-3.28879	4.8e-22	cytochrome P450, putative, expressed
LOC_Os08g37030	-1.4656	0.0421457	gibberellin receptor GID1L2, putative, expressed
LOC_Os08g37456	-1.22272	0.000482951	flavonol synthase/flavanone 3-hydroxylase, putative, expressed
LOC_Os08g37580	-1.74344	2.09e-11	homeobox associated leucine zipper, putative, expressed
LOC_Os08g38086	-1.11848	1.55e-27	heat shock protein, putative, expressed
LOC_Os08g38160	-1.60999	0.00642567	cytokinin-O-glucosyltransferase, putative, expressed
LOC_Os08g38210	-1.26608	6.7e-08	transcription factor BIM2, putative, expressed
LOC_Os08g38650	-1.14557	0.00944162	expressed protein
LOC_Os08g38660	-1.62381	0.0024059	retrotransposon protein, putative, Ty1-copia subclass, expressed
LOC_Os08g38910	-2.22293	1.81e-27	caffeoyl-CoA O-methyltransferase, putative, expressed
LOC_Os08g39270	-2.28954	3.77e-49	fasciclin domain containing protein, expressed
LOC_Os08g39300	-3.02546	1.29e-10	aminotransferase, putative, expressed
LOC_Os08g39450	-1.4816	2.89e-14	AN1-like zinc finger domain containing protein, expressed
LOC_Os08g40790	-1.08074	1.5e-17	DNA repair ATPase-related, putative, expressed
LOC_Os08g40930	-1.28575	8.54e-22	Alpha amylase, catalytic domain containing protein, expressed
LOC_Os08g41020	-4.31812	0.00268193	retrotransposon protein, putative, unclassified, expressed
LOC_Os08g41030	-3.23796	1.58e-08	AP2 domain containing protein, expressed
LOC_Os08g41880	-1.54629	1.75e-31	nucleotide pyrophosphatase/phosphodiesterase, putative, expressed
LOC_Os08g43160	-1.49287	1.25e-21	TCP family transcription factor, putative, expressed
LOC_Os08g43190	-1.97548	1.83e-20	dehydrogenase, putative, expressed
LOC_Os08g43210	-4.94623	0.00137248	AP2 domain containing protein, expressed
LOC_Os08g43310	-1.15674	0.000500373	PE-PGRS FAMILY PROTEIN, putative, expressed
LOC_Os08g43510	-1.01643	7.4e-12	thaumatin, putative, expressed
LOC_Os08g43600	-4.90307	0.000335719	bZIP transcription factor domain containing protein, expressed
LOC_Os08g44410	-1.1848	0.00792039	harpin-induced protein 1 domain containing protein, expressed
LOC_Os08g45070	-1.20291	0.0047267	expressed protein
LOC_Os08g45130	-1.07732	2e-07	histone-lysine N-methyltransferase, putative, expressed
LOC_Os09g01780	-2.02833	0.0149475	transposon protein, putative, unclassified, expressed
LOC_Os09g01960	-1.57701	4.48e-20	MYB family transcription factor, putative, expressed
LOC_Os09g03500	-1.75047	1.5e-25	ZOS9-01 - C2H2 zinc finger protein, expressed
LOC_Os09g03810	-1.47117	0.0143762	expressed protein
LOC_Os09g04240	-4.00069	0.0260788	retrotransposon protein, putative, unclassified, expressed
LOC_Os09g04490	-1.45957	5.01e-09	inactive receptor kinase At1g27190 precursor, putative, expressed
LOC_Os09g05030	-1.03388	5.38e-11	armadillo/beta-catenin-like repeat family protein, expressed
LOC_Os09g06719	-1.41217	6.22e-13	expressed protein
LOC_Os09g07100	-1.38032	0.000928992	hypothetical protein
LOC_Os09g07150	-1.43708	9.59e-06	expressed protein
LOC_Os09g07670	-1.8018	6.37e-06	white-brown complex homolog protein 11, putative, expressed
LOC_Os09g07940	-1.27669	4.3e-13	retrotransposon protein, putative, unclassified, expressed
LOC_Os09g08460	-1.42787	0.0315511	transposon protein, putative, unclassified, expressed
LOC_Os09g08700	-2.50534	0.0423753	expressed protein
LOC_Os09g08720	-3.68774	4.99e-13	cinnamoyl CoA reductase, putative, expressed
LOC_Os09g08860	-4.50221	0.00665501	retrotransposon protein, putative, Ty3-gypsy subclass, expressed
LOC_Os09g11390	-3.14735	0.00196138	transposon protein, putative, unclassified, expressed
LOC_Os09g12230	-1.24947	1.31e-05	ubiquitin-conjugating enzyme, putative, expressed
LOC_Os09g12650	-1.20186	0.0448248	pyrophosphate--fructose 6-phosphate 1-phosphotransferase subunit alpha, putative, expressed
LOC_Os09g12660	-1.6058	1.32e-47	glucose-1-phosphate adenylyltransferase large subunit, chloroplast precursor, putative, expressed
LOC_Os09g13130	-1.12777	0.0393593	retrotransposon protein, putative, unclassified
LOC_Os09g13290	-2.72298	0.024179	expressed protein
LOC_Os09g13780	-4.00077	0.0291468	retrotransposon protein, putative, unclassified, expressed
LOC_Os09g15044	-1.5832	1.13e-16	expressed protein
LOC_Os09g15560	-1.39779	0.000114995	OsFBX314 - F-box domain containing protein, expressed
LOC_Os09g15700	-3.18789	1.02e-87	receptor-like protein kinase 5 precursor, putative, expressed
LOC_Os09g16710	-1.01875	4.9e-05	expressed protein
LOC_Os09g17120	-3.90304	0.00982585	ankyrin repeat domain containing protein, expressed
LOC_Os09g17520	-3.84	0.0445706	expressed protein
LOC_Os09g17800	-4.0767	0.00708281	retrotransposon protein, putative, unclassified, expressed
LOC_Os09g17850	-2.24971	1.09e-97	acetyltransferase type B catalytic subunit, putative, expressed
LOC_Os09g20000	-2.43693	8.31e-30	heavy metal-associated domain containing protein, expressed
LOC_Os09g20030	-1.42456	0.00699102	disease resistance RPP13-like protein 1, putative, expressed
LOC_Os09g20250	-5.16204	0.000107251	retrotransposon protein, putative, Ty1-copia subclass, expressed
LOC_Os09g20260	-2.35435	0.0199524	polyamine oxidase precursor, putative, expressed
LOC_Os09g20340	-1.16718	2.36e-31	DUF630/DUF632 domains containing protein, putative, expressed
LOC_Os09g20890	-1.58901	0.0171554	retrotransposon protein, putative, Ty3-gypsy subclass, expressed
LOC_Os09g22350	-1.94129	0.0279127	retrotransposon protein, putative, Ty3-gypsy subclass, expressed
LOC_Os09g23580	-3.90319	0.00931981	retrotransposon protein, putative, unclassified, expressed
LOC_Os09g24180	-1.03905	0.00827941	retrotransposon protein, putative, unclassified, expressed
LOC_Os09g25090	-2.05291	2.01e-11	CAMK_KIN1/SNF1/Nim1_like.34 - CAMK includes calcium/calmodulin depedent protein kinases, expressed
LOC_Os09g25100	-1.27428	2.22e-05	CAMK_KIN1/SNF1/Nim1_like.35 - CAMK includes calcium/calmodulin depedent protein kinases, expressed
LOC_Os09g25170	-1.25171	1.89e-06	retrotransposon protein, putative, unclassified, expressed
LOC_Os09g25330	-1.1891	0.0477123	BTBN19 - Bric-a-Brac, Tramtrack, Broad Complex BTB domain with non-phototropic hypocotyl 3 NPH3 domain, expressed
LOC_Os09g25500	-1.08442	3.29e-06	expressed protein
LOC_Os09g25510	-2.12109	0.0101732	transposon protein, putative, unclassified, expressed
LOC_Os09g25570	-1.92519	5.04e-19	aspartic proteinase, putative, expressed
LOC_Os09g26260	-1.58678	0.000855061	AAA-type ATPase family protein, putative, expressed
LOC_Os09g26660	-1.77462	1.85e-18	ferric reductase, putative, expressed
LOC_Os09g26780	-1.72102	6.76e-18	zinc-finger protein, putative, expressed
LOC_Os09g27090	-1.01699	0.0100058	OsFBLD9 - F-box, LRR and FBD domain containing protein, expressed
LOC_Os09g27670	-1.84725	4.89e-12	expressed protein
LOC_Os09g27820	-1.67987	0.0115931	1-aminocyclopropane-1-carboxylate oxidase protein, putative, expressed
LOC_Os09g28160	-1.53133	0.0226252	phosphate carrier protein, mitochondrial precursor, putative, expressed
LOC_Os09g28180	-1.69407	0.0219869	D-mannose binding lectin family protein, expressed
LOC_Os09g28200	-3.03156	0.00246359	HSF-type DNA-binding domain containing protein, expressed
LOC_Os09g28300	-1.87621	1.09e-39	remorin C-terminal domain containing protein, putative, expressed
LOC_Os09g28650	-2.40473	3.66e-06	gibberellin receptor, putative, expressed
LOC_Os09g28660	-1.48519	3.93e-21	gibberellin receptor GID1L2, putative, expressed
LOC_Os09g29130	-4.15126	1.76e-06	ZF-HD protein dimerisation region containing protein, expressed
LOC_Os09g29284	-1.94616	2.41e-06	MATE efflux family protein, putative, expressed
LOC_Os09g29490	-1.70438	5.14e-29	peroxidase precursor, putative, expressed
LOC_Os09g30260	-2.04661	7.08e-07	expressed protein
LOC_Os09g30310	-1.11951	3.83e-14	core histone H2A/H2B/H3/H4, putative, expressed
LOC_Os09g30400	-1.32505	7.08e-26	WRKY90, expressed
LOC_Os09g31458	-1.01851	5.05e-10	expressed protein
LOC_Os09g32290	-1.49653	8.89e-09	FAD dependent oxidoreductase domain containing protein, expressed
LOC_Os09g32470	-1.88701	0.0104887	membrane protein, putative, expressed
LOC_Os09g32640	-1.58688	7.12e-06	dehydrogenase, putative, expressed
LOC_Os09g34180	-1.75833	8.09e-06	formin, putative, expressed
LOC_Os09g35010	-1.3831	1.18e-06	dehydration-responsive element-binding protein, putative, expressed
LOC_Os09g35600	-3.45113	8.68e-97	MATE domain containing protein, expressed
LOC_Os09g35910	-2.02264	2.24e-06	homeobox associated leucine zipper, putative, expressed
LOC_Os09g36040	-1.11674	3.82e-07	rhodanese-like domain containing protein, putative, expressed
LOC_Os09g36210	-1.64886	0.000400668	harpin-induced protein 1 domain containing protein, expressed
LOC_Os09g36470	-1.23539	1.45e-09	retrotransposon protein, putative, unclassified, expressed
LOC_Os09g36500	-1.44003	1.63e-09	zinc finger, C3HC4 type domain containing protein, expressed
LOC_Os09g36550	-1.19845	3.37e-19	armadillo/beta-catenin repeat family protein, putative, expressed
LOC_Os09g36880	-2.27337	2.61e-08	GDSL-like lipase/acylhydrolase, putative, expressed
LOC_Os09g36910	-3.54101	0.0274567	bZIP transcription factor domain containing protein, expressed
LOC_Os09g36950	-1.28389	1.97e-07	expressed protein
LOC_Os09g37240	-1.34127	3.25e-10	glutathione S-transferase, C-terminal domain containing protein, expressed
LOC_Os09g37600	-1.46312	1.69e-05	lysM domain-containing GPI-anchored protein precursor, putative, expressed
LOC_Os09g37710	-1.81556	2.7e-09	NIN, putative, expressed
LOC_Os09g38570	-1.33491	1.43e-07	transcription factor like protein, putative, expressed
LOC_Os09g38590	-1.09114	0.00798569	expressed protein
LOC_Os09g39260	-1.29266	8.18e-05	prephenate dehydratase domain containing protein, expressed
LOC_Os09g39310	-1.15323	1.9e-10	expressed protein
LOC_Os09g39350	-1.12233	2.14e-10	expressed protein
LOC_Os09g39430	-1.04834	8.47e-12	GDSL-like lipase/acylhydrolase, putative, expressed
LOC_Os09g39440	-1.08828	4.66e-12	inosine-uridine preferring nucleoside hydrolase family protein, putative, expressed
LOC_Os09g39860	-1.3016	4.15e-05	protein kinase family protein, putative, expressed
LOC_Os10g01134	-1.06916	9.18e-11	OsSCP46 - Putative Serine Carboxypeptidase homologue, expressed
LOC_Os10g01240	-3.53672	0.0256192	VQ domain containing protein, putative, expressed
LOC_Os10g01340	-2.17921	5.86e-08	expressed protein
LOC_Os10g01760	-3.75405	0.019749	peroxidase precursor, putative, expressed
LOC_Os10g02620	-2.88005	0.000189166	GAGA-binding protein, putative, expressed
LOC_Os10g03960	-1.2826	0.000271126	expressed protein
LOC_Os10g03970	-2.39542	0.00588986	retrotransposon protein, putative, unclassified, expressed
LOC_Os10g04050	-1.50856	7.9e-08	transposon protein, putative, CACTA, En/Spm sub-class, expressed
LOC_Os10g04090	-1.63086	0.0382289	disease resistance RPP13-like protein 1, putative, expressed
LOC_Os10g04130	-1.04551	8.62e-09	expressed protein
LOC_Os10g04660	-1.67761	0.000549588	expressed protein
LOC_Os10g04674	-1.02503	4.84e-06	disease resistance protein RPM1, putative, expressed
LOC_Os10g04980	-2.24885	1.21e-08	OsFBX365 - F-box domain containing protein, expressed
LOC_Os10g05190	-2.2533	0.000379659	transposon protein, putative, CACTA, En/Spm sub-class, expressed
LOC_Os10g05500	-1.03176	1.21e-10	OsFBX370 - F-box domain containing protein, expressed
LOC_Os10g05680	-1.20791	6.22e-10	expressed protein
LOC_Os10g06680	-4.68468	0.00342909	expressed protein
LOC_Os10g06900	-2.51108	0.034528	expressed protein
LOC_Os10g07080	-1.07402	4.02e-05	expressed protein
LOC_Os10g07470	-2.38594	0.0156369	ZOS10-01 - C2H2 zinc finger protein, expressed
LOC_Os10g08220	-1.25465	0.00060795	expressed protein
LOC_Os10g08780	-2.95234	0.000784183	expressed protein
LOC_Os10g09300	-3.80257	0.000287791	retrotransposon protein, putative, Ty3-gypsy subclass, expressed
LOC_Os10g10170	-1.14823	0.000564136	PPR repeat domain containing protein, putative, expressed
LOC_Os10g10360	-2.01205	2.39e-07	NBS-LRR disease resistance protein, putative, expressed
LOC_Os10g11100	-1.32733	0.0129325	retrotransposon protein, putative, unclassified, expressed
LOC_Os10g11580	-5.62537	2.15e-21	histone-like transcription factor and archaeal histone, putative, expressed
LOC_Os10g11889	-2.26727	0.00434307	expressed protein
LOC_Os10g12190	-3.15848	0.0186933	nodulin, putative, expressed
LOC_Os10g13510	-4.39178	0.010186	transposable element protein, putative, containing Pfam profile: PF03108, MuDR, expressed
LOC_Os10g16890	-4.15983	0.0180482	expressed protein
LOC_Os10g16930	-1.24886	2.8e-09	expressed protein
LOC_Os10g17260	-5.79534	3.48e-05	cytochrome P450, putative, expressed
LOC_Os10g17830	-2.71647	0.0232598	retrotransposon protein, putative, unclassified, expressed
LOC_Os10g18234	-1.23611	0.00109804	expressed protein
LOC_Os10g18530	-3.43764	0.00845088	cytokinin-O-glucosyltransferase 2, putative, expressed
LOC_Os10g19342	-3.63659	0.0195325	IQ calmodulin-binding motif family protein, putative, expressed
LOC_Os10g20960	-1.75533	6.02e-14	retrotransposon protein, putative, unclassified, expressed
LOC_Os10g22362	-3.44949	1.41e-07	expressed protein
LOC_Os10g24270	-1.78671	0.0289587	retrotransposon protein, putative, unclassified, expressed
LOC_Os10g25090	-1.32244	6.42e-19	STRUBBELIG-RECEPTOR FAMILY 6 precursor, putative, expressed
LOC_Os10g25180	-2.20995	7.29e-42	phosphoinositide phosphatase family protein, putative, expressed
LOC_Os10g25674	-1.75447	2.96e-09	mps one binder kinase activator-like 1A, putative, expressed
LOC_Os10g25850	-2.53661	8.08e-11	nuclear transcription factor Y subunit, putative, expressed
LOC_Os10g26360	-2.11577	0.0100885	transposon protein, putative, unclassified, expressed
LOC_Os10g26620	-1.56853	1.91e-05	dof zinc finger domain containing protein, putative, expressed
LOC_Os10g27010	-1.17709	8.1e-18	expressed protein
LOC_Os10g28050	-1.23627	3.74e-07	chitinase 2, putative, expressed
LOC_Os10g28254	-1.30983	2.53e-12	expressed protein
LOC_Os10g28660	-3.19705	5.46e-09	type I inositol-1,4,5-trisphosphate 5-phosphatase, putative, expressed
LOC_Os10g28680	-4.36189	0.000229294	DUF581 domain containing protein, expressed
LOC_Os10g30460	-2.69579	0.0267119	retrotransposon protein, putative, unclassified, expressed
LOC_Os10g30510	-4.79196	0.00225373	retrotransposon protein, putative, unclassified, expressed
LOC_Os10g30530	-1.5207	1.1e-05	lectin-like receptor kinase, putative, expressed
LOC_Os10g31830	-2.18705	6.84e-30	ras-related protein, putative, expressed
LOC_Os10g31850	-1.73342	1.69e-08	RING finger and CHY zinc finger domain-containing protein 1, putative, expressed
LOC_Os10g32850	-1.18749	4.18e-07	expressed protein
LOC_Os10g33080	-1.05843	0.00808291	leucine-rich repeat receptor protein kinase EXS precursor, putative, expressed
LOC_Os10g33960	-1.16315	2.43e-17	START domain containing protein, expressed
LOC_Os10g33970	-1.07554	1.64e-20	double-stranded RNA binding motif containing protein, expressed
LOC_Os10g34270	-1.06507	3.23e-12	expressed protein
LOC_Os10g35520	-1.14397	4.57e-16	hydrolase, alpha/beta fold family domain containing protein, expressed
LOC_Os10g35800	-2.56925	5.96e-09	expressed protein
LOC_Os10g36360	-1.51824	1.95e-14	expressed protein
LOC_Os10g36390	-1.2634	8.53e-06	monocopper oxidase, putative, expressed
LOC_Os10g37230	-1.27466	1.31e-10	expressed protein
LOC_Os10g37240	-1.61216	1.78e-26	expressed protein
LOC_Os10g37560	-1.1376	0.000642386	expressed protein
LOC_Os10g37780	-4.25693	0.00319735	retrotransposon protein, putative, unclassified, expressed
LOC_Os10g38080	-2.1496	1.79e-37	OsSub61 - Putative Subtilisin homologue, expressed
LOC_Os10g38360	-1.84421	0.000543502	glutathione S-transferase, putative, expressed
LOC_Os10g38489	-2.78961	0.0153174	glutathione S-transferase GSTU6, putative, expressed
LOC_Os10g38940	-1.11176	0.0444398	fatty acid hydroxylase, putative, expressed
LOC_Os10g39660	-1.88524	0.00897272	expressed protein
LOC_Os10g40360	-1.00958	1.16e-05	proline oxidase, mitochondrial precursor, putative, expressed
LOC_Os10g40480	-2.6326	0.00509438	LTPL143 - Protease inhibitor/seed storage/LTP family protein precursor, expressed
LOC_Os10g41160	-1.48197	1.49e-13	expressed protein
LOC_Os10g41430	-1.53074	1.09e-05	cyclin, putative, expressed
LOC_Os10g41490	-1.8579	1.52e-14	CAMK_CAMK_like.41 - CAMK includes calcium/calmodulin depedent protein kinases, expressed
LOC_Os10g41800	-1.2555	0.0225706	expressed protein
LOC_Os10g42270	-1.19321	9.26e-06	expressed protein
LOC_Os10g42280	-1.08717	4.48e-07	cyclase/dehydrase family protein, putative, expressed
LOC_Os10g42550	-1.3453	7.05e-11	Inositol 1, 3, 4-trisphosphate 5/6-kinase, putative, expressed
LOC_Os10g42650	-1.20736	3.87e-08	retrotransposon protein, putative, unclassified, expressed
LOC_Os10g42770	-1.14831	7.03e-10	a_IG002N01.7, putative, expressed
LOC_Os10g42820	-1.22118	1.75e-13	early-responsive to dehydration protein-related, putative, expressed
LOC_Os11g01090	-1.64086	0.0075524	retrotransposon protein, putative, unclassified, expressed
LOC_Os11g01109	-3.86503	0.0344612	expressed protein
LOC_Os11g01180	-2.13379	3.33e-05	ulp1 protease family protein, putative, expressed
LOC_Os11g01300	-1.04497	8.26e-10	protein transport protein Sec61 subunit beta, putative, expressed
LOC_Os11g01439	-1.52394	3.62e-05	chloroplast unusual positioning protein, putative, expressed
LOC_Os11g01620	-1.0969	1.17e-11	inactive receptor kinase At2g26730 precursor, putative, expressed
LOC_Os11g02080	-1.75669	6.49e-30	expressed protein
LOC_Os11g02389	-1.49191	0.00141726	protease inhibitor/seed storage/LTP family, putative, expressed
LOC_Os11g02450	-1.99277	3.58e-05	elongation factor P, putative, expressed
LOC_Os11g03110	-1.44514	9.59e-07	GRAS family transcription factor domain containing protein, expressed
LOC_Os11g03270	-2.09429	8.18e-29	nucleoside-triphosphatase, putative, expressed
LOC_Os11g03910	-1.20536	2e-08	zinc finger DHHC domain-containing protein, putative, expressed
LOC_Os11g03970	-1.57005	2.96e-05	CAMK_KIN1/SNF1/Nim1_like.5 - CAMK includes calcium/calmodulin depedent protein kinases, expressed
LOC_Os11g04000	-1.64026	9.43e-22	expressed protein
LOC_Os11g04030	-2.29543	1.76e-14	major facilitator superfamily antiporter, putative, expressed
LOC_Os11g05010	-1.31816	3.01e-27	heavy-metal-associated domain-containing protein, putative, expressed
LOC_Os11g05640	-1.32339	2.73e-08	bZIP transcription factor domain containing protein, expressed
LOC_Os11g05650	-1.58414	1.44e-17	mRNA-decapping enzyme, putative, expressed
LOC_Os11g08850	-1.6413	0.0269274	retrotransposon protein, putative, unclassified, expressed
LOC_Os11g10100	-1.02061	2.73e-07	STE_MEKK_ste11_MAP3K.3 - STE kinases include homologs to sterile 7, sterile 11 and sterile 20 from yeast, expressed
LOC_Os11g10580	-4.96079	0.00162158	transposon protein, putative, CACTA, En/Spm sub-class, expressed
LOC_Os11g11960	-1.03846	0.00683922	disease resistance protein RPM1, putative, expressed
LOC_Os11g13980	-1.36809	6.48e-12	hsp20/alpha crystallin family protein, putative, expressed
LOC_Os11g14160	-1.02484	0.000165692	transposon protein, putative, Pong sub-class, expressed
LOC_Os11g14270	-3.21207	0.00286967	transposon protein, putative, unclassified, expressed
LOC_Os11g14280	-2.43537	0.0483876	transposon protein, putative, unclassified, expressed
LOC_Os11g14810	-2.30471	0.0297432	expressed protein
LOC_Os11g14880	-3.24828	0.000249554	LTPL32 - Protease inhibitor/seed storage/LTP family protein precursor, expressed
LOC_Os11g15610	-1.019	0.0418541	hypothetical protein
LOC_Os11g15720	-1.39296	0.00836144	expressed protein
LOC_Os11g17810	-3.09408	0.023509	expressed protein
LOC_Os11g18140	-2.39975	3.25e-30	ZmEBE-1 protein, putative, expressed
LOC_Os11g19030	-1.92763	0.00249752	FAR1 family protein, expressed
LOC_Os11g20360	-1.07827	1.36e-06	expressed protein
LOC_Os11g20750	-1.13172	0.000554172	expressed protein
LOC_Os11g22530	-4.00111	0.0101123	retrotransposon protein, putative, Ty3-gypsy subclass, expressed
LOC_Os11g22960	-2.42013	0.00011723	expressed protein
LOC_Os11g23790	-1.16377	8.17e-08	expressed protein
LOC_Os11g25780	-1.82459	2.39e-05	PB1 domain containing protein, expressed
LOC_Os11g26830	-1.15486	8.18e-09	ATP-binding region, ATPase-like domain containing protein, expressed
LOC_Os11g26880	-1.25165	0.000179663	RALFL14 - Rapid ALkalinization Factor RALF family protein precursor, expressed
LOC_Os11g28130	-1.5377	1.7e-18	expressed protein
LOC_Os11g28660	-1.63221	2.93e-05	retrotransposon protein, putative, unclassified, expressed
LOC_Os11g29230	-1.13985	6.23e-07	pentatricopeptide repeat protein PPR986-12, putative, expressed
LOC_Os11g31320	-1.73451	0.000835541	retrotransposon protein, putative, unclassified
LOC_Os11g31330	-2.18283	5.61e-10	no apical meristem protein, putative, expressed
LOC_Os11g31340	-2.63721	7e-07	no apical meristem protein, putative, expressed
LOC_Os11g31510	-1.13599	0.00267939	transposon protein, putative, Pong sub-class, expressed
LOC_Os11g31520	-3.11888	7.78e-19	transposon protein, putative, Pong sub-class, expressed
LOC_Os11g31600	-1.40615	0.00640132	hypothetical protein
LOC_Os11g31630	-1.05593	0.000327865	expressed protein
LOC_Os11g31860	-1.20075	0.0205478	retrotransposon protein, putative, unclassified, expressed
LOC_Os11g32030	-3.79872	0.00250821	sex determination protein tasselseed-2, putative, expressed
LOC_Os11g33000	-5.84024	3.07e-05	SSA5 - 2S albumin seed storage family protein precursor, expressed
LOC_Os11g33050	-1.35587	8.28e-07	expressed protein
LOC_Os11g33330	-1.04332	1.11e-24	peptidase, M24 family protein, putative, expressed
LOC_Os11g34730	-3.41104	0.00864506	membrane associated DUF588 domain containing protein, putative, expressed
LOC_Os11g34970	-1.03685	0.00214706	NB-ARC domain containing protein, expressed
LOC_Os11g35180	-2.05618	0.0312306	retrotransposon protein, putative, unclassified, expressed
LOC_Os11g35430	-2.95585	4.08e-08	csAtPR5, putative, expressed
LOC_Os11g35440	-5.69023	5.18e-05	hypothetical protein
LOC_Os11g36005	-4.17959	0.0195813	expressed protein
LOC_Os11g36340	-1.04919	2.56e-12	lymphoid organ expressed yellow head virus receptor protein, putative, expressed
LOC_Os11g36790	-2.26567	3.5e-15	OsFBO6 - F-box and other domain containing protein, expressed
LOC_Os11g37560	-1.45122	1.98e-25	expressed protein
LOC_Os11g38260	-1.85935	0.00182546	PAP fibrillin family domain containing protein, expressed
LOC_Os11g40100	-1.04943	4.99e-10	GRF-interacting factor 2, putative, expressed
LOC_Os11g40160	-2.21268	1.12e-08	expressed protein
LOC_Os11g40320	-1.77331	0.000171607	expressed protein
LOC_Os11g40920	-5.01194	0.00128109	retrotransposon protein, putative, unclassified, expressed
LOC_Os11g41770	-1.47041	0.044957	expressed protein
LOC_Os11g42780	-4.59848	0.00107087	transposon protein, putative, unclassified, expressed
LOC_Os11g43260	-2.03558	0.00667316	transposon protein, putative, CACTA, En/Spm sub-class, expressed
LOC_Os11g43440	-1.91214	0.0425608	retrotransposon protein, putative, unclassified, expressed
LOC_Os11g43530	-1.29109	0.045514	OsGrx_C13 - glutaredoxin subgroup III, expressed
LOC_Os11g44260	-2.7218	0.00223252	expressed protein
LOC_Os11g44340	-1.06845	0.0420495	calmodulin binding protein, putative, expressed
LOC_Os11g44415	-3.18701	1.39e-09	expressed protein
LOC_Os11g44840	-3.03302	0.0305277	expressed protein
LOC_Os11g44870	-1.13423	0.0153788	expressed protein
LOC_Os11g45090	-4.19772	0.00416326	NB-ARC domain containing protein, expressed
LOC_Os11g45360	-6.13819	6.03e-06	DEFL15 - Defensin and Defensin-like DEFL family, expressed
LOC_Os11g45570	-3.56726	0.0288131	expressed protein
LOC_Os11g47820	-1.13719	4.4e-14	glucan endo-1,3-beta-glucosidase precursor, putative, expressed
LOC_Os12g01180	-1.9098	1.43e-06	WRKY57, expressed
LOC_Os12g01260	-1.32351	1.72e-17	protein transport protein Sec61 subunit beta, putative, expressed
LOC_Os12g01449	-5.31858	2.78e-08	chloroplast unusual positioning protein, putative, expressed
LOC_Os12g01700	-1.14462	5.94e-15	inactive receptor kinase At2g26730 precursor, putative, expressed
LOC_Os12g02040	-1.80133	4.49e-23	hypoxia-responsive family protein, putative, expressed
LOC_Os12g02050	-1.0229	0.00184626	expressed protein
LOC_Os12g02160	-1.66343	0.0193782	expressed protein
LOC_Os12g02640	-2.63584	1.01e-05	cytochrome P450 72A1, putative, expressed
LOC_Os12g03810	-1.2223	0.000519256	CAMK_KIN1/SNF1/Nim1_like.37 - CAMK includes calcium/calmodulin depedent protein kinases, expressed
LOC_Os12g04240	-1.06722	2.04e-16	peflin, putative, expressed
LOC_Os12g04500	-1.0291	0.0184256	response regulator receiver domain containing protein, expressed
LOC_Os12g05180	-1.22359	0.00442926	avr9/Cf-9 rapidly elicited protein, putative, expressed
LOC_Os12g05220	-2.0501	0.000811955	expressed protein
LOC_Os12g06010	-2.88575	0.000114972	retrotransposon protein, putative, unclassified, expressed
LOC_Os12g06020	-1.10884	6.62e-13	mRNA-decapping enzyme, putative, expressed
LOC_Os12g06230	-3.83303	0.0122757	retrotransposon protein, putative, unclassified, expressed
LOC_Os12g06550	-1.0202	6.26e-05	expressed protein
LOC_Os12g07160	-1.71217	1.51e-17	plant protein of unknown function DUF869 domain containing protein, expressed
LOC_Os12g08260	-1.9362	4.62e-19	dehydrogenase E1 component domain containing protein, expressed
LOC_Os12g08290	-2.39783	6.06e-06	U-box domain containing protein, putative, expressed
LOC_Os12g08725	-2.38782	7.86e-05	retrotransposon protein, putative, unclassified, expressed
LOC_Os12g08780	-2.65371	0.00337183	flavin monooxygenase, putative, expressed
LOC_Os12g09350	-1.05396	0.00708403	transposon protein, putative, Mariner sub-class, expressed
LOC_Os12g10670	-1.00595	0.00312671	AAA-type ATPase family protein, putative, expressed
LOC_Os12g12230	-5.44189	0.000148822	DEFL43 - Defensin and Defensin-like DEFL family, expressed
LOC_Os12g12850	-1.69392	5.76e-28	ATP-dependent Clp protease ATP-binding subunit clpA homolog,chloroplast precursor, putative, expressed
LOC_Os12g13030	-3.74013	0.016204	osFTL7 FT-Like7 homologous to Flowering Locus T gene; contains Pfam profile PF01161: Phosphatidylethanolamine-binding protein, expressed
LOC_Os12g13445	-1.67789	0.0360425	expressed protein
LOC_Os12g13960	-1.0919	0.0114097	LTPL33 - Protease inhibitor/seed storage/LTP family protein precursor, expressed
LOC_Os12g14120	-2.2243	0.000377178	retrotransposon protein, putative, Ty1-copia subclass, expressed
LOC_Os12g14126	-2.34659	6.72e-21	retrotransposon protein, putative, Ty1-copia subclass, expressed
LOC_Os12g14330	-1.35136	0.0459894	disease resistance protein RPM1, putative, expressed
LOC_Os12g14340	-4.29374	0.01212	hypothetical protein
LOC_Os12g16590	-1.20881	1.46e-07	transposon protein, putative, Mariner sub-class, expressed
LOC_Os12g17600	-2.34086	1.73e-06	ribulose bisphosphate carboxylase small chain, chloroplast precursor, putative, expressed
LOC_Os12g17710	-1.29699	9.08e-05	expressed protein
LOC_Os12g17910	-1.42573	4.8e-41	T-complex protein, putative, expressed
LOC_Os12g18290	-2.85118	0.0457417	retrotransposon protein, putative, unclassified
LOC_Os12g19180	-1.3571	0.0031338	ATP binding protein, putative, expressed
LOC_Os12g19270	-1.35909	0.0182168	expressed protein
LOC_Os12g19285	-2.67343	0.00345922	retrotransposon protein, putative, unclassified, expressed
LOC_Os12g19381	-1.26364	7.82e-05	ribulose bisphosphate carboxylase small chain, chloroplast precursor, putative, expressed
LOC_Os12g20380	-1.96876	5.6e-05	expressed protein
LOC_Os12g21740	-6.63126	3.36e-07	expressed protein
LOC_Os12g25130	-2.56733	0.000429754	CRP8 - Cysteine-rich family protein precursor, expressed
LOC_Os12g25150	-3.44994	0.0337348	retrotransposon protein, putative, Ty3-gypsy subclass, expressed
LOC_Os12g25240	-1.58426	0.00647344	hypothetical protein
LOC_Os12g25360	-1.53659	9.87e-09	expressed protein
LOC_Os12g26430	-2.60071	0.000251231	retrotransposon protein, putative, unclassified, expressed
LOC_Os12g26880	-1.20271	4.17e-06	plastocyanin-like domain containing protein, putative, expressed
LOC_Os12g27580	-1.37466	0.0421183	retrotransposon protein, putative, unclassified, expressed
LOC_Os12g27770	-2.39964	0.000191592	transposon protein, putative, CACTA, En/Spm sub-class, expressed
LOC_Os12g27800	-1.80151	0.042876	retrotransposon protein, putative, unclassified, expressed
LOC_Os12g27840	-2.06495	1.03e-06	expressed protein
LOC_Os12g27940	-1.57857	3.34e-07	expressed protein
LOC_Os12g28750	-1.57544	9.13e-10	TPD1, putative, expressed
LOC_Os12g29520	-1.24415	3.81e-27	auxin response factor, putative, expressed
LOC_Os12g32060	-1.3816	5.44e-13	expressed protein
LOC_Os12g32520	-1.10755	0.00711158	expressed protein
LOC_Os12g33434	-1.37717	0.00223332	transposon protein, putative, CACTA, En/Spm sub-class, expressed
LOC_Os12g33870	-5.10287	0.000755827	retrotransposon protein, putative, unclassified, expressed
LOC_Os12g33958	-1.13909	0.044638	NADH-ubiquinone oxidoreductase 49 kDa subunit, putative, expressed
LOC_Os12g35070	-1.84683	1.12e-05	expressed protein
LOC_Os12g35350	-2.28002	4.04e-30	kelch repeat protein, putative, expressed
LOC_Os12g35395	-1.35645	4.07e-10	expressed protein
LOC_Os12g35450	-1.24689	6.08e-06	expressed protein
LOC_Os12g35470	-3.89158	0.0107164	expressed protein
LOC_Os12g35610	-1.22664	5.87e-13	respiratory burst oxidase, putative, expressed
LOC_Os12g36030	-1.01613	0.000612836	expressed protein
LOC_Os12g36410	-2.04129	1.86e-39	transposon protein, putative, Pong sub-class, expressed
LOC_Os12g36430	-7.69219	1.58e-09	expressed protein
LOC_Os12g36640	-1.14134	2.01e-05	universal stress protein domain containing protein, putative, expressed
LOC_Os12g37570	-1.22643	7.08e-19	protein kinase family protein, putative, expressed
LOC_Os12g37750	-1.00364	0.0206193	expressed protein
LOC_Os12g38480	-1.43356	2.42e-08	expressed protein
LOC_Os12g40010	-1.09182	9.75e-09	expressed protein
LOC_Os12g40570	-1.40383	4.63e-21	WRKY94, expressed
LOC_Os12g40860	-1.07456	3.36e-24	Leucine Rich Repeat family protein, expressed
LOC_Os12g41180	-1.11645	1.25e-06	LSTK-1-like kinase, putative, expressed
LOC_Os12g41660	-1.94513	7.47e-05	expressed protein
LOC_Os12g41910	-1.00535	5.64e-14	BTBN25 - Bric-a-Brac, Tramtrack, Broad Complex BTB domain with non-phototropic hypocotyl 3 NPH3 and coiled-coil domains, expressed
LOC_Os12g42190	-1.24925	7.06e-11	transposon protein, putative, unclassified, expressed
LOC_Os12g42400	-1.89729	2.76e-06	nuclear transcription factor Y subunit, putative, expressed
LOC_Os12g42510	-1.38456	0.0281868	expressed protein
LOC_Os12g42580	-1.19535	0.00927784	transposon protein, putative, unclassified, expressed
LOC_Os12g42860	-1.21324	1.03e-06	2-aminoethanethiol dioxygenase, putative, expressed
LOC_Os12g44020	-2.86687	1.32e-11	Ser/Thr protein phosphatase family protein, putative, expressed
LOC_Os12g44090	-1.94053	5.24e-30	leucine-rich repeat family protein, putative, expressed
LOC_Os12g44320	-2.77705	0.0166235	carbohydrate binding protein, putative, expressed
LOC_Os12g44350	-1.4985	0.000443981	actin, putative, expressed

## Sheet: overlap
Gene IDs	hag704_down_fold	acl2_down_fold	Annotation
LOC_Os12g36430	-7.51328	-7.69219	expressed protein
LOC_Os12g21740	-7.16499	-6.63126	expressed protein
LOC_Os07g23150	-6.99693	-5.84437	transferase family protein, putative, expressed
LOC_Os01g59420	-6.84096	-7.70084	expressed protein
LOC_Os05g33410	-6.70088	-5.34896	xylanase inhibitor, putative, expressed
LOC_Os07g41290	-6.66219	-5.97102	DEFL13 - Defensin and Defensin-like DEFL family, expressed
LOC_Os07g02480	-6.52679	-4.42186	expressed protein
LOC_Os04g28150	-6.40472	-5.28126	expressed protein
LOC_Os05g37060	-6.32073	-7.86739	MYB family transcription factor, putative, expressed
LOC_Os11g45360	-6.16511	-6.13819	DEFL15 - Defensin and Defensin-like DEFL family, expressed
LOC_Os01g54670	-6.12795	-5.83051	coiled-coil domain-containing protein 25, putative, expressed
LOC_Os11g32030	-6.11296	-3.79872	sex determination protein tasselseed-2, putative, expressed
LOC_Os10g30510	-6.01504	-4.79196	retrotransposon protein, putative, unclassified, expressed
LOC_Os12g01449	-5.91354	-5.31858	chloroplast unusual positioning protein, putative, expressed
LOC_Os11g35440	-5.67666	-5.69023	hypothetical protein
LOC_Os01g21135	-5.62515	-4.28436	retrotransposon protein, putative, unclassified, expressed
LOC_Os08g43600	-5.58974	-4.90307	bZIP transcription factor domain containing protein, expressed
LOC_Os02g10800	-5.36577	-4.4049	mitochondrial carrier protein, putative, expressed
LOC_Os04g36670	-5.16264	-5.39351	expressed protein
LOC_Os08g41020	-5.16177	-4.31812	retrotransposon protein, putative, unclassified, expressed
LOC_Os01g50730	-5.09337	-3.9841	expressed protein
LOC_Os03g06540	-5.01802	-5.23435	retrotransposon protein, putative, unclassified, expressed
LOC_Os04g18400	-5.01631	-4.74519	retrotransposon protein, putative, unclassified, expressed
LOC_Os10g11580	-4.98037	-5.62537	histone-like transcription factor and archaeal histone, putative, expressed
LOC_Os04g28160	-4.94	-4.1473	response regulator receiver domain containing protein, expressed
LOC_Os01g63960	-4.85952	-4.16992	retrotransposon protein, putative, Ty1-copia subclass, expressed
LOC_Os10g09300	-4.85077	-3.80257	retrotransposon protein, putative, Ty3-gypsy subclass, expressed
LOC_Os05g35930	-4.83566	-4.71823	expressed protein
LOC_Os01g33350	-4.80904	-3.7472	zinc-binding protein, putative, expressed
LOC_Os02g18790	-4.77623	-2.91145	hypothetical protein
LOC_Os11g33000	-4.76848	-5.84024	SSA5 - 2S albumin seed storage family protein precursor, expressed
LOC_Os10g07470	-4.76243	-2.38594	ZOS10-01 - C2H2 zinc finger protein, expressed
LOC_Os06g06570	-4.76157	-5.73783	expressed protein
LOC_Os02g36680	-4.67458	-3.91669	expressed protein
LOC_Os04g32110	-4.51633	-6.71577	ACT domain containing protein, expressed
LOC_Os04g43450	-4.50684	-3.90742	expressed protein
LOC_Os06g28780	-4.48309	-3.24495	retrotransposon protein, putative, LINE subclass, expressed
LOC_Os11g36005	-4.47401	-4.17959	expressed protein
LOC_Os09g36910	-4.47323	-3.54101	bZIP transcription factor domain containing protein, expressed
LOC_Os11g14810	-4.47154	-2.30471	expressed protein
LOC_Os03g34230	-4.39564	-4.26151	expressed protein
LOC_Os03g59350	-4.35573	-4.59832	anthocyanin 3-O-beta-glucosyltransferase, putative, expressed
LOC_Os03g16960	-4.35018	-5.08792	cysteine-rich repeat secretory protein 55 precursor, putative, expressed
LOC_Os08g36860	-4.33178	-3.28879	cytochrome P450, putative, expressed
LOC_Os03g35600	-4.2692	-2.61801	serine/threonine-protein kinase receptor precursor, putative, expressed
LOC_Os07g13790	-4.26658	-4.16662	hypothetical protein
LOC_Os01g25820	-4.26179	-4.44494	respiratory burst oxidase, putative, expressed
LOC_Os10g01760	-4.22952	-3.75405	peroxidase precursor, putative, expressed
LOC_Os05g41970	-4.22841	-6.49281	SSA1 - 2S albumin seed storage family protein precursor, expressed
LOC_Os10g28680	-4.20079	-4.36189	DUF581 domain containing protein, expressed
LOC_Os10g03970	-4.19782	-2.39542	retrotransposon protein, putative, unclassified, expressed
LOC_Os10g17260	-4.12362	-5.79534	cytochrome P450, putative, expressed
LOC_Os06g04200	-4.0959	-4.05931	starch synthase, putative, expressed
LOC_Os07g40110	-4.09297	-3.31423	expressed protein
LOC_Os11g40920	-4.08822	-5.01194	retrotransposon protein, putative, unclassified, expressed
LOC_Os12g12230	-4.04211	-5.44189	DEFL43 - Defensin and Defensin-like DEFL family, expressed
LOC_Os06g21580	-4.00589	-4.99815	expressed protein
LOC_Os12g25130	-3.99921	-2.56733	CRP8 - Cysteine-rich family protein precursor, expressed
LOC_Os09g17800	-3.94301	-4.0767	retrotransposon protein, putative, unclassified, expressed
LOC_Os03g40160	-3.93829	-5.44839	transposon protein, putative, unclassified, expressed
LOC_Os05g51400	-3.92813	-4.01536	protein kinase APK1B, chloroplast precursor, putative, expressed
LOC_Os01g33370	-3.92471	-4.0285	zinc-binding protein, putative, expressed
LOC_Os08g43210	-3.91121	-4.94623	AP2 domain containing protein, expressed
LOC_Os01g04230	-3.90968	-3.61685	inactive receptor kinase At2g26730 precursor, putative, expressed
LOC_Os11g42780	-3.86933	-4.59848	transposon protein, putative, unclassified, expressed
LOC_Os05g50680	-3.85148	-4.70142	WRKY83, expressed
LOC_Os01g04390	-3.82115	-3.62724	expressed protein
LOC_Os09g20260	-3.81627	-2.35435	polyamine oxidase precursor, putative, expressed
LOC_Os05g36310	-3.81035	-2.77516	zinc finger, C3HC4 type domain containing protein, expressed
LOC_Os03g53340	-3.80703	-3.28019	HSF-type DNA-binding domain containing protein, expressed
LOC_Os11g22530	-3.80193	-4.00111	retrotransposon protein, putative, Ty3-gypsy subclass, expressed
LOC_Os01g36760	-3.77215	-3.54862	expressed protein
LOC_Os06g42220	-3.76912	-4.27075	TOO MANY MOUTHS precursor, putative, expressed
LOC_Os02g41780	-3.75959	-2.71249	transporter-related, putative, expressed
LOC_Os09g20250	-3.7528	-5.16204	retrotransposon protein, putative, Ty1-copia subclass, expressed
LOC_Os07g10180	-3.7356	-2.09228	expressed protein
LOC_Os11g31520	-3.72035	-3.11888	transposon protein, putative, Pong sub-class, expressed
LOC_Os12g25150	-3.71785	-3.44994	retrotransposon protein, putative, Ty3-gypsy subclass, expressed
LOC_Os02g17080	-3.71339	-3.91848	OsSub16 - Putative Subtilisin homologue, expressed
LOC_Os09g17120	-3.71194	-3.90304	ankyrin repeat domain containing protein, expressed
LOC_Os01g57040	-3.70724	-3.33457	expressed protein
LOC_Os10g22362	-3.70405	-3.44949	expressed protein
LOC_Os04g34510	-3.6688	-3.70558	expressed protein
LOC_Os02g18650	-3.64915	-4.0151	pectinesterase, putative, expressed
LOC_Os07g48980	-3.62095	-4.80118	nicotianamine synthase, putative, expressed
LOC_Os05g33430	-3.58339	-4.13914	xyloglucanase inhibitor, putative, expressed
LOC_Os04g14680	-3.56956	-3.83439	OsAPx3 - Peroxisomal Ascorbate Peroxidase encoding gene 5,8, expressed
LOC_Os03g61150	-3.56617	-4.02087	expressed protein
LOC_Os01g62260	-3.56235	-3.14787	thaumatin, putative, expressed
LOC_Os09g28650	-3.55468	-2.40473	gibberellin receptor, putative, expressed
LOC_Os09g29130	-3.49792	-4.15126	ZF-HD protein dimerisation region containing protein, expressed
LOC_Os02g29010	-3.49589	-5.77782	retrotransposon protein, putative, unclassified, expressed
LOC_Os03g08290	-3.49532	-5.22817	expressed protein
LOC_Os06g48180	-3.48931	-3.76944	glycosyl hydrolases family 16, putative, expressed
LOC_Os01g53430	-3.4847	-3.87148	anthocyanidin 5,3-O-glucosyltransferase, putative, expressed
LOC_Os02g34320	-3.48149	-3.21729	basic helix-loop-helix, putative, expressed
LOC_Os03g19427	-3.47851	-3.97535	nicotianamine synthase, putative, expressed
LOC_Os01g04470	-3.47785	-4.11203	expressed protein
LOC_Os10g02620	-3.45133	-2.88005	GAGA-binding protein, putative, expressed
LOC_Os01g03080	-3.40688	-3.06588	expressed protein
LOC_Os04g44470	-3.39805	-2.85184	KUN1 - Kunitz-type trypsin inhibitor precursor, expressed
LOC_Os04g56360	-3.39691	-5.55115	cysteine-rich receptor-like protein kinase 8 precursor, putative, expressed
LOC_Os09g08860	-3.39337	-4.50221	retrotransposon protein, putative, Ty3-gypsy subclass, expressed
LOC_Os09g29284	-3.3904	-1.94616	MATE efflux family protein, putative, expressed
LOC_Os05g01960	-3.38369	-2.7752	expressed protein
LOC_Os06g07650	-3.37215	-2.93702	myb-like DNA-binding domain, SHAQKYF class family protein, expressed
LOC_Os11g44415	-3.37029	-3.18701	expressed protein
LOC_Os06g03520	-3.32799	-2.96086	DUF581 domain containing protein, expressed
LOC_Os01g62430	-3.31622	-2.9404	C2 domain containing protein, putative, expressed
LOC_Os04g46200	-3.31029	-1.79045	oleosin, putative, expressed
LOC_Os01g70410	-3.31002	-3.12355	protein kinase, putative, expressed
LOC_Os03g16260	-3.30707	-4.93612	protein kinase, putative, expressed
LOC_Os06g11200	-3.30595	-4.71205	12-oxophytodienoate reductase, putative, expressed
LOC_Os06g27620	-3.30406	-4.83546	hypothetical protein
LOC_Os03g29950	-3.29169	-3.37241	glucose-6-phosphate 1-dehydrogenase, chloroplast precursor, putative, expressed
LOC_Os01g44220	-3.28614	-3.03986	glucose-1-phosphate adenylyltransferase large subunit, chloroplast precursor, putative, expressed
LOC_Os04g55230	-3.27863	-3.81409	tetratricopeptide repeat domain containing protein, putative, expressed
LOC_Os11g10580	-3.26868	-4.96079	transposon protein, putative, CACTA, En/Spm sub-class, expressed
LOC_Os10g28660	-3.24746	-3.19705	type I inositol-1,4,5-trisphosphate 5-phosphatase, putative, expressed
LOC_Os03g14080	-3.24644	-2.51428	transmembrane amino acid transporter protein, putative, expressed
LOC_Os01g63500	-3.23581	-3.09669	expressed protein
LOC_Os03g16160	-3.22791	-3.43035	hypothetical protein
LOC_Os01g68660	-3.21605	-2.96776	cysteine proteinase inhibitor precursor protein, putative, expressed
LOC_Os06g05020	-3.21408	-2.75777	early nodulin 93 ENOD93 protein, putative, expressed
LOC_Os06g41860	-3.21171	-2.91109	DNA binding protein, putative, expressed
LOC_Os05g39310	-3.18781	-2.98785	thiamine pyrophosphate enzyme, C-terminal TPP binding domain containing protein, expressed
LOC_Os04g54280	-3.18743	-5.11138	retrotransposon protein, putative, Ty1-copia subclass, expressed
LOC_Os09g15700	-3.17959	-3.18789	receptor-like protein kinase 5 precursor, putative, expressed
LOC_Os02g17230	-3.17082	-3.5967	flavin monooxygenase, putative, expressed
LOC_Os07g09490	-3.16878	-3.20729	ATPase, putative, expressed
LOC_Os07g38930	-3.15374	-3.08367	glucan endo-1,3-beta-glucosidase precursor, putative, expressed
LOC_Os03g45250	-3.15079	-3.03907	2-aminoethanethiol dioxygenase, putative, expressed
LOC_Os02g25590	-3.13601	-1.32797	expressed protein
LOC_Os01g09260	-3.134	-2.80903	cytokinin dehydrogenase precursor, putative, expressed
LOC_Os08g41030	-3.11818	-3.23796	AP2 domain containing protein, expressed
LOC_Os01g53980	-3.09963	-2.41688	IQ calmodulin-binding motif family protein, expressed
LOC_Os03g12080	-3.08499	-2.87136	retrotransposon protein, putative, Ty3-gypsy subclass, expressed
LOC_Os02g39020	-3.08204	-5.1141	transposon protein, putative, unclassified, expressed
LOC_Os05g11820	-3.07792	-2.78902	retrotransposon protein, putative, unclassified, expressed
LOC_Os02g45570	-3.07786	-3.44856	growth regulating factor protein, putative, expressed
LOC_Os03g45210	-3.01964	-2.8213	2-aminoethanethiol dioxygenase, putative, expressed
LOC_Os06g45610	-2.98716	-4.07172	expressed protein
LOC_Os05g37210	-2.97743	-2.82536	eukaryotic protein of unknown function DUF914 domain containing protein, expressed
LOC_Os12g17600	-2.9738	-2.34086	ribulose bisphosphate carboxylase small chain, chloroplast precursor, putative, expressed
LOC_Os03g55950	-2.97089	-2.76413	H-BTB1 - Bric-a-Brac, Tramtrack, Broad Complex BTB domain with H family conserved sequence, expressed
LOC_Os02g39625	-2.96365	-2.52197	hypothetical protein
LOC_Os08g38910	-2.95774	-2.22293	caffeoyl-CoA O-methyltransferase, putative, expressed
LOC_Os12g14120	-2.94286	-2.2243	retrotransposon protein, putative, Ty1-copia subclass, expressed
LOC_Os08g31630	-2.93371	-3.53717	uncharacterized glycosyl hydrolase Rv2006/MT2062, putative, expressed
LOC_Os08g16860	-2.91538	-2.84558	OsFBX282 - F-box domain containing protein, expressed
LOC_Os03g20480	-2.91045	-2.24598	expressed protein
LOC_Os01g63880	-2.91038	-2.45476	expressed protein
LOC_Os01g48750	-2.85124	-2.26968	aspartic proteinase nepenthesin-2 precursor, putative, expressed
LOC_Os06g29994	-2.81894	-4.08667	MATE efflux family protein, putative, expressed
LOC_Os02g57700	-2.81735	-1.62076	protein kinase, putative, expressed
LOC_Os09g35600	-2.81506	-3.45113	MATE domain containing protein, expressed
LOC_Os10g18530	-2.81326	-3.43764	cytokinin-O-glucosyltransferase 2, putative, expressed
LOC_Os03g48030	-2.80559	-1.89342	integral membrane HPP family protein, putative, expressed
LOC_Os01g19940	-2.79085	-2.32752	expressed protein
LOC_Os05g25570	-2.78732	-4.39444	retrotransposon protein, putative, unclassified, expressed
LOC_Os08g20486	-2.78701	-3.53911	transposon protein, putative, unclassified, expressed
LOC_Os11g34730	-2.7858	-3.41104	membrane associated DUF588 domain containing protein, putative, expressed
LOC_Os07g42490	-2.7761	-2.8372	sucrose synthase, putative, expressed
LOC_Os05g36060	-2.77351	-3.22972	transposon protein, putative, unclassified, expressed
LOC_Os01g41370	-2.7714	-3.35704	FBD domain containing protein, putative, expressed
LOC_Os05g11730	-2.75405	-3.33913	CGMC_GSK.7 - CGMC includes CDA, MAPK, GSK3, and CLKC kinases, expressed
LOC_Os10g08780	-2.75204	-2.95234	expressed protein
LOC_Os03g47190	-2.75105	-3.38785	expressed protein
LOC_Os01g36970	-2.721	-3.0629	expressed protein
LOC_Os03g55350	-2.72049	-2.57963	OsSub31 - Putative Subtilisin homologue, expressed
LOC_Os09g08720	-2.72033	-3.68774	cinnamoyl CoA reductase, putative, expressed
LOC_Os08g28560	-2.71883	-2.96135	expressed protein
LOC_Os07g35560	-2.71477	-4.93727	glucan endo-1,3-beta-glucosidase precursor, putative, expressed
LOC_Os07g26560	-2.66815	-2.22114	expressed protein
LOC_Os01g45450	-2.66015	-2.66737	AAA family ATPase, putative, expressed
LOC_Os05g43690	-2.65825	-3.16862	glucan endo-1,3-beta-glucosidase-like protein 3 precursor, putative, expressed
LOC_Os04g38550	-2.64985	-2.65388	expressed protein
LOC_Os01g61700	-2.64392	-1.65526	ATP-dependent Clp protease adaptor protein ClpS containing protein, expressed
LOC_Os07g48330	-2.64172	-2.97118	cytochrome P450, putative, expressed
LOC_Os05g10840	-2.63996	-3.06555	calmodulin-binding protein, putative, expressed
LOC_Os05g37530	-2.62997	-2.62721	expressed protein
LOC_Os02g58490	-2.62241	-3.03274	PINHEAD, putative, expressed
LOC_Os03g58790	-2.61259	-3.06839	ATPase, putative, expressed
LOC_Os06g15480	-2.6094	-2.90749	transcription factor, putative, expressed
LOC_Os06g08440	-2.60519	-2.47502	two-component response regulator, putative, expressed
LOC_Os05g06480	-2.596	-2.34355	inorganic H+ pyrophosphatase, putative, expressed
LOC_Os03g01020	-2.5959	-3.36126	pectinesterase inhibitor domain containing protein, putative, expressed
LOC_Os04g45370	-2.59005	-2.15583	OsSAUR19 - Auxin-responsive SAUR gene family member, expressed
LOC_Os03g25660	-2.57789	-1.58473	expressed protein
LOC_Os01g09720	-2.57445	-2.23149	dof zinc finger domain containing protein, putative, expressed
LOC_Os11g36790	-2.568	-2.26567	OsFBO6 - F-box and other domain containing protein, expressed
LOC_Os03g40900	-2.562	-3.68775	expressed protein
LOC_Os01g63980	-2.56186	-2.81084	ZOS1-17 - C2H2 zinc finger protein, expressed
LOC_Os07g49350	-2.56149	-1.5272	expressed protein
LOC_Os10g12190	-2.55946	-3.15848	nodulin, putative, expressed
LOC_Os05g13830	-2.5445	-2.62342	TsetseEP precursor, putative, expressed
LOC_Os03g52010	-2.53302	-2.13144	lecithin cholesterol acyltransferase, putative, expressed
LOC_Os01g20030	-2.52496	-1.16692	expressed protein
LOC_Os01g09470	-2.51513	-5.32843	IQ calmodulin-binding motif family protein, expressed
LOC_Os12g05220	-2.51366	-2.0501	expressed protein
LOC_Os11g35430	-2.5101	-2.95585	csAtPR5, putative, expressed
LOC_Os04g46160	-2.50673	-2.38677	expressed protein
LOC_Os02g54130	-2.50529	-2.58447	heat shock protein DnaJ, putative, expressed
LOC_Os03g29570	-2.5013	-2.16813	mps one binder kinase activator-like 1A, putative, expressed
LOC_Os04g53210	-2.50007	-2.45994	hydroxyacid oxidase 1, putative, expressed
LOC_Os05g15530	-2.47989	-3.2761	aminotransferase domain containing protein, putative, expressed
LOC_Os02g30080	-2.47837	-2.03517	cytochrome P450, putative, expressed
LOC_Os01g43160	-2.47804	-2.47729	polygalacturonase, putative, expressed
LOC_Os07g37030	-2.47758	-2.64787	cytochrome b6-f complex iron-sulfur subunit, chloroplast precursor, putative, expressed
LOC_Os05g49240	-2.46961	-2.7728	homeodomain-related, putative, expressed
LOC_Os10g11889	-2.46373	-2.26727	expressed protein
LOC_Os02g32660	-2.46129	-2.4882	1,4-alpha-glucan-branching enzyme, chloroplast precursor, putative, expressed
LOC_Os03g50490	-2.45206	-2.0937	glutamine synthetase, catalytic domain containing protein, expressed
LOC_Os03g12815	-2.44749	-2.76399	expressed protein
LOC_Os02g13800	-2.44643	-2.28231	HSF-type DNA-binding domain containing protein, expressed
LOC_Os09g22350	-2.44628	-1.94129	retrotransposon protein, putative, Ty3-gypsy subclass, expressed
LOC_Os04g49748	-2.43874	-2.15541	purine permease, putative, expressed
LOC_Os01g04160	-2.43587	-2.5744	expressed protein
LOC_Os06g38920	-2.4258	-1.94079	transposon protein, putative, CACTA, En/Spm sub-class, expressed
LOC_Os01g50200	-2.4105	-2.49057	UDP-glucoronosyl and UDP-glucosyl transferase domain containing protein, expressed
LOC_Os08g09990	-2.40583	-2.70545	expressed protein
LOC_Os04g49000	-2.40519	-2.76358	zinc finger, C3HC4 type domain containing protein, expressed
LOC_Os03g02820	-2.40472	-3.37115	expressed protein
LOC_Os01g55150	-2.3992	-2.51056	bZIP transcription factor domain containing protein, expressed
LOC_Os07g38030	-2.39501	-2.17127	GRAS family transcription factor domain containing protein, expressed
LOC_Os05g36270	-2.38993	-1.20561	fructose-1,6-bisphosphatase, putative, expressed
LOC_Os04g33910	-2.38969	-2.20693	expressed protein
LOC_Os09g17850	-2.3806	-2.24971	acetyltransferase type B catalytic subunit, putative, expressed
LOC_Os10g05190	-2.37835	-2.2533	transposon protein, putative, CACTA, En/Spm sub-class, expressed
LOC_Os06g18140	-2.37362	-2.84583	UDP-glucoronosyl and UDP-glucosyl transferase domain containing protein, expressed
LOC_Os05g43120	-2.37347	-3.4806	GDSL-like lipase/acylhydrolase, putative, expressed
LOC_Os08g31080	-2.37025	-5.34575	DUF260 domain containing protein, putative, expressed
LOC_Os09g20000	-2.3596	-2.43693	heavy metal-associated domain containing protein, expressed
LOC_Os06g20200	-2.3491	-1.68963	gibberellin receptor GID1L2, putative, expressed
LOC_Os01g64660	-2.33873	-2.55831	fructose-1,6-bisphosphatase, putative, expressed
LOC_Os03g17760	-2.33692	-2.69379	RNA recognition motif containing protein, putative, expressed
LOC_Os11g14880	-2.33196	-3.24828	LTPL32 - Protease inhibitor/seed storage/LTP family protein precursor, expressed
LOC_Os08g39270	-2.3213	-2.28954	fasciclin domain containing protein, expressed
LOC_Os03g55720	-2.30612	-1.99749	cytochrome b6f complex subunit, putative, expressed
LOC_Os02g49720	-2.3016	-2.33119	aldehyde dehydrogenase, putative, expressed
LOC_Os07g31010	-2.29217	-2.04748	expressed protein
LOC_Os03g21140	-2.28484	-2.27737	RNA-binding zinc finger protein, putative, expressed
LOC_Os01g51060	-2.28085	-1.78104	hydrolase, putative, expressed
LOC_Os06g24404	-2.27859	-2.00873	GDSL-like lipase/acylhydrolase, putative, expressed
LOC_Os01g62370	-2.27498	-2.02891	ENTH domain containing protein, expressed
LOC_Os03g14210	-2.2684	-2.73415	glycosyl hydrolases family 17, putative, expressed
LOC_Os01g41790	-2.26036	-2.21347	expressed protein
LOC_Os07g41160	-2.2575	-1.53603	protein of unknown function DUF1675 domain containing protein, expressed
LOC_Os01g11160	-2.2524	-2.22704	amino acid permease family protein, putative, expressed
LOC_Os01g05220	-2.24768	-2.24925	expressed protein
LOC_Os12g44020	-2.24709	-2.86687	Ser/Thr protein phosphatase family protein, putative, expressed
LOC_Os04g42720	-2.24212	-2.95227	TMS membrane protein/tumour differentially expressed protein, putative, expressed
LOC_Os09g30260	-2.24052	-2.04661	expressed protein
LOC_Os03g37810	-2.23809	-1.46955	expressed protein
LOC_Os05g36240	-2.23769	-3.26398	expressed protein
LOC_Os04g33115	-2.23496	-4.28007	expressed protein
LOC_Os01g24460	-2.23301	-3.079	histone-like transcription factor and archaeal histone, putative, expressed
LOC_Os07g14740	-2.22294	-1.66067	harpin-induced protein 1 domain containing protein, expressed
LOC_Os09g36210	-2.22087	-1.64886	harpin-induced protein 1 domain containing protein, expressed
LOC_Os07g47620	-2.21644	-1.52565	universal stress protein domain containing protein, putative, expressed
LOC_Os01g53880	-2.2129	-2.4741	OsIAA6 - Auxin-responsive Aux/IAA gene family member, expressed
LOC_Os05g34310	-2.20843	-3.25852	no apical meristem protein, putative, expressed
LOC_Os05g28320	-2.20776	-1.94678	myb-like DNA-binding domain containing protein, putative, expressed
LOC_Os10g31830	-2.20205	-2.18705	ras-related protein, putative, expressed
LOC_Os01g65830	-2.20049	-2.02772	acyl-desaturase, chloroplast precursor, putative, expressed
LOC_Os06g39330	-2.19656	-2.50438	UDP-glucoronosyl and UDP-glucosyl transferase domain containing protein, expressed
LOC_Os12g35350	-2.18933	-2.28002	kelch repeat protein, putative, expressed
LOC_Os01g54210	-2.18794	-1.56976	GATA zinc finger domain containing protein, expressed
LOC_Os07g44070	-2.18456	-2.17174	pectinacetylesterase domain containing protein, expressed
LOC_Os03g19270	-2.18411	-1.79953	universal stress protein domain containing protein, putative, expressed
LOC_Os02g47780	-2.18283	-2.30549	hydrolase, alpha/beta fold family domain containing protein, expressed
LOC_Os07g40180	-2.18073	-1.79861	expressed protein
LOC_Os10g35800	-2.17955	-2.56925	expressed protein
LOC_Os05g09728	-2.17732	-2.13498	expressed protein
LOC_Os09g15560	-2.16556	-1.39779	OsFBX314 - F-box domain containing protein, expressed
LOC_Os04g47720	-2.16112	-2.71887	cis-zeatin O-glucosyltransferase, putative, expressed
LOC_Os04g22110	-2.15768	-3.37488	retrotransposon protein, putative, unclassified, expressed
LOC_Os01g65620	-2.1536	-2.21809	expressed protein
LOC_Os11g43260	-2.1535	-2.03558	transposon protein, putative, CACTA, En/Spm sub-class, expressed
LOC_Os03g08250	-2.14932	-2.07104	expressed protein
LOC_Os05g37470	-2.14447	-3.2117	transmembrane amino acid transporter protein, putative, expressed
LOC_Os09g25090	-2.13756	-2.05291	CAMK_KIN1/SNF1/Nim1_like.34 - CAMK includes calcium/calmodulin depedent protein kinases, expressed
LOC_Os04g55710	-2.13352	-2.38403	transposon protein, putative, unclassified, expressed
LOC_Os10g40480	-2.13228	-2.6326	LTPL143 - Protease inhibitor/seed storage/LTP family protein precursor, expressed
LOC_Os01g04170	-2.12991	-1.77048	expressed protein
LOC_Os02g48320	-2.12071	-2.78753	DNA binding protein, putative, expressed
LOC_Os04g45600	-2.12008	-1.76741	NDH-M H PLASTOQUINONE DEHY, putative, expressed
LOC_Os01g22780	-2.11746	-2.24904	GDSL-like lipase/acylhydrolase, putative, expressed
LOC_Os09g25570	-2.11597	-1.92519	aspartic proteinase, putative, expressed
LOC_Os04g17100	-2.11433	-1.42721	heavy metal-associated domain containing protein, expressed
LOC_Os05g07600	-2.10984	-1.78316	expressed protein
LOC_Os04g54220	-2.10313	-1.98651	expressed protein
LOC_Os12g08260	-2.103	-1.9362	dehydrogenase E1 component domain containing protein, expressed
LOC_Os09g28160	-2.09639	-1.53133	phosphate carrier protein, mitochondrial precursor, putative, expressed
LOC_Os09g36500	-2.09528	-1.44003	zinc finger, C3HC4 type domain containing protein, expressed
LOC_Os05g33690	-2.09365	-2.40028	receptor-like protein kinase precursor, putative, expressed
LOC_Os06g32944	-2.09019	-2.84519	transposon protein, putative, Pong sub-class, expressed
LOC_Os04g28420	-2.08967	-2.09564	peptidyl-prolyl isomerase, putative, expressed
LOC_Os01g19820	-2.08157	-1.6901	universal stress protein domain containing protein, putative, expressed
LOC_Os10g31850	-2.08078	-1.73342	RING finger and CHY zinc finger domain-containing protein 1, putative, expressed
LOC_Os04g36900	-2.08041	-2.11802	expressed protein
LOC_Os04g45070	-2.07769	-2.54882	remorin, putative, expressed
LOC_Os03g57190	-2.07684	-2.41209	TCP family transcription factor, putative, expressed
LOC_Os06g11450	-2.07189	-1.69776	zinc finger, C3HC4 type domain containing protein, expressed
LOC_Os05g35460	-2.07142	-2.23161	patellin protein, putative, expressed
LOC_Os01g49830	-2.06596	-2.12107	B3 DNA binding domain containing protein, expressed
LOC_Os12g02640	-2.06433	-2.63584	cytochrome P450 72A1, putative, expressed
LOC_Os01g67850	-2.06175	-2.12439	zinc finger, RING-type, putative, expressed
LOC_Os01g65000	-2.06117	-1.99929	ammonium transporter protein, putative, expressed
LOC_Os08g35110	-2.05479	-1.84078	OsSAUR33 - Auxin-responsive SAUR gene family member, expressed
LOC_Os12g06010	-2.05187	-2.88575	retrotransposon protein, putative, unclassified, expressed
LOC_Os02g05240	-2.05011	-2.0346	expressed protein
LOC_Os05g45020	-2.04918	-1.33576	zinc finger/CCCH transcription factor, putative, expressed
LOC_Os08g43190	-2.04872	-1.97548	dehydrogenase, putative, expressed
LOC_Os03g39432	-2.04674	-2.16745	CPuORF31 - conserved peptide uORF-containing transcript, expressed
LOC_Os02g57790	-2.04227	-5.17084	ZOS2-19 - C2H2 zinc finger protein, expressed
LOC_Os03g28330	-2.03857	-2.19508	sucrose synthase, putative, expressed
LOC_Os10g06900	-2.03514	-2.51108	expressed protein
LOC_Os04g52390	-2.03494	-2.36583	potassium transporter, putative, expressed
LOC_Os04g47480	-2.03151	-2.48059	DUF630/DUF632 domains containing protein, putative, expressed
LOC_Os12g36410	-2.02868	-2.04129	transposon protein, putative, Pong sub-class, expressed
LOC_Os07g48080	-2.02842	-3.75805	expressed protein
LOC_Os06g08360	-2.02298	-2.14152	ethylene-responsive element-binding protein, putative, expressed
LOC_Os09g07670	-2.01616	-1.8018	white-brown complex homolog protein 11, putative, expressed
LOC_Os09g32640	-2.00607	-1.58688	dehydrogenase, putative, expressed
LOC_Os03g18140	-2.00193	-2.27179	expressed protein
LOC_Os04g35114	-1.98417	-2.11615	receptor-like kinase, putative, expressed
LOC_Os06g14370	-1.98392	-2.02534	caleosin related protein, putative, expressed
LOC_Os09g36880	-1.98152	-2.27337	GDSL-like lipase/acylhydrolase, putative, expressed
LOC_Os02g12310	-1.98023	-5.30738	no apical meristem protein, putative, expressed
LOC_Os02g24270	-1.97786	-1.82881	retrotransposon protein, putative, unclassified, expressed
LOC_Os12g14126	-1.97734	-2.34659	retrotransposon protein, putative, Ty1-copia subclass, expressed
LOC_Os01g50259	-1.97543	-1.62074	expressed protein
LOC_Os04g30280	-1.97098	-2.3224	OsWAK48 - OsWAK receptor-like protein OsWAK-RLP, expressed
LOC_Os10g25180	-1.96767	-2.20995	phosphoinositide phosphatase family protein, putative, expressed
LOC_Os03g05920	-1.96604	-1.92693	expressed protein
LOC_Os03g50210	-1.96073	-1.7873	DUF292 domain containing protein, expressed
LOC_Os03g30450	-1.95936	-1.84556	retrotransposon protein, putative, Ty1-copia subclass, expressed
LOC_Os05g46480	-1.95835	-2.10627	late embryogenesis abundant protein, group 3, putative, expressed
LOC_Os02g47450	-1.95816	-1.32516	expressed protein
LOC_Os04g46010	-1.9557	-2.77319	PPR repeat domain containing protein, putative, expressed
LOC_Os05g50960	-1.95398	-1.97809	polygalacturonase, putative, expressed
LOC_Os07g20340	-1.95352	-1.60133	heavy metal-associated domain containing protein, expressed
LOC_Os04g54230	-1.95085	-1.60099	wound induced protein, putative, expressed
LOC_Os04g48020	-1.94895	-1.58886	3-hexulose-6-phosphate isomerase, putative, expressed
LOC_Os03g55420	-1.9467	-1.82632	peroxidase precursor, putative, expressed
LOC_Os05g25390	-1.94535	-1.7277	tyrosine protein kinase domain containing protein, putative, expressed
LOC_Os05g32460	-1.94412	-2.0076	VQ domain containing protein, putative, expressed
LOC_Os01g63050	-1.93825	-2.01804	expressed protein
LOC_Os01g54600	-1.93795	-1.9721	WRKY13, expressed
LOC_Os05g48610	-1.93457	-1.26705	expressed protein
LOC_Os03g30830	-1.9332	-2.23915	X8 domain containing protein, expressed
LOC_Os02g52314	-1.9275	-1.40085	BTB1 - Bric-a-Brac,Tramtrack, Broad Complex BTB domain, expressed
LOC_Os02g09190	-1.92578	-1.66957	cytochrome P450, putative, expressed
LOC_Os02g54140	-1.92574	-1.24605	hsp20/alpha crystallin family protein, putative, expressed
LOC_Os08g28960	-1.92241	-1.56749	expressed protein
LOC_Os11g03270	-1.91952	-2.09429	nucleoside-triphosphatase, putative, expressed
LOC_Os01g55280	-1.91895	-2.38319	expressed protein
LOC_Os07g49000	-1.91674	-2.45873	DNAJ heat shock N-terminal domain-containing protein, putative, expressed
LOC_Os05g01380	-1.9152	-3.76507	polygalacturonase inhibitor precursor, putative, expressed
LOC_Os04g49757	-1.91407	-1.30925	purine permease, putative, expressed
LOC_Os01g51870	-1.91394	-1.25647	methyltransferase, putative, expressed
LOC_Os01g35320	-1.91325	-1.84319	expressed protein
LOC_Os02g03240	-1.91219	-1.96239	transposon protein, putative, unclassified, expressed
LOC_Os01g13520	-1.9118	-2.04161	auxin response factor 1, putative, expressed
LOC_Os06g27760	-1.9116	-1.50574	peptide methionine sulfoxide reductase msrB, putative, expressed
LOC_Os07g07930	-1.90563	-1.58038	LTPL78 - Protease inhibitor/seed storage/LTP family protein precursor, expressed
LOC_Os05g16824	-1.90355	-2.33293	SHR5-receptor-like kinase, putative, expressed
LOC_Os06g45240	-1.90307	-2.26597	inactive receptor kinase At2g26730 precursor, putative, expressed
LOC_Os07g02430	-1.8999	-1.104	expressed protein
LOC_Os01g48740	-1.89959	-1.84941	aspartyl protease family protein, putative, expressed
LOC_Os04g47220	-1.89811	-2.5202	aquaporin protein, putative, expressed
LOC_Os05g19000	-1.89422	-1.79377	expressed protein
LOC_Os10g38080	-1.89009	-2.1496	OsSub61 - Putative Subtilisin homologue, expressed
LOC_Os11g40320	-1.88221	-1.77331	expressed protein
LOC_Os06g11510	-1.87996	-1.30981	expressed protein
LOC_Os04g54930	-1.8785	-1.97809	ABC transporter, ATP-binding protein, putative, expressed
LOC_Os01g06740	-1.87803	-2.2354	ribosome inactivating protein, putative, expressed
LOC_Os03g59200	-1.87374	-1.55327	expressed protein
LOC_Os02g37010	-1.8736	-2.07581	flavin-containing monooxygenase family protein, putative, expressed
LOC_Os12g19285	-1.87155	-2.67343	retrotransposon protein, putative, unclassified, expressed
LOC_Os01g46910	-1.87101	-1.63942	microneme protein Sm70, putative, expressed
LOC_Os02g33640	-1.87003	-1.4464	expressed protein
LOC_Os05g39950	-1.86607	-1.78884	DUF623 domain containing protein, expressed
LOC_Os11g18140	-1.85894	-2.39975	ZmEBE-1 protein, putative, expressed
LOC_Os04g49954	-1.85771	-1.98001	expressed protein
LOC_Os09g36950	-1.85739	-1.28389	expressed protein
LOC_Os04g39110	-1.85704	-1.84334	GASR4 - Gibberellin-regulated GASA/GAST/Snakin family protein precursor, expressed
LOC_Os06g49620	-1.85459	-1.7849	expressed protein
LOC_Os12g35070	-1.85431	-1.84683	expressed protein
LOC_Os01g54400	-1.84908	-2.00944	VQ domain containing protein, putative, expressed
LOC_Os10g25674	-1.84639	-1.75447	mps one binder kinase activator-like 1A, putative, expressed
LOC_Os05g30390	-1.84278	-2.08744	Os5bglu23 - beta-glucosidase homologue, similar to G. max isohydroxyurate hydrolase, likely pseudogene in japonica, expressed
LOC_Os06g46970	-1.84042	-1.59823	wound induced protein, putative, expressed
LOC_Os05g38000	-1.83814	-2.67668	ATROPGEF7/ROPGEF7, putative, expressed
LOC_Os03g09070	-1.83745	-1.91308	leucine rich repeat domain containing protein, putative, expressed
LOC_Os01g48580	-1.8347	-1.977	ubiquitin-conjugating enzyme E2, putative, expressed
LOC_Os10g04980	-1.83458	-2.24885	OsFBX365 - F-box domain containing protein, expressed
LOC_Os01g05585	-1.83457	-1.43613	metallothionein, putative, expressed
LOC_Os11g31330	-1.83356	-2.18283	no apical meristem protein, putative, expressed
LOC_Os01g50910	-1.8322	-2.07376	late embryogenesis abundant protein, group 3, putative, expressed
LOC_Os05g37450	-1.83212	-1.79124	starch binding domain containing protein, putative, expressed
LOC_Os05g42360	-1.83135	-1.33753	expressed protein
LOC_Os05g31890	-1.83055	-2.36627	aspartyl protease family protein, putative, expressed
LOC_Os04g19684	-1.82662	-1.99969	methyl-CpG binding domain containing protein, expressed
LOC_Os05g49260	-1.82065	-1.88624	transporter family protein, putative, expressed
LOC_Os06g38970	-1.81834	-1.76627	expressed protein
LOC_Os04g34530	-1.81567	-1.58818	integral membrane protein DUF6 containing protein, expressed
LOC_Os05g18740	-1.81358	-1.54004	retrotransposon protein, putative, unclassified, expressed
LOC_Os03g45710	-1.81335	-2.31917	2Fe-2S iron-sulfur cluster binding domain containing protein, expressed
LOC_Os09g03500	-1.80752	-1.75047	ZOS9-01 - C2H2 zinc finger protein, expressed
LOC_Os02g51970	-1.80723	-1.43702	phosphate-induced protein 1 conserved region domain containing protein, expressed
LOC_Os02g34360	-1.80545	-2.20834	expressed protein
LOC_Os09g26780	-1.80493	-1.72102	zinc-finger protein, putative, expressed
LOC_Os07g39700	-1.80464	-1.44012	expressed protein
LOC_Os02g51890	-1.80437	-2.34199	RNA recognition motif containing protein, putative, expressed
LOC_Os12g19381	-1.80339	-1.26364	ribulose bisphosphate carboxylase small chain, chloroplast precursor, putative, expressed
LOC_Os01g46900	-1.80236	-1.54436	transposon protein, putative, Mariner sub-class, expressed
LOC_Os02g43300	-1.80219	-2.16443	expressed protein
LOC_Os02g30600	-1.79254	-2.3601	expressed protein
LOC_Os08g39300	-1.79203	-3.02546	aminotransferase, putative, expressed
LOC_Os02g33630	-1.78877	-1.95743	WD domain, G-beta repeat domain containing protein, expressed
LOC_Os04g58504	-1.77874	-1.87215	choline transporter-related, putative, expressed
LOC_Os08g37030	-1.77832	-1.4656	gibberellin receptor GID1L2, putative, expressed
LOC_Os05g50380	-1.77797	-2.25701	glucose-1-phosphate adenylyltransferase large subunit, chloroplast precursor, putative, expressed
LOC_Os03g03910	-1.77739	-2.80831	catalase domain containing protein, expressed
LOC_Os01g49614	-1.77565	-3.32266	Protein kinase domain containing protein, expressed
LOC_Os04g45700	-1.7724	-1.76809	COBRA, putative, expressed
LOC_Os09g28300	-1.7697	-1.87621	remorin C-terminal domain containing protein, putative, expressed
LOC_Os05g35780	-1.76741	-1.33379	expressed protein
LOC_Os04g39610	-1.76397	-2.2455	glycerophosphoryl diester phosphodiesterase family protein, putative, expressed
LOC_Os01g64000	-1.76203	-2.41569	bZIP transcription factor, putative, expressed
LOC_Os02g39000	-1.76133	-2.08301	remorin C-terminal domain containing protein, putative, expressed
LOC_Os02g39710	-1.75795	-1.36668	CCT/B-box zinc finger protein, putative, expressed
LOC_Os07g30670	-1.75586	-1.85225	2Fe-2S iron-sulfur cluster binding domain containing protein, expressed
LOC_Os06g46980	-1.75564	-1.76971	expressed protein
LOC_Os06g49750	-1.75331	-1.82493	kelch motif family protein, expressed
LOC_Os08g31569	-1.75304	-1.40088	expressed protein
LOC_Os04g47450	-1.75004	-2.67457	expressed protein
LOC_Os03g03550	-1.74948	-1.76222	bZIP family transcription factor, putative, expressed
LOC_Os04g33630	-1.7434	-1.50646	2Fe-2S iron-sulfur cluster binding domain containing protein, expressed
LOC_Os03g12230	-1.73826	-1.59132	caleosin related protein, putative, expressed
LOC_Os04g20774	-1.73254	-1.89456	pumilio-family RNA binding repeat containing protein, expressed
LOC_Os10g20960	-1.73217	-1.75533	retrotransposon protein, putative, unclassified, expressed
LOC_Os12g27940	-1.73149	-1.57857	expressed protein
LOC_Os06g03970	-1.73118	-1.9235	receptor-like protein kinase 5 precursor, putative, expressed
LOC_Os12g02040	-1.73074	-1.80133	hypoxia-responsive family protein, putative, expressed
LOC_Os12g44090	-1.73042	-1.94053	leucine-rich repeat family protein, putative, expressed
LOC_Os07g40150	-1.72992	-1.60161	expressed protein
LOC_Os10g36360	-1.72791	-1.51824	expressed protein
LOC_Os03g03520	-1.72428	-1.39484	expressed protein
LOC_Os03g51530	-1.71969	-1.369	expressed protein
LOC_Os03g46110	-1.71852	-2.20712	LTPL94 - Protease inhibitor/seed storage/LTP family protein precursor, expressed
LOC_Os08g08680	-1.71837	-1.97475	transposon protein, putative, CACTA, En/Spm sub-class, expressed
LOC_Os06g11730	-1.71734	-2.57391	RNA recognition motif containing protein, putative, expressed
LOC_Os10g25850	-1.71519	-2.53661	nuclear transcription factor Y subunit, putative, expressed
LOC_Os07g38530	-1.71257	-2.22205	STE_PAK_Ste20_Slob_Wnk.4 - STE kinases include homologs to sterile 7, sterile 11 and sterile 20 from yeast, expressed
LOC_Os03g13010	-1.71029	-1.52203	U-box domain containing protein, expressed
LOC_Os04g53850	-1.70165	-2.32714	leucoanthocyanidin reductase, putative, expressed
LOC_Os04g13180	-1.69697	-2.07034	retrotransposon protein, putative, unclassified, expressed
LOC_Os03g02300	-1.69129	-1.09497	expressed protein
LOC_Os05g28730	-1.68735	-1.55387	zinc finger, C3HC4 type domain containing protein, expressed
LOC_Os04g43670	-1.68484	-1.55009	expressed protein
LOC_Os02g47110	-1.6831	-1.12084	ADP-ribosylation factor, putative, expressed
LOC_Os01g17470	-1.68253	-2.79923	plastocyanin-like domain containing protein, putative, expressed
LOC_Os03g29540	-1.68209	-1.25673	ATP-dependent protease, putative, expressed
LOC_Os03g55240	-1.6799	-2.4974	cytochrome P450, putative, expressed
LOC_Os12g08780	-1.67947	-2.65371	flavin monooxygenase, putative, expressed
LOC_Os04g44640	-1.67838	-1.74843	ulp1 protease family, C-terminal catalytic domain containing protein, expressed
LOC_Os06g36970	-1.67781	-2.65681	transposon protein, putative, unclassified, expressed
LOC_Os05g09640	-1.67265	-2.23852	uncharacterized protein At4g06744 precursor, putative, expressed
LOC_Os01g44140	-1.67262	-2.60819	expressed protein
LOC_Os01g21120	-1.67181	-1.73126	AP2 domain containing protein, expressed
LOC_Os01g32380	-1.67118	-1.73596	expressed protein
LOC_Os07g13780	-1.66781	-4.55475	cytokinin-O-glucosyltransferase 2, putative, expressed
LOC_Os11g04030	-1.66756	-2.29543	major facilitator superfamily antiporter, putative, expressed
LOC_Os10g08220	-1.66669	-1.25465	expressed protein
LOC_Os02g44770	-1.66572	-2.36655	uncharacterized mscS family protein, putative, expressed
LOC_Os06g14490	-1.65725	-1.89571	calmodulin-binding heat-shock protein, putative, expressed
LOC_Os02g52150	-1.65576	-1.77019	heat shock 22 kDa protein, mitochondrial precursor, putative, expressed
LOC_Os03g21730	-1.65374	-1.79491	receptor-like protein kinase precursor, putative, expressed
LOC_Os05g39120	-1.65248	-1.83034	expressed protein
LOC_Os01g35240	-1.65105	-2.50674	hypothetical protein
LOC_Os05g41660	-1.6483	-1.75709	ICE-like protease p20 domain containing protein, putative, expressed
LOC_Os04g52880	-1.64821	-1.2296	expressed protein
LOC_Os01g47130	-1.64248	-2.23736	expressed protein
LOC_Os04g18770	-1.64152	-2.2582	retrotransposon protein, putative, unclassified, expressed
LOC_Os06g15820	-1.64055	-2.04092	NHL repeat-containing protein, putative, expressed
LOC_Os05g06240	-1.63553	-1.60809	LRR receptor kinase, putative, expressed
LOC_Os04g41710	-1.6353	-1.81003	expressed protein
LOC_Os11g13980	-1.63295	-1.36809	hsp20/alpha crystallin family protein, putative, expressed
LOC_Os03g16824	-1.63076	-1.63103	spotted leaf 11, putative, expressed
LOC_Os04g01740	-1.63027	-1.78158	heat shock protein, putative, expressed
LOC_Os05g10650	-1.62851	-2.35021	6-phosphofructokinase, putative, expressed
LOC_Os03g53860	-1.62811	-1.81671	periplasmic beta-glucosidase precursor, putative, expressed
LOC_Os06g07000	-1.6277	-1.64347	OsFBL28 - F-box domain and LRR containing protein, expressed
LOC_Os05g03190	-1.6267	-1.80143	IQ calmodulin-binding motif domain containing protein, expressed
LOC_Os04g21860	-1.62641	-1.47037	transposon protein, putative, Pong sub-class, expressed
LOC_Os01g31370	-1.62608	-1.87147	glycosyltransferase, putative, expressed
LOC_Os12g38480	-1.62209	-1.43356	expressed protein
LOC_Os08g01570	-1.62086	-1.44669	retrotransposon protein, putative, unclassified, expressed
LOC_Os02g49410	-1.61868	-1.44518	histone-like transcription factor and archaeal histone, putative, expressed
LOC_Os04g34900	-1.61857	-1.44337	expressed protein
LOC_Os01g32560	-1.61489	-1.04965	expressed protein
LOC_Os03g15270	-1.61383	-1.51073	gibberellin receptor GID1L2, putative, expressed
LOC_Os02g12550	-1.60464	-2.76019	cytochrome P450, putative, expressed
LOC_Os07g40434	-1.5997	-2.20348	retrotransposon protein, putative, unclassified, expressed
LOC_Os05g36260	-1.59848	-1.48445	soluble inorganic pyrophosphatase, putative, expressed
LOC_Os02g06605	-1.59723	-2.3076	expressed protein
LOC_Os03g45170	-1.59691	-1.2905	amino acid permease, putative, expressed
LOC_Os06g39880	-1.5962	-1.35139	cytochrome P450 72A1, putative, expressed
LOC_Os11g03970	-1.59371	-1.57005	CAMK_KIN1/SNF1/Nim1_like.5 - CAMK includes calcium/calmodulin depedent protein kinases, expressed
LOC_Os09g26260	-1.5935	-1.58678	AAA-type ATPase family protein, putative, expressed
LOC_Os02g03630	-1.59312	-1.88812	transposon protein, putative, CACTA, En/Spm sub-class, expressed
LOC_Os03g53400	-1.59312	-1.74986	transmembrane BAX inhibitor motif-containing protein, putative, expressed
LOC_Os03g20790	-1.5923	-1.21343	ethylene-insensitive 3, putative, expressed
LOC_Os06g43990	-1.58897	-2.11097	expressed protein
LOC_Os03g20380	-1.58769	-1.83048	CAMK_KIN1/SNF1/Nim1_like.2 - CAMK includes calcium/calmodulin depedent protein kinases, expressed
LOC_Os01g70180	-1.58754	-1.05482	exostosin family domain containing protein, expressed
LOC_Os05g34670	-1.58633	-1.54307	KH domain containing protein, putative, expressed
LOC_Os03g02400	-1.58459	-1.77665	plastocyanin-like domain containing protein, putative, expressed
LOC_Os07g42390	-1.58442	-1.41116	DUF581 domain containing protein, expressed
LOC_Os11g22960	-1.5837	-2.42013	expressed protein
LOC_Os12g42190	-1.58087	-1.24925	transposon protein, putative, unclassified, expressed
LOC_Os06g07740	-1.56729	-1.65719	myb-like DNA-binding domain, SHAQKYF class family protein, expressed
LOC_Os02g45170	-1.56484	-1.70133	helix-loop-helix DNA-binding protein, putative, expressed
LOC_Os10g33080	-1.56476	-1.05843	leucine-rich repeat receptor protein kinase EXS precursor, putative, expressed
LOC_Os04g33590	-1.56095	-1.61401	hydrolase, alpha/beta fold family protein, putative, expressed
LOC_Os12g41660	-1.55876	-1.94513	expressed protein
LOC_Os10g01340	-1.5569	-2.17921	expressed protein
LOC_Os01g65380	-1.55483	-1.96717	patellin protein, putative, expressed
LOC_Os04g31924	-1.55161	-1.57061	nodulin, putative, expressed
LOC_Os01g51430	-1.55132	-1.004	green ripe-like, putative, expressed
LOC_Os08g06810	-1.55126	-2.33272	expressed protein
LOC_Os07g38890	-1.54698	-1.66837	OsGH3.9 - Probable indole-3-acetic acid-amido synthetase, expressed
LOC_Os11g41770	-1.54576	-1.47041	expressed protein
LOC_Os07g43220	-1.54477	-1.43773	skp1 family, tetramerisation domain containing protein, expressed
LOC_Os03g53410	-1.54286	-1.52267	protein kinase domain containing protein, expressed
LOC_Os03g43480	-1.5423	-1.24903	AGG2, putative, expressed
LOC_Os06g34350	-1.54152	-1.25317	expressed protein
LOC_Os08g28940	-1.53835	-1.0961	OsFBX289 - F-box domain containing protein, expressed
LOC_Os04g43910	-1.5376	-1.89979	auxin response factor, putative, expressed
LOC_Os06g48030	-1.53567	-1.68777	peroxidase precursor, putative, expressed
LOC_Os01g46950	-1.52669	-2.45724	aldose 1-epimerase, putative, expressed
LOC_Os02g34370	-1.52476	-1.33728	expressed protein
LOC_Os04g48160	-1.52472	-1.53778	IQ calmodulin-binding motif family protein, putative, expressed
LOC_Os10g26620	-1.52239	-1.56853	dof zinc finger domain containing protein, putative, expressed
LOC_Os06g26180	-1.52155	-1.36598	expressed protein
LOC_Os07g03140	-1.51717	-1.43607	ternary complex factor MIP1, putative, expressed
LOC_Os08g34510	-1.51592	-2.15967	expressed protein
LOC_Os03g01170	-1.5157	-2.23273	transporter family protein, putative, expressed
LOC_Os01g32364	-1.5146	-1.60456	Os1bglu1 - beta-mannosidase/glucosidase homologue, expressed
LOC_Os04g39350	-1.5145	-1.07731	heavy metal associated domain containing protein, expressed
LOC_Os03g02280	-1.5116	-1.07207	DUF584 domain containing protein, putative, expressed
LOC_Os07g11150	-1.50835	-1.84776	expressed protein
LOC_Os03g08550	-1.50804	-1.82343	STRUBBELIG-RECEPTOR FAMILY 6 precursor, putative, expressed
LOC_Os05g44630	-1.50306	-1.35865	IQ calmodulin-binding motif family protein, putative, expressed
LOC_Os03g20850	-1.49776	-2.32038	exostosin family domain containing protein, expressed
LOC_Os10g30530	-1.49693	-1.5207	lectin-like receptor kinase, putative, expressed
LOC_Os06g08250	-1.49689	-1.64775	zinc finger family protein, putative, expressed
LOC_Os05g45810	-1.49658	-1.62845	calcineurin B, putative, expressed
LOC_Os06g39240	-1.49576	-1.54731	endothelial differentiation-related factor 1, putative, expressed
LOC_Os10g36390	-1.48909	-1.2634	monocopper oxidase, putative, expressed
LOC_Os02g18320	-1.4887	-2.00067	BRASSINOSTEROID INSENSITIVE 1-associated receptor kinase 1 precursor, putative, expressed
LOC_Os03g59340	-1.48868	-1.62046	CESA2 - cellulose synthase, expressed
LOC_Os05g50020	-1.48721	-1.63483	expressed protein
LOC_Os03g14090	-1.48665	-1.88835	armadillo/beta-catenin repeat family protein, putative, expressed
LOC_Os04g47760	-1.48536	-1.43277	transposon protein, putative, Pong sub-class, expressed
LOC_Os03g48810	-1.48506	-1.95954	nucleobase-ascorbate transporter, putative, expressed
LOC_Os07g14160	-1.48275	-1.45209	polygalacturonase, putative, expressed
LOC_Os04g42260	-1.48003	-1.28816	protein phosphatase 2C, putative, expressed
LOC_Os08g18920	-1.47642	-1.48797	protein kinase domain containing protein, expressed
LOC_Os08g37580	-1.47492	-1.74344	homeobox associated leucine zipper, putative, expressed
LOC_Os03g15050	-1.4738	-1.80301	phosphoenolpyruvate carboxykinase, putative, expressed
LOC_Os02g33070	-1.4723	-1.1084	expressed protein
LOC_Os02g38940	-1.47224	-1.27235	cytochrome P450, putative, expressed
LOC_Os03g49430	-1.47193	-1.70704	pre-mRNA-splicing factor, putative, expressed
LOC_Os05g05180	-1.47103	-1.40689	OsGH3.6 - Probable indole-3-acetic acid-amido synthetase, expressed
LOC_Os07g45180	-1.47102	-1.65736	transposon protein, putative, unclassified, expressed
LOC_Os04g44320	-1.47102	-1.16097	transposon protein, putative, unclassified, expressed
LOC_Os04g55620	-1.46884	-1.52697	receptor kinase, putative, expressed
LOC_Os04g44300	-1.46863	-1.25475	transposon protein, putative, unclassified, expressed
LOC_Os04g37770	-1.46837	-3.7042	transposon protein, putative, CACTA, En/Spm sub-class, expressed
LOC_Os05g39170	-1.46834	-2.49282	expressed protein
LOC_Os01g63770	-1.46702	-2.08971	transmembrane amino acid transporter protein, putative, expressed
LOC_Os12g08290	-1.46621	-2.39783	U-box domain containing protein, putative, expressed
LOC_Os01g15970	-1.46289	-1.75185	expressed protein
LOC_Os03g24910	-1.46049	-1.65267	nodulation protein-related, putative, expressed
LOC_Os04g39770	-1.46021	-1.7057	expressed protein
LOC_Os05g13850	-1.45935	-3.34269	TsetseEP precursor, putative, expressed
LOC_Os02g18410	-1.4587	-1.74871	salt stress root protein RS1, putative, expressed
LOC_Os05g12450	-1.45853	-1.96265	hydroquinone glucosyltransferase, putative, expressed
LOC_Os09g20030	-1.45833	-1.42456	disease resistance RPP13-like protein 1, putative, expressed
LOC_Os04g48320	-1.45776	-1.63076	expressed protein
LOC_Os05g12580	-1.45208	-1.51975	expressed protein
LOC_Os01g63690	-1.45137	-1.11873	hs1, putative, expressed
LOC_Os01g59690	-1.45088	-1.05461	OsFBX28 - F-box domain containing protein, expressed
LOC_Os04g49920	-1.44913	-1.12356	sensitivity to red light reduced protein 1, putative, expressed
LOC_Os01g02050	-1.44893	-1.74486	phosphoenolpyruvate carboxylase, putative, expressed
LOC_Os04g06530	-1.44686	-1.15205	MEGL12 - Maternally expressed gene MEG family protein precursor, expressed
LOC_Os02g44680	-1.44612	-1.58492	allantoin permease, putative, expressed
LOC_Os07g40380	-1.4436	-1.17342	expressed protein
LOC_Os11g05640	-1.44214	-1.32339	bZIP transcription factor domain containing protein, expressed
LOC_Os08g03825	-1.43904	-1.38242	expressed protein
LOC_Os01g18220	-1.43816	-1.44938	expressed protein
LOC_Os06g40570	-1.43498	-1.08229	GRAM and C2 domains containing protein, putative, expressed
LOC_Os11g38260	-1.43353	-1.85935	PAP fibrillin family domain containing protein, expressed
LOC_Os01g19800	-1.43208	-2.13472	zinc finger, C3HC4 type, putative, expressed
LOC_Os01g67540	-1.43136	-1.45258	AMP-binding domain containing protein, expressed
LOC_Os04g57350	-1.42957	-1.05963	EH domain-containing protein 1, putative, expressed
LOC_Os04g51950	-1.4292	-1.7172	serine/threonine-protein kinase HT1, putative, expressed
LOC_Os01g64750	-1.42715	-1.42436	sterol 3-beta-glucosyltransferase, putative, expressed
LOC_Os04g41960	-1.42537	-1.16348	NADP-dependent oxidoreductase, putative, expressed
LOC_Os06g10570	-1.42531	-2.63976	expressed protein
LOC_Os03g14110	-1.42475	-2.51738	expressed protein
LOC_Os07g34620	-1.42078	-1.67721	expressed protein
LOC_Os07g18300	-1.42013	-1.10782	expressed protein
LOC_Os01g55510	-1.41974	-1.1122	dynein light chain type 1 domain containing protein, expressed
LOC_Os05g44792	-1.41749	-1.51494	expressed protein
LOC_Os01g17330	-1.41428	-1.51481	eukaryotic translation initiation factor 6, putative, expressed
LOC_Os05g32544	-1.41422	-1.84468	glycosyltransferase, putative, expressed
LOC_Os02g50630	-1.41374	-1.67601	E2F family transcription factor protein, putative, expressed
LOC_Os09g34180	-1.41362	-1.75833	formin, putative, expressed
LOC_Os01g31940	-1.40891	-1.13579	purine permease, putative, expressed
LOC_Os12g36640	-1.40574	-1.14134	universal stress protein domain containing protein, putative, expressed
LOC_Os06g05000	-1.40544	-1.09088	early nodulin 93 ENOD93 protein, putative, expressed
LOC_Os03g11110	-1.4034	-1.96094	zinc finger family protein, putative, expressed
LOC_Os07g02200	-1.40141	-1.67805	plastocyanin-like domain containing protein, putative, expressed
LOC_Os05g29080	-1.39766	-2.09757	expressed protein
LOC_Os11g31340	-1.3976	-2.63721	no apical meristem protein, putative, expressed
LOC_Os02g11790	-1.39744	-1.504	OsFBK4 - F-box domain and kelch repeat containing protein, expressed
LOC_Os02g31140	-1.39392	-1.09837	major ampullate spidroin 2-2, putative, expressed
LOC_Os07g39470	-1.39203	-1.44239	gibberellin response modulator protein, putative, expressed
LOC_Os01g07630	-1.39144	-1.34273	BRASSINOSTEROID INSENSITIVE 1-associated receptor kinase 1 precursor, putative, expressed
LOC_Os06g46500	-1.39072	-1.17649	monocopper oxidase, putative, expressed
LOC_Os04g22235	-1.3903	-1.11544	expressed protein
LOC_Os09g32290	-1.38767	-1.49653	FAD dependent oxidoreductase domain containing protein, expressed
LOC_Os01g71170	-1.38593	-1.42742	classical arabinogalactan protein 26 precursor, putative, expressed
LOC_Os07g35750	-1.38552	-2.52707	TKL_IRAK_DUF26-ld.3 - DUF26 kinases have homology to DUF26 containing loci, expressed
LOC_Os09g12660	-1.38387	-1.6058	glucose-1-phosphate adenylyltransferase large subunit, chloroplast precursor, putative, expressed
LOC_Os02g06430	-1.38328	-1.72558	DUF292 domain containing protein, expressed
LOC_Os08g20500	-1.38238	-1.34141	retrotransposon protein, putative, unclassified, expressed
LOC_Os11g02080	-1.3814	-1.75669	expressed protein
LOC_Os09g36040	-1.38072	-1.11674	rhodanese-like domain containing protein, putative, expressed
LOC_Os09g26660	-1.37873	-1.77462	ferric reductase, putative, expressed
LOC_Os03g21310	-1.37589	-1.36396	ulp1 protease family, C-terminal catalytic domain containing protein, expressed
LOC_Os03g29360	-1.37533	-1.59976	expressed protein
LOC_Os08g13920	-1.3751	-1.54303	glycosyl hydrolases family 16, putative, expressed
LOC_Os05g05390	-1.37312	-1.50585	expressed protein
LOC_Os09g29490	-1.371	-1.70438	peroxidase precursor, putative, expressed
LOC_Os08g08880	-1.37051	-1.09643	hypothetical protein
LOC_Os03g16430	-1.36989	-1.73357	RNA polymerase sigma factor, putative, expressed
LOC_Os01g09590	-1.36928	-1.85896	myb-like DNA-binding domain containing protein, putative, expressed
LOC_Os04g33490	-1.36698	-1.12287	neutral/alkaline invertase, putative, expressed
LOC_Os09g35910	-1.36616	-2.02264	homeobox associated leucine zipper, putative, expressed
LOC_Os02g35540	-1.3631	-1.26269	expressed protein
LOC_Os01g68670	-1.36218	-1.7962	cysteine proteinase inhibitor precursor, putative, expressed
LOC_Os05g09380	-1.36048	-1.58863	AR791, putative, expressed
LOC_Os07g18610	-1.35895	-2.15804	OsFBLD7 - F-box, LRR and FBD domain containing protein, expressed
LOC_Os02g35830	-1.35855	-1.91155	extracellular ligand-gated ion channel, putative, expressed
LOC_Os01g57890	-1.35832	-1.45676	Homeobox domain containing protein, expressed
LOC_Os03g57320	-1.35787	-1.43299	expp1 protein precursor, putative, expressed
LOC_Os09g37710	-1.35343	-1.81556	NIN, putative, expressed
LOC_Os05g50710	-1.35329	-1.8352	late embryogenesis abundant protein, putative, expressed
LOC_Os04g45270	-1.35307	-1.84103	aspartyl protease family protein, putative, expressed
LOC_Os05g19300	-1.35226	-1.34717	expressed protein
LOC_Os11g15610	-1.35148	-1.019	hypothetical protein
LOC_Os01g62990	-1.35131	-1.39801	ATROPGEF7/ROPGEF7, putative, expressed
LOC_Os04g58730	-1.35021	-1.25626	AT hook motif domain containing protein, expressed
LOC_Os03g59460	-1.34635	-1.0128	transcription factor, putative, expressed
LOC_Os05g37930	-1.34558	-1.40792	expressed protein
LOC_Os08g37456	-1.34302	-1.22272	flavonol synthase/flavanone 3-hydroxylase, putative, expressed
LOC_Os03g54910	-1.34036	-1.80306	X8 domain containing protein, expressed
LOC_Os02g35000	-1.34022	-1.44271	chaperone protein dnaJ 10, putative, expressed
LOC_Os08g41880	-1.3378	-1.54629	nucleotide pyrophosphatase/phosphodiesterase, putative, expressed
LOC_Os06g22380	-1.33756	-1.41344	expressed protein
LOC_Os06g46250	-1.33472	-1.41656	expressed protein
LOC_Os05g51780	-1.33193	-1.49485	zinc finger, C3HC4 type domain containing protein, expressed
LOC_Os10g40360	-1.33119	-1.00958	proline oxidase, mitochondrial precursor, putative, expressed
LOC_Os03g43684	-1.32913	-1.93918	KIP1, putative, expressed
LOC_Os01g34410	-1.32699	-1.68989	transposon protein, putative, Pong sub-class, expressed
LOC_Os01g02160	-1.32645	-1.85149	hydroxyproline-rich glycoprotein family protein, putative, expressed
LOC_Os03g03020	-1.32222	-1.30467	L11 domain containing ribosomal protein, putative, expressed
LOC_Os05g46700	-1.31953	-1.78322	retrotransposon protein, putative, unclassified, expressed
LOC_Os02g45620	-1.31477	-1.56804	DUF623 domain containing protein, expressed
LOC_Os06g40440	-1.31458	-1.18851	expressed protein
LOC_Os04g39950	-1.31089	-1.26744	expressed protein
LOC_Os04g49510	-1.31052	-1.73324	CAMK_CAMK_like.27 - CAMK includes calcium/calmodulin depedent protein kinases, expressed
LOC_Os08g35470	-1.30848	-1.70298	exo70 exocyst complex subunit, putative, expressed
LOC_Os06g39520	-1.30818	-1.068	myristoyl-acyl carrier protein thioesterase, chloroplast precursor, putative, expressed
LOC_Os04g40140	-1.30553	-1.73945	expressed protein
LOC_Os06g16630	-1.30441	-1.26421	expressed protein
LOC_Os07g18750	-1.30406	-1.91511	LTPL42 - Protease inhibitor/seed storage/LTP family protein precursor, expressed
LOC_Os08g20000	-1.30184	-1.59914	NB-ARC domain containing protein, expressed
LOC_Os01g39790	-1.30059	-1.40724	esterase/lipase/thioesterase, putative, expressed
LOC_Os12g07160	-1.30034	-1.71217	plant protein of unknown function DUF869 domain containing protein, expressed
LOC_Os03g51150	-1.29834	-1.21763	expressed protein
LOC_Os12g42860	-1.29536	-1.21324	2-aminoethanethiol dioxygenase, putative, expressed
LOC_Os01g21590	-1.29179	-1.1719	homeodomain, putative, expressed
LOC_Os09g28660	-1.29175	-1.48519	gibberellin receptor GID1L2, putative, expressed
LOC_Os09g25330	-1.29173	-1.1891	BTBN19 - Bric-a-Brac, Tramtrack, Broad Complex BTB domain with non-phototropic hypocotyl 3 NPH3 domain, expressed
LOC_Os04g59150	-1.29041	-1.76724	peroxidase precursor, putative, expressed
LOC_Os05g50950	-1.28988	-1.65017	pentatricopeptide repeat protein PPR986-12, putative, expressed
LOC_Os03g38210	-1.28815	-1.45262	MYB family transcription factor, putative, expressed
LOC_Os11g04000	-1.28743	-1.64026	expressed protein
LOC_Os03g01180	-1.28395	-1.31342	phosphoglycerate mutase, putative, expressed
LOC_Os06g49930	-1.28388	-1.70863	OsFBX207 - F-box domain containing protein, expressed
LOC_Os06g13740	-1.28333	-1.80032	transposon protein, putative, unclassified, expressed
LOC_Os07g39920	-1.28331	-1.50188	formin, putative, expressed
LOC_Os12g35610	-1.28162	-1.22664	respiratory burst oxidase, putative, expressed
LOC_Os04g29920	-1.27828	-1.47053	reticulon domain containing protein, putative, expressed
LOC_Os02g01200	-1.27653	-2.33207	glutaredoxin, putative, expressed
LOC_Os04g33460	-1.27613	-1.53763	1,4-alpha-glucan-branching enzyme 2, chloroplast precursor, putative, expressed
LOC_Os03g53050	-1.27579	-1.64419	WRKY121, expressed
LOC_Os08g08110	-1.27301	-1.28189	diacylglycerol kinase, putative, expressed
LOC_Os02g26750	-1.27174	-2.02035	transposon protein, putative, Pong sub-class, expressed
LOC_Os02g48470	-1.27151	-1.3195	expressed protein
LOC_Os04g20640	-1.26775	-2.32233	retrotransposon, putative, centromere-specific, expressed
LOC_Os03g03410	-1.26721	-1.19031	serine/threonine-protein kinase, putative, expressed
LOC_Os03g60710	-1.26095	-1.18952	protein kinase domain containing protein, expressed
LOC_Os06g06290	-1.26031	-2.0568	GDSL-like lipase/acylhydrolase, putative, expressed
LOC_Os07g27359	-1.2601	-1.57802	expressed protein
LOC_Os02g35820	-1.25647	-1.14665	retrotransposon protein, putative, unclassified, expressed
LOC_Os10g41490	-1.25609	-1.8579	CAMK_CAMK_like.41 - CAMK includes calcium/calmodulin depedent protein kinases, expressed
LOC_Os08g24300	-1.25594	-1.36619	expressed protein
LOC_Os02g34430	-1.25571	-1.20646	serine/threonine-protein kinase, putative, expressed
LOC_Os06g47250	-1.25191	-1.58709	DUF292 domain containing protein, expressed
LOC_Os12g16590	-1.25102	-1.20881	transposon protein, putative, Mariner sub-class, expressed
LOC_Os07g35580	-1.25018	-1.74022	TKL_IRAK_DUF26-lc.20 - DUF26 kinases have homology to DUF26 containing loci, expressed
LOC_Os04g39100	-1.24879	-1.30114	peroxidase precursor, putative, expressed
LOC_Os01g52050	-1.24781	-1.87678	systemin receptor SR160 precursor, putative, expressed
LOC_Os08g34150	-1.24591	-1.19941	OsTIL-2 Temperature-induced lipocalin-2, expressed
LOC_Os05g37670	-1.2455	-3.05505	retrotransposon protein, putative, unclassified, expressed
LOC_Os01g09790	-1.24264	-1.12067	IQ calmodulin-binding motif domain containing protein, expressed
LOC_Os06g12450	-1.24086	-1.26235	soluble starch synthase 2-3, chloroplast precursor, putative, expressed
LOC_Os12g17910	-1.23648	-1.42573	T-complex protein, putative, expressed
LOC_Os01g65720	-1.23578	-1.41864	expressed protein
LOC_Os03g51080	-1.23549	-1.37767	glutamate decarboxylase, putative, expressed
LOC_Os07g13930	-1.23541	-1.18581	OsFBX231 - F-box domain containing protein, expressed
LOC_Os01g74480	-1.23377	-1.61696	cupin domain containing protein, expressed
LOC_Os01g54700	-1.2298	-1.44758	retrotransposon protein, putative, unclassified, expressed
LOC_Os10g35520	-1.22954	-1.14397	hydrolase, alpha/beta fold family domain containing protein, expressed
LOC_Os03g16000	-1.22904	-1.40718	src homology-3 domain protein 3, putative, expressed
LOC_Os08g28010	-1.22542	-1.43778	expressed protein
LOC_Os07g18670	-1.22491	-1.78699	expressed protein
LOC_Os03g12900	-1.22476	-1.4561	squalene monooxygenase, putative, expressed
LOC_Os03g03200	-1.22378	-1.1239	hydrolase, alpha/beta fold family protein, putative, expressed
LOC_Os12g26880	-1.22248	-1.20271	plastocyanin-like domain containing protein, putative, expressed
LOC_Os11g05010	-1.22239	-1.31816	heavy-metal-associated domain-containing protein, putative, expressed
LOC_Os12g32060	-1.22225	-1.3816	expressed protein
LOC_Os04g01540	-1.22161	-1.4002	expressed protein
LOC_Os03g08080	-1.21962	-1.59334	YGGT family protein, putative, expressed
LOC_Os03g52940	-1.21959	-1.13898	expressed protein
LOC_Os02g13560	-1.21911	-1.53297	transporter family protein, putative, expressed
LOC_Os01g55340	-1.21755	-1.50144	dof zinc finger domain containing protein, putative, expressed
LOC_Os07g06880	-1.2161	-1.08207	gibberellin receptor GID1L2, putative, expressed
LOC_Os01g19990	-1.21346	-1.1384	expressed protein
LOC_Os11g28660	-1.21325	-1.63221	retrotransposon protein, putative, unclassified, expressed
LOC_Os07g22570	-1.21319	-1.07456	retrotransposon protein, putative, unclassified, expressed
LOC_Os07g31840	-1.21241	-1.15225	leucine-rich repeat family protein, putative, expressed
LOC_Os02g03640	-1.2071	-1.82701	expressed protein
LOC_Os01g41120	-1.20259	-2.60503	retrotransposon protein, putative, Ty3-gypsy subclass, expressed
LOC_Os05g50990	-1.20042	-1.47705	TTL3, putative, expressed
LOC_Os03g06360	-1.19975	-1.5632	late embryogenesis abundant protein D-34, putative, expressed
LOC_Os03g49610	-1.1976	-1.30452	Os3bglu8 - beta-glucosidase, exo-beta-glucansase, high similarity to Os3bglu7, expressed
LOC_Os08g01960	-1.19677	-1.59619	transferase family protein, putative, expressed
LOC_Os05g38530	-1.19317	-1.68494	DnaK family protein, putative, expressed
LOC_Os10g38360	-1.19244	-1.84421	glutathione S-transferase, putative, expressed
LOC_Os12g12850	-1.19112	-1.69392	ATP-dependent Clp protease ATP-binding subunit clpA homolog,chloroplast precursor, putative, expressed
LOC_Os12g13960	-1.19108	-1.0919	LTPL33 - Protease inhibitor/seed storage/LTP family protein precursor, expressed
LOC_Os12g28750	-1.19041	-1.57544	TPD1, putative, expressed
LOC_Os08g35020	-1.18932	-1.47987	retrotransposon protein, putative, unclassified, expressed
LOC_Os04g37580	-1.18651	-1.31861	cation transport regulator-like protein 1, putative, expressed
LOC_Os03g38800	-1.18437	-1.36371	AAA family ATPase, putative, expressed
LOC_Os02g42620	-1.18423	-1.14659	protein kinase, putative, expressed
LOC_Os06g47940	-1.1819	-1.10143	nifU, putative, expressed
LOC_Os02g03790	-1.18124	-1.9801	expressed protein
LOC_Os08g10670	-1.18085	-2.14822	expressed protein
LOC_Os01g46810	-1.18034	-2.09043	viral A-type inclusion protein repeat containing protein, expressed
LOC_Os04g43650	-1.1786	-1.36719	L-allo-threonine aldolase, putative, expressed
LOC_Os09g25170	-1.17619	-1.25171	retrotransposon protein, putative, unclassified, expressed
LOC_Os01g45960	-1.17611	-1.32155	hydrolase, alpha/beta fold family domain containing protein, expressed
LOC_Os02g55240	-1.17569	-2.00643	hypothetical protein
LOC_Os06g01440	-1.17526	-1.86218	integral membrane protein, putative, expressed
LOC_Os02g47470	-1.17423	-1.23442	cytochrome P450, putative, expressed
LOC_Os02g42080	-1.17166	-1.04077	retrotransposon protein, putative, Ty3-gypsy subclass, expressed
LOC_Os02g08310	-1.17001	-1.45635	tubby, putative, expressed
LOC_Os01g62850	-1.16949	-1.07031	membrane associated DUF588 domain containing protein, putative, expressed
LOC_Os02g08100	-1.16843	-1.5899	AMP-binding domain containing protein, expressed
LOC_Os01g42060	-1.16722	-1.08476	expressed protein
LOC_Os03g45930	-1.16623	-1.52892	expressed protein
LOC_Os01g42294	-1.16522	-2.05203	inactive receptor kinase At2g26730 precursor, putative, expressed
LOC_Os02g56610	-1.16429	-1.62351	DUF640 domain containing protein, putative, expressed
LOC_Os06g03750	-1.16418	-1.20276	dehydration response related protein, putative, expressed
LOC_Os05g07940	-1.16394	-1.34487	glyoxalase family protein, putative, expressed
LOC_Os01g04210	-1.16255	-1.57274	DNA binding protein, putative, expressed
LOC_Os05g40620	-1.162	-1.22159	expressed protein
LOC_Os06g49320	-1.16193	-1.76157	glycosyltransferase, putative, expressed
LOC_Os05g19150	-1.16109	-1.45107	hydrolase, alpha/beta fold family domain containing protein, expressed
LOC_Os10g11100	-1.15944	-1.32733	retrotransposon protein, putative, unclassified, expressed
LOC_Os01g29150	-1.15922	-1.19221	cytochrome P450 72A1, putative, expressed
LOC_Os01g68140	-1.15726	-1.58494	expressed protein
LOC_Os01g64890	-1.15302	-1.2211	CorA-like magnesium transporter protein, putative, expressed
LOC_Os04g52000	-1.15142	-1.10521	protein phosphatase 2C, putative, expressed
LOC_Os05g46580	-1.15032	-1.07233	polyprenyl synthetase, putative, expressed
LOC_Os08g19590	-1.14906	-1.44371	Homeobox domain containing protein, expressed
LOC_Os11g20360	-1.14894	-1.07827	expressed protein
LOC_Os05g39840	-1.14792	-1.71361	expressed protein
LOC_Os11g23790	-1.14703	-1.16377	expressed protein
LOC_Os09g27670	-1.14692	-1.84725	expressed protein
LOC_Os05g36090	-1.14578	-1.28	zinc finger DHHC domain-containing protein, putative, expressed
LOC_Os12g27770	-1.14513	-2.39964	transposon protein, putative, CACTA, En/Spm sub-class, expressed
LOC_Os08g36760	-1.14346	-1.45114	remorin C-terminal domain containing protein, putative, expressed
LOC_Os01g38650	-1.14256	-1.20648	expressed protein
LOC_Os02g44900	-1.13879	-1.05054	expressed protein
LOC_Os09g20340	-1.13728	-1.16718	DUF630/DUF632 domains containing protein, putative, expressed
LOC_Os07g41430	-1.13653	-1.39149	transposon protein, putative, unclassified, expressed
LOC_Os05g39230	-1.13523	-1.28616	low photochemical bleaching 1 protein, putative, expressed
LOC_Os01g56110	-1.13349	-1.44298	RNA recognition motif containing protein, putative, expressed
LOC_Os07g38290	-1.13143	-1.25778	plastocyanin-like domain containing protein, putative, expressed
LOC_Os04g20920	-1.12801	-1.05218	H-BTB2 - Bric-a-Brac, Tramtrack, Broad Complex BTB domain with H family conserved sequence, expressed
LOC_Os08g09890	-1.12626	-1.57208	expressed protein
LOC_Os02g04330	-1.12593	-1.1106	5-AMP-activated protein kinase beta-1 subunit-related, putative, expressed
LOC_Os06g38960	-1.1252	-1.17472	expressed protein
LOC_Os09g36550	-1.12324	-1.19845	armadillo/beta-catenin repeat family protein, putative, expressed
LOC_Os03g06940	-1.12004	-1.4031	beta-galactosidase, putative, expressed
LOC_Os08g30150	-1.11889	-1.09079	1-aminocyclopropane-1-carboxylate oxidase homolog 1, putative, expressed
LOC_Os09g30400	-1.11773	-1.32505	WRKY90, expressed
LOC_Os03g22250	-1.11615	-2.13453	POEI48 - Pollen Ole e I allergen and extensin family protein precursor, putative, expressed
LOC_Os01g10460	-1.11066	-1.56211	expressed protein
LOC_Os08g09460	-1.10825	-1.01025	OsFBX267 - F-box domain containing protein, expressed
LOC_Os03g48040	-1.10683	-1.18137	2Fe-2S iron-sulfur cluster binding domain containing protein, expressed
LOC_Os07g05370	-1.10571	-1.10591	TKL_IRAK_CrRLK1L-1.15 - The CrRLK1L-1 subfamily has homology to the CrRLK1L homolog, expressed
LOC_Os09g38570	-1.10418	-1.33491	transcription factor like protein, putative, expressed
LOC_Os11g25780	-1.09881	-1.82459	PB1 domain containing protein, expressed
LOC_Os01g68370	-1.09816	-1.16264	B3 DNA binding domain containing protein, expressed
LOC_Os12g40570	-1.09774	-1.40383	WRKY94, expressed
LOC_Os03g12160	-1.09613	-1.2424	leucine-rich repeat family protein, putative, expressed
LOC_Os02g52010	-1.09552	-1.01518	phosphate-induced protein 1 conserved region domain containing protein, expressed
LOC_Os05g46690	-1.09445	-1.37409	expressed protein
LOC_Os02g04670	-1.09419	-1.55153	glucan endo-1,3-beta-glucosidase precursor, putative, expressed
LOC_Os04g42134	-1.09109	-1.20785	enhancer of rudimentary protein, putative, expressed
LOC_Os04g47860	-1.08991	-1.37226	ZOS4-11 - C2H2 zinc finger protein, expressed
LOC_Os05g16140	-1.08914	-1.07396	expressed protein
LOC_Os02g10950	-1.08896	-1.16413	expressed protein
LOC_Os01g04630	-1.08738	-1.46621	muconate cycloisomerase, putative, expressed
LOC_Os07g42410	-1.08726	-1.63648	expressed protein
LOC_Os02g12750	-1.08692	-1.69295	tetraspanin family protein, putative, expressed
LOC_Os01g53640	-1.08534	-1.05297	retrotransposon protein, putative, unclassified, expressed
LOC_Os11g02389	-1.08387	-1.49191	protease inhibitor/seed storage/LTP family, putative, expressed
LOC_Os04g40700	-1.08054	-1.00864	steroid nuclear receptor, ligand-binding, putative, expressed
LOC_Os04g23580	-1.07952	-1.09778	xylosyltransferase, putative, expressed
LOC_Os12g42400	-1.07924	-1.89729	nuclear transcription factor Y subunit, putative, expressed
LOC_Os12g29520	-1.07817	-1.24415	auxin response factor, putative, expressed
LOC_Os10g41160	-1.07629	-1.48197	expressed protein
LOC_Os10g41430	-1.07606	-1.53074	cyclin, putative, expressed
LOC_Os08g38650	-1.07056	-1.14557	expressed protein
LOC_Os12g06550	-1.06911	-1.0202	expressed protein
LOC_Os04g51130	-1.06541	-1.12169	expressed protein
LOC_Os03g06120	-1.06233	-1.09305	PLAC8 family protein, expressed
LOC_Os12g04500	-1.05961	-1.0291	response regulator receiver domain containing protein, expressed
LOC_Os03g39010	-1.0589	-1.30815	possible lysine decarboxylase domain containing protein, expressed
LOC_Os09g07150	-1.05849	-1.43708	expressed protein
LOC_Os03g37010	-1.05791	-1.03316	glycosyltransferase, putative, expressed
LOC_Os03g13030	-1.05558	-1.26721	lecithin cholesterol acyltransferase, putative, expressed
LOC_Os05g46340	-1.05528	-1.27092	expressed protein
LOC_Os11g31320	-1.05468	-1.73451	retrotransposon protein, putative, unclassified
LOC_Os02g53620	-1.05053	-1.28208	nuclear transcription factor Y subunit, putative, expressed
LOC_Os04g33640	-1.04648	-1.44796	glycosyl hydrolases family 17, putative, expressed
LOC_Os01g13540	-1.04602	-1.08815	NIN, putative, expressed
LOC_Os02g21700	-1.04575	-1.39078	STE_MEKK_ste11_MAP3K.8 - STE kinases include homologs to sterile 7, sterile 11 and sterile 20 from yeast, expressed
LOC_Os05g42270	-1.04559	-1.51968	acyltransferase, putative, expressed
LOC_Os01g32730	-1.04523	-1.08932	tetratricopeptide repeat containing protein, putative, expressed
LOC_Os12g40010	-1.04462	-1.09182	expressed protein
LOC_Os03g15960	-1.04139	-1.19321	hsp20/alpha crystallin family protein, putative, expressed
LOC_Os12g40860	-1.04051	-1.07456	Leucine Rich Repeat family protein, expressed
LOC_Os04g58470	-1.03965	-1.23257	choline transporter-related, putative, expressed
LOC_Os06g13900	-1.03711	-1.56735	transposon protein, putative, unclassified, expressed
LOC_Os07g47100	-1.03245	-1.13636	transporter, monovalent cation:proton antiporter-2 family, putative, expressed
LOC_Os02g57160	-1.0316	-1.13102	ELMO/CED-12 family protein, putative, expressed
LOC_Os01g26039	-1.02853	-1.03663	expressed protein
LOC_Os02g52280	-1.02673	-1.09273	expressed protein
LOC_Os01g67240	-1.0263	-1.28894	formin-like protein 1 precursor, putative, expressed
LOC_Os03g05870	-1.02401	-1.19194	Fe-S metabolism associated domain containing protein, expressed
LOC_Os01g59670	-1.02373	-1.25762	expressed protein
LOC_Os11g37560	-1.02304	-1.45122	expressed protein
LOC_Os02g50820	-1.02299	-1.00698	nucleobase-ascorbate transporter, putative, expressed
LOC_Os07g05380	-1.0229	-1.48535	ATPase BadF/BadG/BcrA/BcrD type, putative, expressed
LOC_Os06g13720	-1.02279	-1.29605	dehydrogenase E1 component domain containing protein, expressed
LOC_Os02g58480	-1.01726	-1.15914	sucrose synthase, putative, expressed
LOC_Os03g44540	-1.01688	-1.03104	nuclear transcription factor Y subunit, putative, expressed
LOC_Os04g47020	-1.0159	-1.30376	genetic modifier, putative, expressed
LOC_Os08g22604	-1.01476	-1.82009	expressed protein
LOC_Os02g07790	-1.01205	-1.4009	serine/threonine-protein kinase HT1, putative, expressed
LOC_Os05g23320	-1.00931	-1.20185	expressed protein
LOC_Os02g22650	-1.00926	-1.20114	glycosyltransferase, putative, expressed
LOC_Os03g20310	-1.00842	-1.04529	transcription factor HBP-1b, putative, expressed
LOC_Os02g45520	-1.00775	-1.13211	uncharacterized membrane protein, putative, expressed
LOC_Os03g20500	-1.00439	-1.1236	OsFBX82 - F-box domain containing protein, expressed
LOC_Os07g33910	-1.00311	-1.93779	transporter family protein, putative, expressed
LOC_Os01g65780	-1.00275	-1.28569	glycosyl transferase, putative, expressed
LOC_Os10g37240	-1.00147	-1.61216	expressed protein
