# Supplementary material for: ACL and HAT1 form a nuclear module to acetylate histone H4K5 and promote cell proliferation
Source: Nat Commun. 2023 Jun 5;14:3265. doi: 10.1038/s41467-023-39101-4 (PMC10241871; doi:10.1038/s41467-023-39101-4)
Supplement: Supplementary file 6 — Supplementary Data 3 [file 41467_2023_39101_MOESM6_ESM.xlsx]

## Sheet: CUT&Tag data mapping Statistics
Mapping statistics of CUT&Tag data
Samples		Total raw reads	Total clean reads	Total mapped reads (percentage)	Uniquely mapped reads (percentage)
H4K5ac	WT-rep1	35324720	34805963	32,393,910 (93.07%)	21,485,721 (66.33%)
	WT-rep2	46176170	45239839	42,222,341 (93.33%)	28,140,594 (66.65%)
	hag704-rep1	29305617	29008136	26,786,113 (92.34%)	16,807,314 (62.75%)
	hag704-rep2	29447771	29031261	26,862,626 (92.53%)	16,901,413 (63.92%)
	acla2-rep1	31604870	31241684	28,723,604 (91.94%)	17,885,589 (62.27%)
	acla2-rep2	24457722	24069164	22,182,142 (92.16% )	13,636,959 (61.48%)
H4K16ac	WT-rep1	33260680	32844855	32,197,811 (98.03%)	24,468,474 (75.99%)
	WT-rep2	33430735	32869577	32,251,629 (98.12%)	24,494,613 (75.95%)
	hag704-rep1	34673933	33834099	33,015,314 (97.58%)	23,504,207 (71.19%)
	hag704-rep2	24710286	23842293	23,103,182 (96.90%)	16,457,712 (71.24%)
	acla2-rep1	34671383	34232264	33,318,263 (97.33%)	24,868,452 (74.64%)
	acla2-rep2	34093124	33551325	32,702,476 (97.47%)	24,371,916 (74.53%)
IgG	IgG	50280	49588	40,414 (81.50%)	17,695 (43.78%)

## Sheet: H4K5ac down genes in hag704
Genes IDs	Fold_change	p_value	Annotation		#The p-values were derived from a two-sided, unpaired Wald test without multiple comparison correction
LOC_Os01g01230	-0.87	3.13e-07	transposon protein, putative, unclassified
LOC_Os01g01240	-0.7	2.86e-05	retrotransposon protein, putative, Ty3-gypsy subclass
LOC_Os01g01400	-0.74	0.000193	expressed protein
LOC_Os01g01510	-0.66	1.52e-06	sas10/Utp3 family protein, expressed
LOC_Os01g01620	-0.74	0.00373	kinase, pfkB family, putative, expressed
LOC_Os01g01790	-0.65	3.53e-05	expressed protein
LOC_Os01g01890	-0.72	0.000984	expressed protein
LOC_Os01g02160	-0.94	5e-05	hydroxyproline-rich glycoprotein family protein, putative, expressed
LOC_Os01g02440	-0.65	0.0263	Ser/Thr receptor-like kinase, putative, expressed
LOC_Os01g02920	-1	1.44e-05	glycosyltransferase protein, putative, expressed
LOC_Os01g03030	-0.69	9.15e-05	alanyl-tRNA synthetase, putative, expressed
LOC_Os01g03960	-0.76	6.5e-18	expressed protein
LOC_Os01g04070	-0.65	0.00108	verticillium wilt disease resistance protein, putative, expressed
LOC_Os01g04170	-1.2	4.76e-12	expressed protein
LOC_Os01g04260	-0.65	0.036	fatty acid hydroxylase, putative, expressed
LOC_Os01g04409	-0.6	1.79e-07	OsWAK1 - OsWAK receptor-like cytoplasmic kinase OsWAK-RLCK, expressed
LOC_Os01g04470	-0.71	0.000114	expressed protein
LOC_Os01g04990	-0.73	0.000196	mitochondrial carrier protein, putative, expressed
LOC_Os01g05064	-0.59	0.00279	expressed protein
LOC_Os01g05585	-0.76	0.00208	metallothionein, putative, expressed
LOC_Os01g05590	-1.22	2.27e-09	retrotransposon protein, putative, unclassified, expressed
LOC_Os01g06050	-0.6	2.16e-08	expressed protein
LOC_Os01g06280	-0.95	0.00108	TKL_IRAK_CrRLK1L-1.4 - The CrRLK1L-1 subfamily has homology to the CrRLK1L homolog, expressed
LOC_Os01g06660	-0.8	0.00847	thiamine pyrophosphate enzyme, C-terminal TPP binding domain containing protein, expressed
LOC_Os01g06740	-0.86	1.63e-08	ribosome inactivating protein, putative, expressed
LOC_Os01g06870	-0.69	0.000237	resistance protein SlVe1 precursor, putative, expressed
LOC_Os01g07250	-0.72	0.00603	saposin-like type B, region 1 family protein, putative, expressed
LOC_Os01g07280	-0.79	0.000418	disease resistance protein, putative, expressed
LOC_Os01g07382	-0.63	0.000732	expressed protein
LOC_Os01g07390	-0.69	0.000354	zinc finger, C3HC4 type family protein, expressed
LOC_Os01g07630	-0.96	3.56e-12	BRASSINOSTEROID INSENSITIVE 1-associated receptor kinase 1 precursor, putative, expressed
LOC_Os01g08200	-0.89	4.03e-07	ubiquitin carboxyl-terminal hydrolase 14, putative, expressed
LOC_Os01g08490	-1.09	1.21e-07	conserved hypothetical protein
LOC_Os01g08520	-0.68	0.00192	DUF581 domain containing protein, expressed
LOC_Os01g08820	-0.85	0.00939	PHD-finger domain containing protein, putative, expressed
LOC_Os01g08850	-0.64	8.27e-05	expressed protein
LOC_Os01g08860	-0.77	0.00024	hsp20/alpha crystallin family protein, putative, expressed
LOC_Os01g08930	-0.74	2.41e-06	DEAD-box ATP-dependent RNA helicase, putative, expressed
LOC_Os01g09246	-0.8	0.000625	glycine-rich protein, putative, expressed
LOC_Os01g09252	-0.67	7.76e-05	WD domain, G-beta repeat domain containing protein, expressed
LOC_Os01g09310	-1	4.54e-11	EMB1895, putative, expressed
LOC_Os01g09330	-0.65	0.00331	expressed protein
LOC_Os01g09590	-0.58	0.00137	myb-like DNA-binding domain containing protein, putative, expressed
LOC_Os01g09710	-0.8	1.71e-12	expressed protein
LOC_Os01g09790	-0.73	8.24e-07	IQ calmodulin-binding motif domain containing protein, expressed
LOC_Os01g09870	-0.62	0.000172	expressed protein
LOC_Os01g10050	-0.61	0.000307	DEAD-box ATP-dependent RNA helicase, putative, expressed
LOC_Os01g10080	-0.92	0.00143	expressed protein
LOC_Os01g10150	-0.82	1.35e-06	CK1_CaseinKinase_1a.1 - CK1 includes the casein kinase 1 kinases, expressed
LOC_Os01g10250	-0.6	0.0199	hydrolase, alpha/beta fold family domain containing protein, expressed
LOC_Os01g10280	-0.77	7.46e-05	phosphoribosylaminoimidazole carboxylase, chloroplast precursor, putative, expressed
LOC_Os01g10430	-1.2	1.7e-09	protein kinase family protein, putative, expressed
LOC_Os01g10460	-1.41	6.61e-22	expressed protein
LOC_Os01g10480	-1.13	6.05e-09	plastocyanin-like domain containing protein, putative, expressed
LOC_Os01g10504	-0.71	0.00134	OsMADS3 - MADS-box family gene with MIKCc type-box, expressed
LOC_Os01g10830	-0.59	0.00073	carnitine racemase like protein, putative, expressed
LOC_Os01g10920	-0.81	0.00979	peptide-N4-asparagine amidase A, putative, expressed
LOC_Os01g11250	-0.66	0.00265	potassium channel KAT1, putative, expressed
LOC_Os01g11460	-1.09	2.18e-19	zinc finger, C3HC4 type domain containing protein, expressed
LOC_Os01g11970	-0.72	2.88e-05	expressed protein
LOC_Os01g12090	-0.63	0.00549	ribosomal protein S6 family protein, putative, expressed
LOC_Os01g12190	-0.94	8.63e-06	expressed protein
LOC_Os01g12220	-0.61	1.76e-06	uncharacterized protein family UPF0016 domain containing protein, expressed
LOC_Os01g12230	-1.25	0.000968	peptidase C45, acyl-coenzyme A/6-aminopenicillanic acid acyl-transferase, putative, expressed
LOC_Os01g12270	-0.7	0.000564	expressed protein
LOC_Os01g12390	-0.62	3.9e-05	inactive receptor kinase At2g26730 precursor, putative, expressed
LOC_Os01g12520	-0.72	0.00312	mitochondrial carrier protein, putative, expressed
LOC_Os01g12610	-0.8	0.000205	expressed protein
LOC_Os01g12730	-1.05	7.15e-21	ras-related protein, putative, expressed
LOC_Os01g12860	-0.73	8.97e-06	MYB family transcription factor, putative, expressed
LOC_Os01g13024	-0.94	3.63e-09	expressed protein
LOC_Os01g13080	-0.69	8.26e-05	60S acidic ribosomal protein, putative, expressed
LOC_Os01g13100	-0.6	0.000503	KH domain containing protein, putative, expressed
LOC_Os01g13280	-0.62	7.89e-05	ubiquitin conjugating enzyme protein, putative, expressed
LOC_Os01g13540	-1.06	5.25e-06	NIN, putative, expressed
LOC_Os01g13550	-0.79	0.0177	beta-amylase, putative, expressed
LOC_Os01g13690	-1	0.000598	ligA, putative, expressed
LOC_Os01g13700	-0.75	0.00201	DNA-binding protein-related, putative, expressed
LOC_Os01g14110	-0.61	0.00788	expressed protein
LOC_Os01g14440	-1.2	3.08e-06	WRKY1, expressed
LOC_Os01g14830	-0.68	1.77e-12	ribosomal protein L3, putative, expressed
LOC_Os01g15120	-0.84	1.12e-06	hydrolase, alpha/beta fold family domain containing protein, expressed
LOC_Os01g15350	-0.61	7.2e-05	zinc finger C-x8-C-x5-C-x3-H type family protein, expressed
LOC_Os01g15630	-0.62	0.00198	zinc finger, C3HC4 type domain containing protein, expressed
LOC_Os01g15780	-0.64	4.19e-07	glycosyl transferase, group 1 domain containing protein, expressed
LOC_Os01g15910	-0.64	0.000422	UTP--glucose-1-phosphate uridylyltransferase, putative, expressed
LOC_Os01g16010	-0.95	1.69e-08	BCAS2 protein, putative, expressed
LOC_Os01g16050	-1.15	1.15e-09	transposon protein, putative, unclassified, expressed
LOC_Os01g16080	-1.08	7.14e-06	expressed protein
LOC_Os01g16110	-0.63	5.32e-08	la domain containing protein, putative, expressed
LOC_Os01g16290	-0.94	1.51e-06	DNA gyrase subunit B, chloroplast/mitochondrial precursor, putative, expressed
LOC_Os01g16350	-0.66	0.000671	hydroxymethylglutaryl-CoA lyase, putative, expressed
LOC_Os01g16450	-0.64	1.61e-06	peroxidase precursor, putative, expressed
LOC_Os01g16520	-0.72	3.17e-05	glutamyl-tRNA synthetase, cytoplasmic, putative, expressed
LOC_Os01g16940	-0.78	9.12e-07	MazG nucleotide pyrophosphohydrolase domain containing protein, expressed
LOC_Os01g17214	-1.26	1.81e-09	major facilitator superfamily antiporter, putative, expressed
LOC_Os01g17240	-0.94	2.39e-06	transporter, major facilitator family, putative, expressed
LOC_Os01g17250	-0.61	0.0129	BRASSINOSTEROID INSENSITIVE 1-associated receptor kinase 1 precursor, putative, expressed
LOC_Os01g18060	-0.85	8.71e-08	sugar transporter superfamily, putative, expressed
LOC_Os01g18220	-0.75	0.000196	expressed protein
LOC_Os01g18240	-0.69	0.0409	MYB family transcription factor, putative, expressed
LOC_Os01g19000	-0.64	0.000419	retrotransposon protein, putative, Ty3-gypsy subclass, expressed
LOC_Os01g19450	-0.68	3.48e-05	ATP-citrate synthase subunit 1, putative, expressed
LOC_Os01g19480	-0.65	0.000353	kelch motif family protein, putative, expressed
LOC_Os01g19490	-0.75	0.00534	pentatricopeptide, putative, expressed
LOC_Os01g20800	-0.71	0.0254	expressed protein
LOC_Os01g20900	-1.01	0.00048	OsWAK4 - OsWAK receptor-like cytoplasmic kinase OsWAK-RLCK, expressed
LOC_Os01g21034	-0.86	1.91e-05	pectinesterase, putative, expressed
LOC_Os01g21100	-0.61	0.000604	expressed protein
LOC_Os01g21250	-0.79	8.59e-06	late embryogenesis abundant protein, putative, expressed
LOC_Os01g21590	-0.85	1.83e-15	homeodomain, putative, expressed
LOC_Os01g21820	-0.67	2.78e-05	preprotein translocase subunit secA, chloroplast precursor, putative, expressed
LOC_Os01g22520	-0.92	3.55e-08	dihydrolipoyl dehydrogenase 1, mitochondrial precursor, putative, expressed
LOC_Os01g22550	-0.8	5.03e-06	galactosyltransferase family protein, putative, expressed
LOC_Os01g22640	-0.72	0.0149	GDSL-like lipase/acylhydrolase, putative, expressed
LOC_Os01g22770	-1.18	5.51e-20	transposon protein, putative, unclassified
LOC_Os01g23010	-0.89	3.77e-05	expressed protein
LOC_Os01g23210	-0.9	1.09e-11	retrotransposon protein, putative, unclassified, expressed
LOC_Os01g23430	-0.78	0.0298	transposon protein, putative, unclassified, expressed
LOC_Os01g23590	-0.7	4.44e-06	suppressor of Mek, putative, expressed
LOC_Os01g23850	-0.77	0.00298	transposon protein, putative, CACTA, En/Spm sub-class, expressed
LOC_Os01g24020	-0.64	0.00763	expressed protein
LOC_Os01g24060	-0.7	0.00178	importin subunit alpha, putative, expressed
LOC_Os01g24460	-0.58	9.97e-07	histone-like transcription factor and archaeal histone, putative, expressed
LOC_Os01g24490	-0.79	0.00998	expressed protein
LOC_Os01g24500	-0.61	0.00264	expressed protein
LOC_Os01g24970	-0.66	0.00491	expressed protein
LOC_Os01g25540	-0.65	3.12e-05	RALFL6 - Rapid ALkalinization Factor RALF family protein precursor, expressed
LOC_Os01g25820	-1.07	2.3e-06	respiratory burst oxidase, putative, expressed
LOC_Os01g26000	-0.71	0.000327	expressed protein
LOC_Os01g26120	-1.18	3.76e-13	membrane associated DUF588 domain containing protein, putative, expressed
LOC_Os01g26320	-0.65	0.045	ZmEBE-1 protein, putative, expressed
LOC_Os01g27240	-0.63	0.0271	12-oxophytodienoate reductase, putative, expressed
LOC_Os01g27720	-0.8	0.000245	E3 ubiquitin-protein ligase MGRN1, putative, expressed
LOC_Os01g27750	-0.83	0.000384	bifunctional 3-dehydroquinate dehydratase/shikimate dehydrogenase,chloroplast precursor, putative, expressed
LOC_Os01g28089	-1	3.84e-05	expressed protein
LOC_Os01g28150	-0.65	1.89e-05	OsFBX6 - F-box domain containing protein, expressed
LOC_Os01g28290	-0.62	0.0478	expressed protein
LOC_Os01g28400	-0.85	3.95e-10	transposon protein, putative, unclassified, expressed
LOC_Os01g28710	-0.62	0.0202	expressed protein
LOC_Os01g28970	-0.66	0.00468	retrotransposon protein, putative, Ty3-gypsy subclass, expressed
LOC_Os01g29600	-0.68	4.39e-10	expressed protein
LOC_Os01g31370	-0.61	6.13e-11	glycosyltransferase, putative, expressed
LOC_Os01g31920	-0.76	0.000771	expressed protein
LOC_Os01g31940	-0.71	3.38e-11	purine permease, putative, expressed
LOC_Os01g32000	-0.6	0.00333	retrotransposon protein, putative, unclassified, expressed
LOC_Os01g32020	-0.69	0.00947	retrotransposon, putative, centromere-specific, expressed
LOC_Os01g32560	-0.99	2.75e-18	expressed protein
LOC_Os01g32790	-0.58	0.0233	expressed protein
LOC_Os01g32870	-0.71	0.00794	heat shock protein DnaJ, putative, expressed
LOC_Os01g33020	-1.14	1.87e-09	trafficking protein particle complex subunit 1, putative, expressed
LOC_Os01g33040	-0.89	8.23e-09	kinesin motor domain containing protein, expressed
LOC_Os01g33240	-0.62	1.68e-06	transposon protein, putative, unclassified, expressed
LOC_Os01g33370	-1.18	2.54e-07	zinc-binding protein, putative, expressed
LOC_Os01g33762	-0.62	0.00567	expressed protein
LOC_Os01g34330	-0.59	0.00122	BAH domain containing protein, expressed
LOC_Os01g34550	-0.76	0.0321	retrotransposon protein, putative, unclassified, expressed
LOC_Os01g34614	-0.78	1.03e-10	DNA directed RNA polymerase, 7 kDa subunit domain containing protein, expressed
LOC_Os01g34670	-0.9	2.03e-08	transposon protein, putative, unclassified, expressed
LOC_Os01g34690	-0.67	3.72e-08	expressed protein
LOC_Os01g35789	-0.58	0.000266	expressed protein
LOC_Os01g35990	-0.75	2.08e-07	RNAse P Rpr2/Rpp21 subunit domain containing protein, expressed
LOC_Os01g36090	-0.79	1.13e-05	DNA-damage-repair/toleration protein DRT102, putative, expressed
LOC_Os01g36570	-0.95	2.26e-11	glycine-rich protein 2, putative
LOC_Os01g36790	-0.81	0.000701	TKL_IRAK_DUF26-lf.2 - DUF26 kinases have homology to DUF26 containing loci, expressed
LOC_Os01g36950	-0.96	1.41e-05	N-rich protein, putative, expressed
LOC_Os01g37180	-0.59	0.0182	expressed protein
LOC_Os01g37200	-0.76	3.14e-05	retrotransposon protein, putative, Ty3-gypsy subclass, expressed
LOC_Os01g37370	-0.61	3.07e-07	expressed protein
LOC_Os01g37480	-0.92	1.54e-08	expressed protein
LOC_Os01g37700	-0.59	9.45e-06	expressed protein
LOC_Os01g37710	-1.03	7.16e-05	expressed protein
LOC_Os01g37950	-0.82	1.65e-06	expressed protein
LOC_Os01g37960	-0.59	0.0104	hydrolase, putative, expressed
LOC_Os01g38030	-0.75	3.61e-09	expressed protein
LOC_Os01g38229	-1.17	4e-14	peptidyl-prolyl isomerase, putative, expressed
LOC_Os01g38650	-0.58	0.00307	expressed protein
LOC_Os01g38970	-0.58	2.84e-06	carbamoyl-phosphate synthase large chain, putative, expressed
LOC_Os01g39000	-1.08	0.0014	ZmGR2c, putative, expressed
LOC_Os01g39230	-0.89	0.00241	expressed protein
LOC_Os01g39260	-0.63	5.71e-06	OsFtsH5 FtsH protease, homologue of AtFtsH4, expressed
LOC_Os01g39600	-1.53	3.95e-29	expressed protein
LOC_Os01g39670	-0.6	1.44e-09	OsFBD1 - F-box and FBD domain containing protein, expressed
LOC_Os01g39680	-0.68	2.47e-07	expressed protein
LOC_Os01g39850	-0.64	7.34e-08	histone-like transcription factor and archaeal histone, putative, expressed
LOC_Os01g39890	-0.69	0.00171	transposon protein, putative, unclassified, expressed
LOC_Os01g40094	-0.85	1.38e-10	protein phosphatase 2C, putative, expressed
LOC_Os01g40640	-0.72	1.22e-07	S1 RNA binding domain containing protein, expressed
LOC_Os01g40980	-0.87	0.000532	helicase, putative, expressed
LOC_Os01g41030	-0.83	3.66e-08	ribosomal protein L25, putative, expressed
LOC_Os01g41120	-1.3	2.21e-12	retrotransposon protein, putative, Ty3-gypsy subclass, expressed
LOC_Os01g41220	-0.72	5.52e-05	DUF538 domain containing protein, putative, expressed
LOC_Os01g41370	-0.88	0.000333	FBD domain containing protein, putative, expressed
LOC_Os01g41550	-0.98	3.21e-05	aspartic proteinase, putative, expressed
LOC_Os01g41630	-0.61	8.25e-06	serine/threonine protein phosphatase 2A 55 kDa regulatory subunit B, putative, expressed
LOC_Os01g42000	-0.64	0.000193	skin secretory protein xP2 precursor, putative, expressed
LOC_Os01g42040	-0.65	0.0251	ubiquitin-conjugating enzyme, putative, expressed
LOC_Os01g42080	-0.59	3.26e-07	zinc ion binding protein, putative, expressed
LOC_Os01g42294	-0.93	4.02e-09	inactive receptor kinase At2g26730 precursor, putative, expressed
LOC_Os01g42960	-1.04	3.75e-06	TTL1, putative, expressed
LOC_Os01g42980	-0.82	0.000112	ribosomal protein L22, putative, expressed
LOC_Os01g43120	-0.95	0.00011	DEAD/DEAH box helicase, putative, expressed
LOC_Os01g43140	-0.79	0.00194	lipase, putative, expressed
LOC_Os01g43160	-0.9	5.49e-06	polygalacturonase, putative, expressed
LOC_Os01g43250	-0.61	0.00143	WD domain, G-beta repeat domain containing protein, expressed
LOC_Os01g43844	-0.8	7.06e-08	cytochrome P450 72A1, putative, expressed
LOC_Os01g44120	-0.7	0.00704	expressed protein
LOC_Os01g44140	-0.67	0.0296	expressed protein
LOC_Os01g44220	-0.9	1.72e-06	glucose-1-phosphate adenylyltransferase large subunit, chloroplast precursor, putative, expressed
LOC_Os01g44230	-0.88	1.15e-06	transcription factor X1, putative, expressed
LOC_Os01g44310	-0.62	0.00361	dnaJ domain containing protein, expressed
LOC_Os01g44970	-1.17	2.77e-06	polygalacturonase, putative, expressed
LOC_Os01g45060	-0.71	5.84e-13	polygalacturonase, putative, expressed
LOC_Os01g45450	-0.84	2.36e-18	AAA family ATPase, putative, expressed
LOC_Os01g45630	-0.64	0.0293	transposon protein, putative, Mutator sub-class, expressed
LOC_Os01g45700	-0.58	6.97e-05	expressed protein
LOC_Os01g45850	-0.76	2.77e-05	expressed protein
LOC_Os01g46060	-0.62	0.00297	NUC189 domain containing protein, expressed
LOC_Os01g46390	-0.61	0.00127	DUF538 domain containing protein, putative, expressed
LOC_Os01g46870	-0.67	0.000408	AP2 domain containing protein, expressed
LOC_Os01g46932	-0.95	3.05e-06	vacuolar protein-sorting-associated protein 25, putative, expressed
LOC_Os01g47130	-0.8	2.68e-06	expressed protein
LOC_Os01g47530	-0.59	0.00963	CGMC_MAPKCMGC_2.6 - CGMC includes CDA, MAPK, GSK3, and CLKC kinases, expressed
LOC_Os01g47570	-1.04	1.84e-15	expressed protein
LOC_Os01g47690	-0.61	0.00585	metallo-beta-lactamase family protein, putative, expressed
LOC_Os01g47770	-0.7	7.09e-05	CS domain containing protein, putative, expressed
LOC_Os01g48060	-0.76	0.00492	auxin response factor, putative, expressed
LOC_Os01g48270	-0.63	0.00012	AAA-type ATPase family protein, putative, expressed
LOC_Os01g48290	-0.66	0.000155	dof zinc finger domain containing protein, putative, expressed
LOC_Os01g48370	-0.58	0.002	OsFBT1 - F-box and tubby domain containing protein, expressed
LOC_Os01g48820	-0.6	0.000647	expressed protein
LOC_Os01g49130	-0.68	3.51e-08	retrotransposon protein, putative, unclassified, expressed
LOC_Os01g49200	-0.75	2.64e-05	microtubule associated protein, putative, expressed
LOC_Os01g49390	-1.09	9.44e-11	IPP transferase, putative, expressed
LOC_Os01g49470	-0.73	2.01e-05	E3 ubiquitin ligase, putative, expressed
LOC_Os01g49780	-0.85	0.000269	hypothetical protein
LOC_Os01g49940	-0.69	4.16e-05	ESP4, putative, expressed
LOC_Os01g50000	-0.66	1.25e-06	expressed protein
LOC_Os01g50160	-0.75	4.8e-12	MDR-like ABC transporter, putative, expressed
LOC_Os01g50370	-0.67	2.81e-05	STE_MEKK_ste11_MAP3K.4 - STE kinases include homologs to sterile 7, sterile 11 and sterile 20 from yeast, expressed
LOC_Os01g50830	-0.64	2.44e-07	expressed protein
LOC_Os01g50860	-0.58	0.00108	chloride transporter, chloride channel family, putative, expressed
LOC_Os01g51010	-1.42	1.74e-19	DUF292 domain containing protein, expressed
LOC_Os01g51020	-0.62	6.4e-08	60S ribosomal protein L28-1, putative, expressed
LOC_Os01g51060	-1.2	6.32e-16	hydrolase, putative, expressed
LOC_Os01g51634	-0.68	8.46e-06	myosin-2 heavy chain, non muscle, putative, expressed
LOC_Os01g51680	-1.06	2.85e-13	hypothetical protein
LOC_Os01g51860	-1.27	0.000296	violaxanthin de-epoxidase, putative, expressed
LOC_Os01g52090	-0.7	0.000153	transcription factor like protein, putative, expressed
LOC_Os01g52230	-0.61	4.5e-05	phosphoethanolamine/phosphocholine phosphatase, putative, expressed
LOC_Os01g52500	-0.69	5.7e-06	NADP-dependent malic enzyme, putative, expressed
LOC_Os01g52570	-0.96	2.14e-19	lachrymatory factor synthase, putative, expressed
LOC_Os01g52710	-0.65	1.3e-05	glycosyl transferase 8 domain containing protein, putative, expressed
LOC_Os01g52750	-1.14	4.76e-16	OsSub3 - Putative Subtilisin homologue, expressed
LOC_Os01g52770	-0.58	0.00219	GDSL-like lipase/acylhydrolase, putative, expressed
LOC_Os01g53030	-1.01	0.000962	expressed protein
LOC_Os01g53130	-0.94	7.42e-05	zinc finger, C3HC4 type domain containing protein, expressed
LOC_Os01g53330	-0.78	6.35e-09	anthocyanidin 5,3-O-glucosyltransferase, putative, expressed
LOC_Os01g53570	-0.89	0.00107	aluminum-activated malate transporter, putative, expressed
LOC_Os01g53880	-1.07	1.21e-08	OsIAA6 - Auxin-responsive Aux/IAA gene family member, expressed
LOC_Os01g53980	-0.74	3.66e-06	IQ calmodulin-binding motif family protein, expressed
LOC_Os01g54080	-0.6	0.000212	kinesin motor protein-related, putative, expressed
LOC_Os01g54119	-1.15	3.06e-16	retrotransposon protein, putative, unclassified, expressed
LOC_Os01g54140	-0.62	0.00505	expressed protein
LOC_Os01g54210	-1.1	1.67e-10	GATA zinc finger domain containing protein, expressed
LOC_Os01g54410	-0.87	6.28e-09	hypothetical protein
LOC_Os01g54600	-1.01	3.4e-07	WRKY13, expressed
LOC_Os01g54810	-0.78	3.98e-09	lipase, putative, expressed
LOC_Os01g54900	-0.59	2.42e-08	lipid-A-disaccharide synthase family protein, expressed
LOC_Os01g54990	-0.6	2.6e-07	auxin response factor, putative, expressed
LOC_Os01g55070	-0.85	0.000186	pentatricopeptide, putative, expressed
LOC_Os01g55170	-0.68	0.000185	la domain containing protein, expressed
LOC_Os01g55250	-1.2	1.25e-16	expressed protein
LOC_Os01g55280	-0.62	1.62e-05	expressed protein
LOC_Os01g55490	-0.58	0.00126	transcriptional regulator family protein, putative, expressed
LOC_Os01g55870	-0.58	0.000493	chorismate mutase, chloroplast precursor, putative, expressed
LOC_Os01g55974	-0.92	0.000119	deoxycytidylate deaminase, putative, expressed
LOC_Os01g56090	-1.23	8.11e-05	expressed protein
LOC_Os01g56480	-0.95	7.76e-05	expressed protein
LOC_Os01g56620	-0.63	2.08e-05	pseudouridylate synthase, putative, expressed
LOC_Os01g56630	-0.69	1.85e-05	dymeclin, putative, expressed
LOC_Os01g56650	-1.02	8.36e-05	hypothetical protein
LOC_Os01g56764	-0.75	3.99e-05	expressed protein
LOC_Os01g56790	-0.74	6.25e-08	expressed protein
LOC_Os01g56850	-0.63	2.51e-08	expressed protein
LOC_Os01g57150	-0.61	7.08e-06	SR protein related family member, putative, expressed
LOC_Os01g57230	-0.88	0.000529	BTBN1 - Bric-a-Brac, Tramtrack, Broad Complex BTB domain with non-phototropic hypocotyl 3 NPH3 and coiled-coil domains, expressed
LOC_Os01g57440	-0.64	0.00104	DNA repair metallo-beta-lactamase, putative, expressed
LOC_Os01g57570	-0.75	0.0123	NADPH-dependent FMN reductase domain containing protein, expressed
LOC_Os01g57599	-0.82	3.52e-05	retrotransposon protein, putative, unclassified, expressed
LOC_Os01g57650	-0.8	4.43e-06	ZOS1-12 - C2H2 zinc finger protein, expressed
LOC_Os01g57900	-0.59	0.000226	PPR repeat domain containing protein, putative, expressed
LOC_Os01g58194	-0.59	1.54e-07	protein disulfide isomerase, putative, expressed
LOC_Os01g58390	-0.59	0.0144	haloacid dehalogenase, putative, expressed
LOC_Os01g58400	-0.59	2.15e-05	zinc finger C3HC4 type family protein, putative, expressed
LOC_Os01g58660	-0.62	0.00603	LTPL29 - Protease inhibitor/seed storage/LTP family protein precursor, expressed
LOC_Os01g58860	-0.79	1.05e-07	auxin efflux carrier component, putative, expressed
LOC_Os01g59630	-0.79	0.000391	exostosin family domain containing protein, expressed
LOC_Os01g59740	-0.67	8.58e-05	expressed protein
LOC_Os01g59750	-0.58	0.00126	histidine triad family protein, putative, expressed
LOC_Os01g59770	-0.67	6.89e-05	expressed protein
LOC_Os01g59800	-0.7	1.04e-06	EAP30/Vps36 family domain containing protein, expressed
LOC_Os01g60200	-0.88	4.68e-08	expressed protein
LOC_Os01g60250	-0.62	0.000799	pentatricopeptide, putative, expressed
LOC_Os01g60600	-0.65	2.07e-05	WRKY108, expressed
LOC_Os01g61330	-0.62	0.00807	ankyrin homolog precursor, putative, expressed
LOC_Os01g61350	-0.9	2.98e-07	glutaredoxin, putative, expressed
LOC_Os01g61430	-0.68	0.000235	HIT zinc finger domain containing protein, expressed
LOC_Os01g61760	-0.66	0.0235	myosin heavy chain-related, putative, expressed
LOC_Os01g62120	-0.59	2.22e-05	expressed protein
LOC_Os01g62410	-0.61	0.000208	MYB family transcription factor, putative, expressed
LOC_Os01g62900	-0.96	0.000574	amino acid kinase, putative, expressed
LOC_Os01g63050	-0.73	0.000563	expressed protein
LOC_Os01g63120	-0.75	0.00643	retrotransposon protein, putative, Ty3-gypsy subclass, expressed
LOC_Os01g63500	-0.88	4.27e-05	expressed protein
LOC_Os01g63730	-0.92	1.76e-10	hypothetical protein
LOC_Os01g63854	-0.6	2.81e-08	transmembrane amino acid transporter protein, putative, expressed
LOC_Os01g63870	-0.73	1.26e-06	nucleobase-ascorbate transporter, putative, expressed
LOC_Os01g63980	-0.65	5.69e-05	ZOS1-17 - C2H2 zinc finger protein, expressed
LOC_Os01g64170	-0.79	7.99e-14	glycosyl hydrolases family 17, putative, expressed
LOC_Os01g64700	-0.73	5.48e-06	OsFBT3 - F-box and tubby domain containing protein, expressed
LOC_Os01g65190	-0.74	0.000374	POT domain containing peptide transporter, putative, expressed
LOC_Os01g65320	-0.87	0.00027	expressed protein
LOC_Os01g65510	-0.59	0.00268	OsFBX31 - F-box domain containing protein, expressed
LOC_Os01g65580	-0.65	0.0171	mitotic checkpoint family protein, putative, expressed
LOC_Os01g65692	-0.67	0.00112	expressed protein
LOC_Os01g65730	-0.73	0.00136	SET domain containing protein, expressed
LOC_Os01g65770	-1.13	1.89e-12	expressed protein
LOC_Os01g65780	-0.61	5.01e-05	glycosyl transferase, putative, expressed
LOC_Os01g66040	-0.74	1.5e-05	receptor kinase, putative, expressed
LOC_Os01g66100	-0.98	9.19e-11	gibberellin 20 oxidase 2, putative, expressed
LOC_Os01g66170	-0.58	2.39e-07	SNARE associated Golgi protein, putative, expressed
LOC_Os01g66190	-0.98	1.19e-20	expressed protein
LOC_Os01g66560	-0.71	1.21e-05	signal recognition particle 72 kDa protein, putative, expressed
LOC_Os01g66830	-0.77	1.76e-05	pectinacetylesterase domain containing protein, expressed
LOC_Os01g67080	-0.68	1.05e-09	expressed protein
LOC_Os01g67160	-0.65	7.76e-05	cyclin-dependent kinase B1-1, putative, expressed
LOC_Os01g67240	-0.79	0.00095	formin-like protein 1 precursor, putative, expressed
LOC_Os01g67540	-0.94	9.39e-10	AMP-binding domain containing protein, expressed
LOC_Os01g67570	-0.73	5.12e-11	PDE312/PTAC10, putative, expressed
LOC_Os01g67590	-0.66	5.88e-05	oligopeptidase, putative, expressed
LOC_Os01g67910	-0.59	6.65e-12	expressed protein
LOC_Os01g68040	-0.59	0.0229	CorA-like magnesium transporter protein, putative, expressed
LOC_Os01g68290	-0.69	3e-05	expressed protein
LOC_Os01g68324	-0.79	3.78e-06	dolichyl-diphosphooligosaccharide--protein glycosyltransferase 63 kDasubunit precursor, putative, expressed
LOC_Os01g68380	-0.71	0.000109	expressed protein
LOC_Os01g68660	-0.71	0.000214	cysteine proteinase inhibitor precursor protein, putative, expressed
LOC_Os01g68800	-0.77	1.06e-07	expressed protein
LOC_Os01g69220	-0.72	0.00153	exostosin family domain containing protein, expressed
LOC_Os01g69980	-0.77	2.96e-09	TCP family transcription factor, putative, expressed
LOC_Os01g70250	-0.68	6.5e-06	heat shock protein DnaJ, putative, expressed
LOC_Os01g70300	-0.83	8.75e-07	aspartokinase 3, chloroplast precursor, putative, expressed
LOC_Os01g70390	-0.73	0.00107	expressed protein
LOC_Os01g70590	-0.72	0.0111	DUF567 domain containing protein, putative, expressed
LOC_Os01g70810	-0.7	5.41e-07	homeobox domain containing protein, expressed
LOC_Os01g70940	-0.77	2.31e-06	potassium transporter, putative, expressed
LOC_Os01g71000	-0.59	0.00283	protein kinase APK1B, chloroplast precursor, putative, expressed
LOC_Os01g71200	-0.69	0.0062	RNA recognition motif containing protein, putative, expressed
LOC_Os01g71420	-1.09	9.14e-07	Ser/Thr protein phosphatase family protein, putative, expressed
LOC_Os01g71570	-0.97	1.34e-08	expressed protein
LOC_Os01g71690	-0.63	0.000152	recA protein, expressed
LOC_Os01g71800	-0.74	0.00499	lecithin cholesterol acyltransferase, putative, expressed
LOC_Os01g71960	-0.64	1.53e-11	endonuclease, putative, expressed
LOC_Os01g72090	-0.71	0.000133	phycoerythrobilin ferredoxin oxidoreductase, putative, expressed
LOC_Os01g72500	-0.64	0.00101	retrotransposon protein, putative, unclassified, expressed
LOC_Os01g72660	-0.65	7.37e-06	expressed protein
LOC_Os01g72700	-1.26	2.55e-16	expressed protein
LOC_Os01g73490	-0.74	0.0104	expressed protein
LOC_Os01g73910	-1.01	7.26e-15	peptidase, putative, expressed
LOC_Os01g74146	-0.65	2.07e-05	WD repeat-containing protein, putative, expressed
LOC_Os01g74500	-0.71	7.4e-05	expressed protein
LOC_Os02g01080	-0.65	7.18e-05	expressed protein
LOC_Os02g01760	-0.64	7.22e-06	diphosphomevalonate decarboxylase family protein, expressed
LOC_Os02g01790	-0.66	0.000186	expressed protein
LOC_Os02g01920	-0.59	3.31e-11	GHMP kinases ATP-binding protein, putative, expressed
LOC_Os02g02010	-0.68	0.00475	expressed protein
LOC_Os02g02040	-0.72	8.71e-05	protein kinase, putative, expressed
LOC_Os02g02840	-0.77	0.00267	ras-related protein, putative, expressed
LOC_Os02g02910	-0.62	2.49e-05	expressed protein
LOC_Os02g03120	-0.82	0.00986	endoglucanase, putative, expressed
LOC_Os02g03270	-0.59	0.000728	AT hook motif domain containing protein, expressed
LOC_Os02g03310	-0.61	0.0498	KH domain containing protein, putative, expressed
LOC_Os02g03450	-0.61	4.83e-05	vesicle transport v-SNARE protein, putative, expressed
LOC_Os02g03470	-0.7	0.00971	tetratricopeptide repeat containing protein, putative, expressed
LOC_Os02g03540	-0.63	2.07e-05	phosphoribosyl transferase, putative, expressed
LOC_Os02g03780	-1.3	8.39e-09	hypothetical protein
LOC_Os02g03790	-0.78	0.000578	expressed protein
LOC_Os02g03960	-0.6	0.0364	CPuORF1 - conserved peptide uORF-containing transcript, expressed
LOC_Os02g04070	-0.58	0.012	retrotransposon protein, putative, unclassified, expressed
LOC_Os02g04230	-0.99	7.62e-07	CGMC_MAPKCMGC_2.7 - CGMC includes CDA, MAPK, GSK3, and CLKC kinases, expressed
LOC_Os02g04330	-0.66	0.006	5-AMP-activated protein kinase beta-1 subunit-related, putative, expressed
LOC_Os02g04440	-0.76	1.55e-05	transducin family protein, putative, expressed
LOC_Os02g04560	-0.69	5.25e-09	marker Xucw84, putative, expressed
LOC_Os02g04650	-0.72	2.82e-06	activator of 90 kDa heat shock protein ATPase homolog, putative, expressed
LOC_Os02g04670	-0.67	1.38e-10	glucan endo-1,3-beta-glucosidase precursor, putative, expressed
LOC_Os02g04690	-0.8	4.77e-08	cycloartenol synthase, putative, expressed
LOC_Os02g04710	-0.59	0.000292	cycloartenol synthase, putative, expressed
LOC_Os02g04740	-0.89	1.43e-07	molybdenum cofactor synthesis protein 2 large subunit, putative, expressed
LOC_Os02g05250	-0.65	1.6e-07	expressed protein
LOC_Os02g05340	-0.66	6.87e-07	proteasome/cyclosome repeat containing protein, expressed
LOC_Os02g05365	-0.71	1.39e-17	expressed protein
LOC_Os02g05440	-0.63	4.37e-15	expressed protein
LOC_Os02g05880	-0.58	1.75e-05	RNA polymerase Rpb1, domain 2 family protein, expressed
LOC_Os02g05940	-0.91	0.00026	phytosulfokine receptor precursor, putative, expressed
LOC_Os02g06190	-0.85	2.17e-06	phytosulfokine receptor precursor, putative, expressed
LOC_Os02g06320	-0.63	0.00141	RNA recognition motif 2 domain containing protein, expressed
LOC_Os02g06340	-0.68	0.00219	EH domain-containing protein 1, putative, expressed
LOC_Os02g06400	-0.69	0.00015	growth regulator related protein, putative, expressed
LOC_Os02g07130	-0.71	2.96e-06	expressed protein
LOC_Os02g07180	-0.72	9.19e-05	expressed protein
LOC_Os02g07230	-0.59	0.018	porphobilinogen deaminase, chloroplast precursor, putative, expressed
LOC_Os02g07390	-0.74	0.00168	retrotransposon, putative, centromere-specific, expressed
LOC_Os02g07650	-0.67	1.17e-09	zinc-binding protein, putative, expressed
LOC_Os02g07930	-0.61	0.0395	B-box zinc finger family protein, putative, expressed
LOC_Os02g07960	-0.58	8.76e-05	STRUBBELIG-RECEPTOR FAMILY 3 precursor, putative, expressed
LOC_Os02g08350	-0.64	3.16e-08	expressed protein
LOC_Os02g08490	-0.61	0.0132	chaperone protein clpB 1, putative, expressed
LOC_Os02g08530	-0.76	0.000161	protein kinase family protein, putative, expressed
LOC_Os02g08544	-0.68	0.00106	homeobox protein knotted-1, putative, expressed
LOC_Os02g09310	-0.6	0.024	cytochrome P450, putative, expressed
LOC_Os02g09340	-0.63	0.0161	expressed protein
LOC_Os02g09430	-0.76	0.000141	exostosin family domain containing protein, expressed
LOC_Os02g09460	-1	1.81e-05	GA16396-PA, putative, expressed
LOC_Os02g09960	-0.8	0.00061	LYK8, putative, expressed
LOC_Os02g10030	-1.1	7.97e-06	expressed protein
LOC_Os02g10080	-0.62	4.97e-05	zinc finger C-x8-C-x5-C-x3-H type family protein, expressed
LOC_Os02g10100	-0.58	3.6e-05	leucine-rich repeat receptor protein kinase EXS precursor, putative, expressed
LOC_Os02g10130	-0.98	3.94e-06	tubulin binding cofactor C, putative, expressed
LOC_Os02g10260	-0.71	8.89e-06	outer membrane protein, OMP85 family protein, expressed
LOC_Os02g10370	-0.71	1.78e-05	hrpN-interacting protein from Malus, putative, expressed
LOC_Os02g10390	-0.92	1.06e-06	chlorophyll A-B binding protein, putative, expressed
LOC_Os02g10440	-1.23	5.31e-06	protein with a conserved N-terminal region, putative, expressed
LOC_Os02g10630	-0.83	0.000782	GRAM and C2 domains containing protein, putative, expressed
LOC_Os02g10740	-0.62	0.0108	calcium-binding mitochondrial carrier CBG00135, putative, expressed
LOC_Os02g10800	-0.97	1.99e-08	mitochondrial carrier protein, putative, expressed
LOC_Os02g11890	-0.59	2.67e-10	syntaxin-related protein, putative, expressed
LOC_Os02g12100	-0.77	0.00051	expressed protein
LOC_Os02g12380	-0.94	1.93e-11	histone deacetylase, putative, expressed
LOC_Os02g12400	-0.85	2.23e-10	receptor-like protein kinase precursor, putative, expressed
LOC_Os02g12650	-0.82	2.43e-05	puromycin-sensitive aminopeptidase, putative, expressed
LOC_Os02g12840	-0.59	0.00589	DEAD-box ATP-dependent RNA helicase, putative, expressed
LOC_Os02g13200	-0.75	1.33e-05	expressed protein
LOC_Os02g13210	-0.91	0.000255	transposable element protein, putative, containing Pfam profile: PF03004, Transposase_24, expressed
LOC_Os02g13630	-0.6	3.81e-07	expressed protein
LOC_Os02g13650	-0.6	0.00885	expressed protein
LOC_Os02g13810	-0.64	0.00186	DNA binding protein, putative, expressed
LOC_Os02g13950	-0.83	1.23e-12	NHL repeat-containing protein, putative, expressed
LOC_Os02g14160	-0.86	2.59e-05	peroxidase precursor, putative, expressed
LOC_Os02g14170	-0.6	0.0108	peroxidase precursor, putative, expressed
LOC_Os02g14630	-1.27	9.27e-29	hydroquinone glucosyltransferase, putative, expressed
LOC_Os02g14790	-0.64	1.35e-07	WD domain, G-beta repeat domain containing protein, expressed
LOC_Os02g14800	-0.82	4.88e-07	expressed protein
LOC_Os02g14900	-0.97	1.95e-06	1,3-beta-glucan synthase component domain containing protein, expressed
LOC_Os02g14910	-1.31	0.00052	bZIP transcription factor family protein, putative, expressed
LOC_Os02g14929	-0.78	7.26e-06	T-complex protein, putative, expressed
LOC_Os02g15350	-1.14	3.89e-14	dof zinc finger domain containing protein, putative, expressed
LOC_Os02g15500	-0.69	0.0132	plant protein of unknown function domain containing protein, expressed
LOC_Os02g15550	-0.69	0.0103	spermidine synthase, putative, expressed
LOC_Os02g15580	-0.74	1.67e-06	cyclic nucleotide-gated ion channel 1, putative, expressed
LOC_Os02g15594	-0.68	6.75e-05	protein phosphatase 2C, putative, expressed
LOC_Os02g15950	-1.02	0.000135	OsFBK5 - F-box domain and kelch repeat containing protein, expressed
LOC_Os02g16030	-0.64	0.000669	harpin-induced protein 1 domain containing protein, expressed
LOC_Os02g16390	-0.61	0.00114	transposon protein, putative, unclassified, expressed
LOC_Os02g16420	-0.93	8.28e-08	retrotransposon protein, putative, unclassified, expressed
LOC_Os02g16500	-0.96	1.39e-11	expressed protein
LOC_Os02g16560	-1.16	2.76e-10	early light-induced protein, chloroplast precursor, putative, expressed
LOC_Os02g16640	-0.63	6.24e-08	proline-rich protein HaeIII subfamily 1 precursor, putative, expressed
LOC_Os02g16680	-0.78	2.69e-14	bZIP transcription factor domain containing protein, expressed
LOC_Os02g16709	-0.8	0.00589	peptidase, putative, expressed
LOC_Os02g17360	-0.74	1.13e-08	PPR repeat domain containing protein, putative, expressed
LOC_Os02g17714	-0.65	0.00746	expressed protein
LOC_Os02g17850	-0.78	1.73e-05	TOM2B, putative, expressed
LOC_Os02g17970	-0.84	0.000138	AGC_PKA/PKG_like.1 - ACG kinases include homologs to PKA, PKG and PKC, expressed
LOC_Os02g17990	-0.79	0.000715	Leucine Rich Repeat family protein, expressed
LOC_Os02g18190	-0.73	0.000194	expressed protein
LOC_Os02g18390	-1.03	6.95e-11	expressed protein
LOC_Os02g18480	-0.7	3.81e-10	lipase class 3 family protein, putative, expressed
LOC_Os02g18660	-0.66	3.82e-05	expressed protein
LOC_Os02g19510	-0.67	1.97e-07	lysine ketoglutarate reductase trans-splicing related 1, putative, expressed
LOC_Os02g19629	-0.59	0.000622	expressed protein
LOC_Os02g19640	-0.71	0.0066	IQ calmodulin-binding motif family protein, putative, expressed
LOC_Os02g19750	-0.69	0.00104	NBS-LRR type disease resistance protein, putative, expressed
LOC_Os02g19804	-0.68	0.00649	Zinc finger C-x8-C-x5-C-x3-H type domain containing protein, expressed
LOC_Os02g20060	-0.66	2.55e-05	expressed protein
LOC_Os02g20190	-0.78	9.39e-06	Leucine Rich Repeat family protein, expressed
LOC_Os02g20360	-0.76	4.68e-05	tyrosine aminotransferase, putative, expressed
LOC_Os02g20520	-0.75	0.037	retrotransposon, putative, centromere-specific
LOC_Os02g20934	-0.62	4.89e-08	expressed protein
LOC_Os02g21009	-0.64	0.0179	sodium/calcium exchanger protein, putative, expressed
LOC_Os02g21120	-0.65	8.6e-09	transposon protein, putative, unclassified
LOC_Os02g21700	-0.87	2.08e-06	STE_MEKK_ste11_MAP3K.8 - STE kinases include homologs to sterile 7, sterile 11 and sterile 20 from yeast, expressed
LOC_Os02g21880	-0.59	0.00043	coiled-coil domain-containing protein, putative, expressed
LOC_Os02g21970	-0.65	8.32e-05	26S protease regulatory subunit 6B, putative, expressed
LOC_Os02g22160	-0.8	2.85e-06	DNA binding protein, putative, expressed
LOC_Os02g22600	-0.85	5.58e-06	retrotransposon protein, putative, unclassified, expressed
LOC_Os02g24190	-0.94	2.44e-07	cyclin-T1-2, putative, expressed
LOC_Os02g24210	-0.8	1.17e-12	expressed protein
LOC_Os02g24270	-0.6	0.00245	retrotransposon protein, putative, unclassified, expressed
LOC_Os02g24340	-0.78	8.25e-06	1-acyl-sn-glycerol-3-phosphate acyltransferase theta, putative, expressed
LOC_Os02g24354	-0.58	0.000899	pyridoxal-dependent decarboxylase protein, putative, expressed
LOC_Os02g24720	-0.97	2.34e-09	LTPL21 - Protease inhibitor/seed storage/LTP family protein precursor, expressed
LOC_Os02g24730	-0.89	3.04e-09	retrotransposon protein, putative, unclassified, expressed
LOC_Os02g24750	-0.75	1.75e-12	expressed protein
LOC_Os02g25050	-0.97	0.000213	expressed protein
LOC_Os02g25430	-0.81	4.41e-06	retrotransposon protein, putative, Ty3-gypsy subclass, expressed
LOC_Os02g26140	-1.17	2.54e-08	microtubule-binding protein TANGLED1, putative, expressed
LOC_Os02g26190	-0.7	0.000155	transposon protein, putative, CACTA, En/Spm sub-class, expressed
LOC_Os02g26349	-1.12	2.17e-09	transposon protein, putative, CACTA, En/Spm sub-class, expressed
LOC_Os02g26984	-0.61	0.0148	expressed protein
LOC_Os02g27130	-0.8	5.51e-08	expressed protein
LOC_Os02g27260	-0.63	0.00528	hypothetical protein
LOC_Os02g27380	-0.8	0.00124	retrotransposon protein, putative, Ty3-gypsy subclass, expressed
LOC_Os02g27810	-0.71	1.19e-05	MazG nucleotide pyrophosphohydrolase domain containing protein, expressed
LOC_Os02g28120	-0.61	1.62e-05	retrotransposon, putative, centromere-specific
LOC_Os02g28140	-0.98	1.52e-06	expressed protein
LOC_Os02g28220	-0.95	7.83e-05	transferase family protein, putative, expressed
LOC_Os02g28570	-0.8	2.24e-06	expressed protein
LOC_Os02g28580	-0.74	5.84e-07	expressed protein
LOC_Os02g28600	-0.6	0.0146	OsFBX50 - F-box domain containing protein, expressed
LOC_Os02g28850	-0.73	3.39e-07	Kinesin motor domain domain containing protein, expressed
LOC_Os02g28920	-0.63	0.000226	transposon protein, putative, unclassified, expressed
LOC_Os02g29220	-0.66	4.93e-05	expressed protein
LOC_Os02g29340	-0.77	2.76e-05	HSF-type DNA-binding domain containing protein, expressed
LOC_Os02g29530	-0.61	1.54e-05	glycosyl transferase 8 domain containing protein, putative, expressed
LOC_Os02g29690	-0.65	0.00414	retrotransposon protein, putative, unclassified, expressed
LOC_Os02g29710	-0.65	0.00482	transposon protein, putative, unclassified
LOC_Os02g30050	-0.75	1.27e-07	ribosomal protein L29, putative, expressed
LOC_Os02g30080	-0.67	0.00448	cytochrome P450, putative, expressed
LOC_Os02g30190	-0.71	1e-05	expressed protein
LOC_Os02g30470	-0.8	9.44e-13	expressed protein
LOC_Os02g30600	-0.83	1.75e-12	expressed protein
LOC_Os02g30714	-1.07	0.000912	dehydrogenase/reductase, putative, expressed
LOC_Os02g30800	-0.72	1.88e-06	POLE1 - Putative DNA polymerase epsilon catalytic subunit, expressed
LOC_Os02g30840	-0.65	0.000114	RNA pseudouridine synthase, putative, expressed
LOC_Os02g30910	-0.77	6.82e-07	nodulin MtN3 family protein, putative, expressed
LOC_Os02g30974	-0.85	3.19e-05	expressed protein
LOC_Os02g31140	-1.23	7.36e-09	major ampullate spidroin 2-2, putative, expressed
LOC_Os02g31867	-0.63	1.05e-07	expressed protein
LOC_Os02g32020	-0.58	0.00056	expressed protein
LOC_Os02g32110	-0.7	0.000746	exostosin family domain containing protein, expressed
LOC_Os02g32210	-0.93	0.000242	expressed protein
LOC_Os02g32370	-0.82	1.39e-06	inositol hexaphosphate kinase, putative, expressed
LOC_Os02g32380	-0.68	6.85e-05	expressed protein
LOC_Os02g32814	-0.92	1.28e-07	heavy metal-associated domain containing protein, expressed
LOC_Os02g33180	-0.59	0.00194	rar1, putative, expressed
LOC_Os02g33240	-1.04	1.41e-06	OsFBX51 - F-box domain containing protein, expressed
LOC_Os02g33430	-0.72	5.23e-05	E2F family transcription factor protein, putative, expressed
LOC_Os02g33500	-0.99	0.000318	threonyl-tRNA synthetase, putative, expressed
LOC_Os02g33540	-0.7	4.43e-05	translational activator family protein, putative, expressed
LOC_Os02g33630	-1.22	1.25e-07	WD domain, G-beta repeat domain containing protein, expressed
LOC_Os02g34320	-0.89	3.12e-07	basic helix-loop-helix, putative, expressed
LOC_Os02g34370	-1.23	9.68e-07	expressed protein
LOC_Os02g34430	-0.81	9.7e-13	serine/threonine-protein kinase, putative, expressed
LOC_Os02g34540	-0.73	9.88e-10	tetratricopeptide repeat containing protein, putative, expressed
LOC_Os02g34650	-0.79	3.18e-07	expressed protein
LOC_Os02g34750	-0.95	4.87e-10	leucine-rich repeat receptor-like protein kinase 1, putative, expressed
LOC_Os02g34870	-0.73	0.0155	expressed protein
LOC_Os02g35540	-0.58	0.000247	expressed protein
LOC_Os02g35630	-0.8	3.62e-08	AAA family ATPase, putative, expressed
LOC_Os02g35690	-0.59	0.000371	transcription factor like protein, putative, expressed
LOC_Os02g35940	-0.83	0.000128	gibberellin receptor GID1L2, putative, expressed
LOC_Os02g36050	-0.95	3.75e-06	retrotransposon protein, putative, unclassified, expressed
LOC_Os02g36300	-0.87	4.29e-08	zinc finger, C3HC4 type domain containing protein, expressed
LOC_Os02g36330	-0.67	0.018	RING-H2 finger protein ATL1O, putative, expressed
LOC_Os02g36580	-0.64	0.00123	expressed protein
LOC_Os02g36670	-0.72	0.000187	expressed protein
LOC_Os02g36680	-1.07	1.03e-18	expressed protein
LOC_Os02g36960	-0.69	0.000108	choline transporter-related, putative, expressed
LOC_Os02g36990	-0.75	0.00332	dynein light chain type 1 family protein, putative, expressed
LOC_Os02g37150	-0.68	0.00925	expressed protein
LOC_Os02g37430	-0.63	1.37e-07	LSM domain containing protein, expressed
LOC_Os02g37590	-0.64	0.0208	glycerophosphoryl diester phosphodiesterase family protein, putative, expressed
LOC_Os02g37850	-0.77	0.00126	expressed protein
LOC_Os02g38060	-0.71	9.12e-05	methyltransferase domain containing protein, expressed
LOC_Os02g38200	-0.62	5.3e-06	dehydrogenase, putative, expressed
LOC_Os02g38480	-0.77	0.00404	expressed protein
LOC_Os02g38580	-0.6	0.0305	protein phosphatase 2C, putative, expressed
LOC_Os02g38680	-0.96	7.26e-05	EMB2423, putative, expressed
LOC_Os02g38690	-0.77	3.39e-12	protein phosphatase 2C containing protein, expressed
LOC_Os02g38850	-0.64	0.00111	expressed protein
LOC_Os02g38910	-0.76	0.000149	expressed protein
LOC_Os02g38920	-0.6	1.26e-09	glyceraldehyde-3-phosphate dehydrogenase, putative, expressed
LOC_Os02g39000	-0.86	0.000253	remorin C-terminal domain containing protein, putative, expressed
LOC_Os02g39060	-0.6	0.0146	RNA recognition motif containing protein, putative, expressed
LOC_Os02g39520	-0.61	0.0002	transposon protein, putative, unclassified, expressed
LOC_Os02g39540	-0.68	1.22e-05	transposon protein, putative, unclassified, expressed
LOC_Os02g39570	-0.59	6.97e-07	ACT domain containing protein, expressed
LOC_Os02g39600	-0.9	5.28e-07	outer envelope protein, putative, expressed
LOC_Os02g39625	-1.25	3.79e-05	hypothetical protein
LOC_Os02g39764	-0.78	0.000381	expressed protein
LOC_Os02g39820	-0.66	4.47e-10	PPR repeat domain containing protein, putative, expressed
LOC_Os02g39840	-0.9	5.4e-05	eukaryotic initiation factor iso-4F subunit p82-34, putative, expressed
LOC_Os02g40040	-0.62	0.0303	expressed protein
LOC_Os02g40840	-0.75	0.0118	alcohol oxidase, putative, expressed
LOC_Os02g41780	-0.96	2.9e-07	transporter-related, putative, expressed
LOC_Os02g41800	-0.61	0.0132	auxin response factor, putative, expressed
LOC_Os02g41954	-0.65	0.0147	gibberellin 2-beta-dioxygenase 7, putative, expressed
LOC_Os02g42310	-0.73	1.27e-08	OsSCP8 - Putative Serine Carboxypeptidase homologue, expressed
LOC_Os02g42530	-0.58	0.00833	expressed protein
LOC_Os02g42640	-0.67	0.00104	CBS domain-containing protein, putative, expressed
LOC_Os02g42650	-1.28	3.73e-17	expansin precursor, putative, expressed
LOC_Os02g43070	-0.6	1.18e-06	retrotransposon protein, putative, unclassified, expressed
LOC_Os02g43280	-0.74	0.00385	aldehyde dehydrogenase, putative, expressed
LOC_Os02g43300	-0.58	0.00547	expressed protein
LOC_Os02g43594	-0.66	0.0358	MSP domain containing protein, putative, expressed
LOC_Os02g43865	-0.61	0.00297	expressed protein
LOC_Os02g44280	-0.6	0.00181	zinc finger protein, putative, expressed
LOC_Os02g44760	-0.83	6.42e-11	hypothetical protein
LOC_Os02g44770	-0.66	0.000195	uncharacterized mscS family protein, putative, expressed
LOC_Os02g45270	-0.97	0.00142	expressed protein
LOC_Os02g45390	-0.87	1.47e-11	RING-H2 finger protein, putative, expressed
LOC_Os02g45560	-0.93	8e-11	expressed protein
LOC_Os02g45600	-0.68	0.00145	rhoGAP domain containing protein, expressed
LOC_Os02g45630	-0.58	0.00066	expressed protein
LOC_Os02g45740	-1.79	2.28e-15	expressed protein
LOC_Os02g45920	-0.73	0.0106	expressed protein
LOC_Os02g45974	-0.67	1.09e-07	expressed protein
LOC_Os02g46180	-0.86	1.99e-06	DUF581 domain containing protein, expressed
LOC_Os02g46220	-0.59	1.6e-09	expressed protein
LOC_Os02g46340	-0.58	0.000461	RING-H2 finger protein ATL3J, putative, expressed
LOC_Os02g46420	-0.59	1.72e-05	transposon protein, putative, unclassified, expressed
LOC_Os02g46440	-0.72	7.58e-06	expressed protein
LOC_Os02g46940	-0.63	4.53e-05	MYB family transcription factor, putative, expressed
LOC_Os02g46956	-0.75	6.01e-05	expressed protein
LOC_Os02g47420	-0.93	0.00011	ATROPGEF7/ROPGEF7, putative, expressed
LOC_Os02g47450	-0.67	9.69e-12	expressed protein
LOC_Os02g47540	-0.91	2.78e-08	retrotransposon protein, putative, Ty3-gypsy subclass
LOC_Os02g47670	-1.02	5.8e-18	bg55, putative, expressed
LOC_Os02g47890	-0.72	4.39e-11	expressed protein
LOC_Os02g48010	-0.75	0.000118	nuclear matrix constituent protein 1-like, putative, expressed
LOC_Os02g48020	-1.23	7.27e-07	expressed protein
LOC_Os02g48080	-0.99	9.58e-21	cysteine-rich receptor-like protein kinase 7 precursor, putative, expressed
LOC_Os02g48190	-0.79	2.58e-06	expressed protein
LOC_Os02g48194	-1.27	1.51e-31	expressed protein
LOC_Os02g48390	-0.7	0.00678	phosphoribosyl transferase, putative, expressed
LOC_Os02g48480	-0.71	0.000849	expressed protein
LOC_Os02g48570	-0.6	0.00185	peptide transporter PTR2, putative, expressed
LOC_Os02g48580	-0.66	1.24e-07	expressed protein
LOC_Os02g48590	-0.8	0.000435	expressed protein
LOC_Os02g49100	-1.03	3.94e-08	retrotransposon protein, putative, unclassified
LOC_Os02g49320	-0.68	1.89e-05	sucrase-related, putative, expressed
LOC_Os02g49430	-0.68	6.94e-07	hypothetical protein
LOC_Os02g49610	-0.76	1.09e-07	ribosomal protein L7Ae, putative, expressed
LOC_Os02g49690	-0.73	0.00926	ACT domain-containing protein, putative, expressed
LOC_Os02g50040	-0.76	4.35e-05	endoglucanase, putative, expressed
LOC_Os02g50370	-0.58	0.00515	helicase domain-containing protein, putative, expressed
LOC_Os02g50490	-0.78	0.00293	endoglucanase, putative, expressed
LOC_Os02g50540	-0.84	0.00093	expressed protein
LOC_Os02g50870	-0.7	0.000692	expressed protein
LOC_Os02g51190	-0.83	6.1e-05	retrotransposon protein, putative, unclassified, expressed
LOC_Os02g51380	-0.89	5.88e-06	expressed protein
LOC_Os02g51670	-1.16	2.15e-07	ethylene-responsive transcription factor, putative, expressed
LOC_Os02g51890	-0.95	5.11e-17	RNA recognition motif containing protein, putative, expressed
LOC_Os02g51910	-0.92	3.76e-05	cytokinin-O-glucosyltransferase 2, putative, expressed
LOC_Os02g52390	-0.65	0.000268	M16 domain containing zinc peptidase, putative, expressed
LOC_Os02g52580	-0.61	0.0199	retrotransposon protein, putative, unclassified, expressed
LOC_Os02g52610	-0.96	1.54e-14	xyloglucan fucosyltransferase, putative, expressed
LOC_Os02g52990	-1.01	0.0068	OsSAUR12 - Auxin-responsive SAUR gene family member, expressed
LOC_Os02g53140	-0.92	6.49e-06	COP1, putative, expressed
LOC_Os02g53200	-0.97	1.09e-17	glucan endo-1,3-beta-glucosidase precursor, putative, expressed
LOC_Os02g53360	-0.69	0.000349	expressed protein
LOC_Os02g53590	-0.61	3.55e-06	DEFL71 - Defensin and Defensin-like DEFL family, expressed
LOC_Os02g53700	-0.65	0.000233	DENN domain containing protein, expressed
LOC_Os02g54160	-0.64	6.86e-13	AP2 domain containing protein, expressed
LOC_Os02g54360	-0.83	2.79e-05	enzyme of the cupin superfamily protein, putative, expressed
LOC_Os02g54760	-0.79	3.47e-05	cyclic nucleotide-gated ion channel 14, putative, expressed
LOC_Os02g54830	-0.79	1.67e-07	RING-H2 finger protein, putative, expressed
LOC_Os02g54840	-0.7	0.000272	expressed protein
LOC_Os02g54910	-0.65	8.64e-09	atATG18b, putative, expressed
LOC_Os02g55010	-0.62	6.54e-06	expressed protein
LOC_Os02g55130	-0.85	3.22e-07	OsSCP10 - Putative Serine Carboxypeptidase homologue, expressed
LOC_Os02g55310	-0.64	5.4e-05	pentatricopeptide, putative, expressed
LOC_Os02g55570	-0.59	0.0116	shugoshin-1, putative, expressed
LOC_Os02g55920	-0.69	0.00134	expressed protein
LOC_Os02g56360	-0.59	2.22e-08	expressed protein
LOC_Os02g56440	-0.96	8.71e-09	expressed protein
LOC_Os02g56500	-0.68	0.0133	expressed protein
LOC_Os02g56820	-0.67	0.0043	OsFBX69 - F-box domain containing protein, expressed
LOC_Os02g56850	-0.6	0.00517	glutathione reductase, putative, expressed
LOC_Os02g57780	-0.75	0.000916	expressed protein
LOC_Os02g57790	-1.17	2.38e-07	ZOS2-19 - C2H2 zinc finger protein, expressed
LOC_Os02g58060	-0.74	4.66e-06	expressed protein
LOC_Os02g58250	-0.82	0.000102	expressed protein
LOC_Os02g58280	-0.7	0.00058	expressed protein
LOC_Os02g58440	-0.72	0.00731	zinc finger C-x8-C-x5-C-x3-H type family protein, expressed
LOC_Os02g58500	-0.77	0.000337	phospholipase A2, putative, expressed
LOC_Os02g58740	-0.71	7.25e-06	expressed protein
LOC_Os03g01190	-0.75	4.55e-08	dehydrogenase, putative, expressed
LOC_Os03g01200	-0.66	1.49e-07	SNF2 family N-terminal domain containing protein, expressed
LOC_Os03g01590	-0.97	2.86e-07	PAIR1, putative, expressed
LOC_Os03g01890	-0.68	1.76e-05	START domain containing protein, expressed
LOC_Os03g02060	-0.81	0.0017	hypothetical protein
LOC_Os03g02110	-1.61	1.22e-06	WD domain, G-beta repeat domain containing protein, expressed
LOC_Os03g02430	-0.65	2.47e-05	PPR repeat domain containing protein, putative, expressed
LOC_Os03g02685	-0.58	0.00769	lysM domain containing protein, putative, expressed
LOC_Os03g02740	-0.66	4.05e-09	phospholipase D, putative, expressed
LOC_Os03g02910	-1.34	1.52e-14	hypothetical protein
LOC_Os03g03330	-0.9	2.81e-10	expressed protein
LOC_Os03g03390	-0.77	0.000586	G-patch domain containing protein, expressed
LOC_Os03g03410	-0.8	5.77e-05	serine/threonine-protein kinase, putative, expressed
LOC_Os03g03420	-0.72	2.51e-12	expressed protein
LOC_Os03g03470	-0.75	0.000128	expressed protein
LOC_Os03g03530	-0.68	2.43e-05	expressed protein
LOC_Os03g03550	-0.72	5.47e-10	bZIP family transcription factor, putative, expressed
LOC_Os03g03724	-0.77	7.26e-05	expressed protein
LOC_Os03g03860	-0.74	0.000384	expressed protein
LOC_Os03g03880	-0.71	2.58e-05	protein kinase, putative, expressed
LOC_Os03g04300	-0.63	9.64e-05	ankyrin repeat domain containing protein, expressed
LOC_Os03g04980	-0.81	5.43e-12	PHD-finger domain containing protein, putative, expressed
LOC_Os03g04990	-1	9.05e-25	expressed protein
LOC_Os03g05480	-0.62	0.000241	ZOS3-01 - C2H2 zinc finger protein, expressed
LOC_Os03g05806	-0.58	0.000107	pseudouridine synthase family protein, putative, expressed
LOC_Os03g05920	-0.59	2.19e-06	expressed protein
LOC_Os03g06120	-0.63	1.73e-10	PLAC8 family protein, expressed
LOC_Os03g06940	-0.66	5.17e-07	beta-galactosidase, putative, expressed
LOC_Os03g07430	-0.74	7.1e-06	protein kinase domain containing protein, expressed
LOC_Os03g07480	-0.61	0.00431	sucrose transporter, putativ, expressed
LOC_Os03g07750	-0.73	8.2e-06	expressed protein
LOC_Os03g07990	-0.59	0.00215	acetyltransferase, GNAT family, putative, expressed
LOC_Os03g08270	-0.64	1.91e-13	ataxin-2 C-terminal region family protein, expressed
LOC_Os03g08390	-0.78	3.3e-06	expressed protein
LOC_Os03g08500	-0.82	0.013	AP2 domain containing protein, expressed
LOC_Os03g08530	-0.95	6.03e-05	aminotransferase, classes I and II, domain containing protein, expressed
LOC_Os03g08550	-0.58	0.00042	STRUBBELIG-RECEPTOR FAMILY 6 precursor, putative, expressed
LOC_Os03g08570	-0.99	0.000129	amine oxidase, flavin-containing, domain containing protein, expressed
LOC_Os03g08754	-0.61	0.00193	OsMADS47 - MADS-box family gene with MIKCc type-box, expressed
LOC_Os03g08850	-0.98	9.91e-05	AUXIN SIGNALING F-BOX 2, putative, expressed
LOC_Os03g08940	-0.61	1.6e-09	expressed protein
LOC_Os03g09045	-0.59	0.00138	retrotransposon protein, putative, unclassified, expressed
LOC_Os03g09070	-0.66	2.71e-05	leucine rich repeat domain containing protein, putative, expressed
LOC_Os03g09830	-0.6	0.0131	expressed protein
LOC_Os03g09870	-0.63	0.00386	mitochondrial import inner membrane translocase subunit Tim17, putative, expressed
LOC_Os03g09940	-0.74	3.65e-08	sulfate transporter, putative, expressed
LOC_Os03g09980	-0.72	0.000115	sulfate transporter, putative, expressed
LOC_Os03g10334	-0.76	0.00158	expressed protein
LOC_Os03g10640	-0.79	1.48e-08	calcium-transporting ATPase, plasma membrane-type, putative, expressed
LOC_Os03g10650	-0.82	1.18e-17	cyclin, putative, expressed
LOC_Os03g10700	-0.73	1.46e-07	expressed protein
LOC_Os03g10780	-0.61	0.000698	flap endonuclease, putative, expressed
LOC_Os03g10960	-0.85	0.000757	expressed protein
LOC_Os03g11030	-0.7	0.00062	cyclin, putative, expressed
LOC_Os03g11200	-0.58	7.16e-12	pre-mRNA-processing factor 39, putative, expressed
LOC_Os03g11290	-0.91	0.000174	expressed protein
LOC_Os03g11340	-0.8	1.21e-05	leucine-rich repeat resistance protein, putative, expressed
LOC_Os03g11460	-0.6	0.000309	expressed protein
LOC_Os03g11510	-0.69	8.34e-06	mitochondrial carrier protein, putative, expressed
LOC_Os03g11520	-0.71	0.00161	expressed protein
LOC_Os03g11819	-0.66	5.31e-07	expressed protein
LOC_Os03g11950	-0.59	0.00035	SEC14 cytosolic factor family protein, putative, expressed
LOC_Os03g11960	-0.66	6.96e-06	copper/zinc superoxide dismutase, putative, expressed
LOC_Os03g12230	-0.72	6.88e-11	caleosin related protein, putative, expressed
LOC_Os03g12320	-0.85	3.59e-06	UDP-3-O- N-acetylglucosamine deacetylase, putative, expressed
LOC_Os03g12530	-0.61	0.0109	cation efflux family protein, putative, expressed
LOC_Os03g12730	-0.75	2.46e-11	receptor protein kinase CLAVATA1 precursor, putative, expressed
LOC_Os03g12930	-1.15	1.14e-21	expressed protein
LOC_Os03g12940	-1.03	6.37e-07	OsFBO13 - F-box and other domain containing protein, expressed
LOC_Os03g12950	-0.65	0.00262	AP2-like ethylene-responsive transcription factor AINTEGUMENTA, putative, expressed
LOC_Os03g12960	-0.82	5.57e-06	hypothetical protein
LOC_Os03g13000	-0.74	1.25e-08	GTP-binding protein, putative, expressed
LOC_Os03g13060	-0.6	1.8e-05	expressed protein
LOC_Os03g13190	-0.64	0.00388	transposon protein, putative, unclassified, expressed
LOC_Os03g13570	-0.6	0.000987	glycosyl hydrolases family 16, putative, expressed
LOC_Os03g14050	-0.94	4.72e-15	thaumatin-like protein 1 precursor, putative, expressed
LOC_Os03g14380	-0.69	3.41e-05	autophagy protein 9, putative, expressed
LOC_Os03g14510	-0.63	0.00455	immature colon carcinoma transcript 1 protein precursor, putative, expressed
LOC_Os03g14520	-0.92	4.9e-06	nucleotide-sensitive chloride conductance regulator containing protein, expressed
LOC_Os03g14820	-0.58	0.00392	expressed protein
LOC_Os03g14920	-0.58	8.16e-06	expressed protein
LOC_Os03g14980	-0.78	1.06e-05	lissencephaly type-1-like homology motif, putative, expressed
LOC_Os03g15020	-0.64	0.00823	beta-galactosidase precursor, putative, expressed
LOC_Os03g15110	-0.71	1.52e-05	expressed protein
LOC_Os03g15350	-0.62	3.27e-05	Sel1 repeat domain containing protein, putative, expressed
LOC_Os03g15560	-0.71	7.96e-05	wibg, putative, expressed
LOC_Os03g15670	-0.72	0.000862	hypothetical protein
LOC_Os03g15740	-0.59	0.000146	uncharacterized TPR repeat-containing protein, putative, expressed
LOC_Os03g15760	-0.94	4.14e-06	expressed protein
LOC_Os03g15910	-0.63	7.09e-07	membrane protein, putative, expressed
LOC_Os03g15950	-0.81	0.00331	enolase, putative, expressed
LOC_Os03g16000	-0.86	4.6e-06	src homology-3 domain protein 3, putative, expressed
LOC_Os03g16010	-0.8	1.35e-16	BRASSINOSTEROID INSENSITIVE 1-associated receptor kinase 1 precursor, putative, expressed
LOC_Os03g16334	-1.13	2.55e-14	fringe-related protein, putative, expressed
LOC_Os03g16440	-0.65	0.0212	outer membrane protein, OMP85 family, putative, expressed
LOC_Os03g16690	-0.62	0.00194	oxysterol-binding protein, putative, expressed
LOC_Os03g17280	-0.65	0.000138	expressed protein
LOC_Os03g17300	-1.15	6.34e-10	TKL_IRAK_CrRLK1L-1.7 - The CrRLK1L-1 subfamily has homology to the CrRLK1L homolog, expressed
LOC_Os03g17730	-0.58	0.00051	P-protein, putative, expressed
LOC_Os03g17840	-0.64	6.28e-15	expressed protein
LOC_Os03g18110	-0.58	0.00131	proteins of unknown function domain containing protein, putative, expressed
LOC_Os03g18140	-0.73	6.48e-11	expressed protein
LOC_Os03g18430	-0.61	7.44e-05	protein kinase, putative, expressed
LOC_Os03g18510	-0.88	1.7e-05	expressed protein
LOC_Os03g18600	-0.6	6.63e-10	cyclase/dehydrase family protein, putative, expressed
LOC_Os03g18680	-0.69	2.72e-06	membrane associated DUF588 domain containing protein, putative, expressed
LOC_Os03g18700	-0.71	0.00322	expressed protein
LOC_Os03g18970	-0.64	0.00391	protein phosphotase protein, putative, expressed
LOC_Os03g19000	-0.68	0.0054	peroxisomal biogenesis factor 11, putative, expressed
LOC_Os03g19080	-0.68	0.0112	expressed protein
LOC_Os03g19210	-1.15	5.84e-08	hypothetical protein
LOC_Os03g19220	-1.34	4.96e-06	expressed protein
LOC_Os03g19452	-0.87	2.37e-05	SMP-30/Gluconolaconase/LRE domain protein, putative, expressed
LOC_Os03g19570	-0.59	0.000117	fip1 motif family protein, expressed
LOC_Os03g20090	-0.58	0.00158	MYB family transcription factor, putative, expressed
LOC_Os03g20380	-0.88	8.75e-07	CAMK_KIN1/SNF1/Nim1_like.2 - CAMK includes calcium/calmodulin depedent protein kinases, expressed
LOC_Os03g20390	-0.92	3.47e-07	expressed protein
LOC_Os03g20420	-0.58	0.0103	alpha-N-arabinofuranosidase A, putative, expressed
LOC_Os03g20480	-0.77	3.21e-05	expressed protein
LOC_Os03g20500	-0.65	0.00587	OsFBX82 - F-box domain containing protein, expressed
LOC_Os03g20530	-0.63	0.00091	DUF630/DUF632 domains containing protein, putative, expressed
LOC_Os03g20750	-0.67	7.04e-06	outer mitochondrial membrane porin, putative, expressed
LOC_Os03g20760	-0.59	6.39e-05	LTPL66 - Protease inhibitor/seed storage/LTP family protein precursor, expressed
LOC_Os03g20780	-0.83	3.02e-05	ethylene-insensitive 3, putative, expressed
LOC_Os03g20850	-1.07	0.000503	exostosin family domain containing protein, expressed
LOC_Os03g21140	-0.74	9.44e-06	RNA-binding zinc finger protein, putative, expressed
LOC_Os03g21160	-1	0.00111	RNA-binding zinc finger protein, putative, expressed
LOC_Os03g21400	-0.68	0.000233	cytochrome P450, putative, expressed
LOC_Os03g21510	-0.9	1.61e-16	inactive receptor kinase At2g26730 precursor, putative, expressed
LOC_Os03g21690	-0.61	0.000363	lung seven transmembrane domain containing protein, putative, expressed
LOC_Os03g22190	-0.59	0.000661	expressed protein
LOC_Os03g22259	-1.33	4.81e-08	expressed protein
LOC_Os03g22360	-0.75	1.54e-05	expressed protein
LOC_Os03g22430	-0.61	0.00076	OsClp5 - Putative Clp protease homologue, expressed
LOC_Os03g22540	-0.82	1.07e-14	jmjC domain containing protein, expressed
LOC_Os03g22655	-0.63	2.16e-05	tubby-like F-box protein 3, putative, expressed
LOC_Os03g22700	-0.68	4.54e-07	cyclin-dependent kinase C-2, putative, expressed
LOC_Os03g22810	-0.77	0.000415	copper/zinc superoxide dismutase, putative, expressed
LOC_Os03g23980	-0.76	0.000166	NAD dependent epimerase/dehydratase family protein, putative, expressed
LOC_Os03g24070	-0.58	0.01	rhythmically expressed gene 2 protein, putative, expressed
LOC_Os03g24170	-0.91	0.00339	phosphatidylinositol-4-phosphate 5-kinase, putative, expressed
LOC_Os03g24184	-0.58	0.0109	TRAF-type zinc finger domain-containing protein 1, putative, expressed
LOC_Os03g24339	-0.7	9.45e-06	PWWP domain containing protein, expressed
LOC_Os03g24890	-0.63	4.97e-11	RNA recognition motif containing protein, putative, expressed
LOC_Os03g25070	-0.72	0.0165	CAMK_CAMK_like.18 - CAMK includes calcium/calmodulin depedent protein kinases, expressed
LOC_Os03g25110	-0.88	4.49e-05	expressed protein
LOC_Os03g25420	-0.71	0.000755	expressed protein
LOC_Os03g26000	-0.76	0.000108	expressed protein
LOC_Os03g26070	-1.03	8.8e-07	expressed protein
LOC_Os03g26220	-0.61	0.00822	expressed protein
LOC_Os03g26500	-0.71	1.51e-06	expressed protein
LOC_Os03g26820	-0.72	0.00994	LTPL52 - Protease inhibitor/seed storage/LTP family protein precursor, expressed
LOC_Os03g26830	-0.9	4.52e-06	expressed protein
LOC_Os03g27760	-0.6	0.028	nodulation protein-related, putative, expressed
LOC_Os03g28250	-0.88	1.68e-05	expressed protein
LOC_Os03g29170	-0.62	0.000447	sterol-4-alpha-carboxylate 3-dehydrogenase, decarboxylating, putative, expressed
LOC_Os03g29350	-0.71	8.9e-07	von Willebrand factor type A domain containing protein, expressed
LOC_Os03g29540	-0.66	0.000115	ATP-dependent protease, putative, expressed
LOC_Os03g29630	-0.77	0.000264	ulp1 protease family protein, putative, expressed
LOC_Os03g29770	-0.71	0.00188	EF hand family protein, expressed
LOC_Os03g29790	-0.74	1.11e-06	retrotransposon protein, putative, Ty3-gypsy subclass
LOC_Os03g30020	-1.25	1.53e-05	expressed protein
LOC_Os03g30200	-0.62	2.23e-06	mitochondrial import inner membrane translocase subunit Tim17, putative, expressed
LOC_Os03g30530	-0.82	0.00113	expressed protein
LOC_Os03g30570	-0.58	0.012	protein of unknown function DUF1675 domain containing protein, expressed
LOC_Os03g30630	-0.6	0.0441	expressed protein
LOC_Os03g31690	-1.18	0.00415	GCN5-related N-acetyltransferase, putative, expressed
LOC_Os03g31706	-0.76	1.81e-05	expressed protein
LOC_Os03g31944	-1	0.00314	expressed protein
LOC_Os03g32070	-0.86	8.54e-05	retrotransposon protein, putative, unclassified, expressed
LOC_Os03g32370	-0.71	8.07e-06	retrotransposon protein, putative, unclassified, expressed
LOC_Os03g32380	-0.74	1.63e-06	retrotransposon protein, putative, Ty3-gypsy subclass
LOC_Os03g32390	-0.78	0.000291	retrotransposon protein, putative, unclassified, expressed
LOC_Os03g32749	-0.6	0.0222	retrotransposon protein, putative, unclassified, expressed
LOC_Os03g33012	-0.59	0.000139	WRKY81, expressed
LOC_Os03g33490	-0.92	5.59e-06	hypothetical protein
LOC_Os03g33520	-0.71	4.12e-05	exo70 exocyst complex subunit, putative, expressed
LOC_Os03g33580	-0.58	8.85e-06	mitotic checkpoint protein, putative, expressed
LOC_Os03g33920	-0.7	0.00153	conserved hypothetical protein
LOC_Os03g34230	-1.08	1.76e-06	expressed protein
LOC_Os03g35454	-1.16	1.58e-08	retrotransposon protein, putative, unclassified, expressed
LOC_Os03g35600	-1.08	2.78e-06	serine/threonine-protein kinase receptor precursor, putative, expressed
LOC_Os03g35920	-0.62	0.0139	expressed protein
LOC_Os03g37270	-0.61	3.78e-05	RNA recognition motif containing protein, putative, expressed
LOC_Os03g37340	-0.59	0.000307	expressed protein
LOC_Os03g37540	-1.03	1.74e-06	expressed protein
LOC_Os03g37554	-0.77	0.0154	retrotransposon protein, putative, Ty1-copia subclass, expressed
LOC_Os03g37820	-1.09	2.85e-06	expressed protein
LOC_Os03g38200	-0.64	6.69e-06	hypothetical protein
LOC_Os03g38210	-0.92	2.35e-05	MYB family transcription factor, putative, expressed
LOC_Os03g38250	-0.65	0.00811	disease resistance RPP13-like protein 1, putative, expressed
LOC_Os03g38640	-0.59	0.000217	expressed protein
LOC_Os03g39020	-0.99	1.76e-08	Kinesin motor domain domain containing protein, expressed
LOC_Os03g39090	-0.64	0.042	expressed protein
LOC_Os03g39170	-0.68	3.57e-08	frigida, putative, expressed
LOC_Os03g39640	-0.78	0.00971	CBS domain containing protein, expressed
LOC_Os03g39900	-0.8	8.34e-05	retrotransposon protein, putative, unclassified, expressed
LOC_Os03g39960	-0.61	0.000208	expressed protein
LOC_Os03g40060	-0.72	4.73e-05	expressed protein
LOC_Os03g40110	-0.64	0.00034	nop14-like family protein, expressed
LOC_Os03g40170	-0.79	0.00082	zinc finger, C3HC4 type domain containing protein, expressed
LOC_Os03g40800	-1.7	4.37e-27	expressed protein
LOC_Os03g40900	-0.87	1.32e-10	expressed protein
LOC_Os03g40930	-0.6	0.00355	expressed protein
LOC_Os03g41130	-0.75	1.13e-05	expressed protein
LOC_Os03g41530	-0.73	0.00161	single-stranded DNA-binding protein, putative, expressed
LOC_Os03g41675	-0.59	0.000332	expressed protein
LOC_Os03g42040	-0.7	0.000153	HEAT repeat family protein, putative, expressed
LOC_Os03g42190	-0.63	2.47e-06	expressed protein
LOC_Os03g42480	-0.67	1.79e-05	expressed protein
LOC_Os03g42569	-0.77	0.000536	expressed protein
LOC_Os03g42650	-0.7	0.000259	vegetative storage protein, putative, expressed
LOC_Os03g42780	-1.41	2.05e-05	zinc finger protein-related, putative, expressed
LOC_Os03g42830	-1.38	1.16e-06	MATE efflux family protein, putative, expressed
LOC_Os03g42930	-0.66	5.58e-08	expressed protein
LOC_Os03g43100	-0.64	0.000219	expressed protein
LOC_Os03g43130	-0.64	0.00072	transposon protein, putative, unclassified
LOC_Os03g43350	-0.68	0.00364	expressed protein
LOC_Os03g43524	-0.65	4.93e-05	expressed protein
LOC_Os03g43540	-0.72	0.00283	expressed protein
LOC_Os03g43870	-0.94	9.12e-05	expressed protein
LOC_Os03g43930	-0.97	1.6e-21	START domain containing protein, expressed
LOC_Os03g44030	-0.88	3.13e-13	expressed protein
LOC_Os03g44159	-0.65	0.000327	expressed protein
LOC_Os03g44170	-0.71	2.48e-05	glutathione S-transferase, putative, expressed
LOC_Os03g44300	-0.61	0.000199	transketolase, putative, expressed
LOC_Os03g44440	-0.62	0.000227	cyclic nucleotide-gated ion channel, putative, expressed
LOC_Os03g44610	-0.61	0.00602	IQ calmodulin-binding motif domain containing protein, expressed
LOC_Os03g44650	-0.77	1.22e-08	glutaredoxin, putative, expressed
LOC_Os03g44810	-1.01	0.000175	expressed protein
LOC_Os03g44840	-1.01	6.84e-10	choline transporter-related, putative, expressed
LOC_Os03g44870	-0.58	0.00267	expressed protein
LOC_Os03g45180	-0.71	0.000285	expressed protein
LOC_Os03g45194	-0.67	0.00169	oxidoreductase, short chain dehydrogenase/reductase family domain containing protein, expressed
LOC_Os03g45250	-1.35	2.77e-05	2-aminoethanethiol dioxygenase, putative, expressed
LOC_Os03g45300	-0.61	2.39e-06	transposon protein, putative, unclassified, expressed
LOC_Os03g45390	-0.89	1.12e-07	glucan endo-1,3-beta-glucosidase precursor, putative, expressed
LOC_Os03g45410	-0.79	0.000657	TATA-binding protein, putative, expressed
LOC_Os03g45760	-0.69	1.61e-05	expressed protein
LOC_Os03g45779	-0.67	2.63e-07	expressed protein
LOC_Os03g46230	-0.58	1.15e-07	retrotransposon protein, putative, unclassified, expressed
LOC_Os03g46600	-0.92	7.1e-12	acidic leucine-rich nuclear phosphoprotein 32-related protein 2, putative, expressed
LOC_Os03g46610	-0.66	3.1e-06	DEAD-box ATP-dependent RNA helicase, putative, expressed
LOC_Os03g46650	-0.69	2.01e-05	WD domain, G-beta repeat domain containing protein, expressed
LOC_Os03g46681	-0.65	0.000455	expressed protein
LOC_Os03g46690	-0.85	0.000271	OsFBX105 - F-box domain containing protein, expressed
LOC_Os03g46720	-0.64	3.3e-07	OsFBX106 - F-box domain containing protein, expressed
LOC_Os03g46950	-0.62	0.000605	DNA binding protein, putative, expressed
LOC_Os03g47240	-0.61	0.0219	expressed protein
LOC_Os03g47820	-0.6	0.00166	PINHEAD, putative, expressed
LOC_Os03g47980	-0.61	0.00967	expressed protein
LOC_Os03g48000	-0.64	2.25e-05	CorA-like magnesium transporter protein, putative, expressed
LOC_Os03g48030	-0.88	1.1e-05	integral membrane HPP family protein, putative, expressed
LOC_Os03g48040	-0.91	2.61e-06	2Fe-2S iron-sulfur cluster binding domain containing protein, expressed
LOC_Os03g48050	-0.72	0.000214	RNA methyltransferase, TrmH family protein, putative, expressed
LOC_Os03g48140	-0.79	1.17e-05	myosin, putative, expressed
LOC_Os03g48170	-0.64	1.54e-10	5-AMP-activated protein kinase-related, putative, expressed
LOC_Os03g48260	-0.75	6.81e-05	expressed protein
LOC_Os03g48380	-0.7	0.00628	expressed protein
LOC_Os03g48600	-0.6	0.000575	domain of unknown function DUF966 domain containing protein, expressed
LOC_Os03g48660	-0.6	1.33e-08	DUF1336 domain containing protein, expressed
LOC_Os03g48950	-0.67	0.000256	expressed protein
LOC_Os03g49430	-0.93	0.00385	pre-mRNA-splicing factor, putative, expressed
LOC_Os03g49480	-0.72	0.00616	elongation of fatty acids protein 2, putative, expressed
LOC_Os03g49600	-0.77	6.57e-10	Os3bglu7 - beta-glucosidase, exo-beta-glucanse, expressed
LOC_Os03g49610	-0.6	3.64e-07	Os3bglu8 - beta-glucosidase, exo-beta-glucansase, high similarity to Os3bglu7, expressed
LOC_Os03g49620	-0.61	0.00196	BRASSINOSTEROID INSENSITIVE 1-associated receptor kinase 1 precursor, putative, expressed
LOC_Os03g49750	-0.61	5.5e-07	protein kinase family protein, putative, expressed
LOC_Os03g49940	-0.65	0.00827	integral membrane protein, putative, expressed
LOC_Os03g50010	-0.7	0.00141	toc64, putative, expressed
LOC_Os03g50220	-0.67	6.95e-08	homologous-pairing protein meu13, putative, expressed
LOC_Os03g50355	-0.82	3.73e-11	AT hook-containing DNA-binding protein, putative, expressed
LOC_Os03g50420	-0.78	0.000516	expressed protein
LOC_Os03g50450	-0.68	1.76e-09	inactive receptor kinase At2g26730 precursor, putative, expressed
LOC_Os03g50500	-0.81	4.16e-07	PPR repeat domain containing protein, putative, expressed
LOC_Os03g50720	-0.94	0.000219	expressed protein
LOC_Os03g50870	-0.68	1.93e-06	expressed protein
LOC_Os03g51080	-0.7	1.4e-10	glutamate decarboxylase, putative, expressed
LOC_Os03g51170	-0.58	0.000138	hypothetical protein
LOC_Os03g51550	-0.79	4.88e-05	WD repeat-containing protein 5, putative, expressed
LOC_Os03g51620	-0.62	6.94e-05	DUF221 domain containing protein, expressed
LOC_Os03g51790	-0.58	8.08e-06	GTPase of unknown function domain containing protein, putative, expressed
LOC_Os03g51950	-0.69	0.000146	expressed protein
LOC_Os03g52010	-0.59	0.02	lecithin cholesterol acyltransferase, putative, expressed
LOC_Os03g52400	-1.84	3.76e-09	ribosomal protein L7/L12 C-terminal domain containing protein, expressed
LOC_Os03g52900	-0.63	0.00524	expressed protein
LOC_Os03g52970	-0.59	1.08e-05	deoxyhypusine synthase, putative, expressed
LOC_Os03g53050	-0.65	0.00161	WRKY121, expressed
LOC_Os03g53070	-0.8	1.47e-05	prenylated rab acceptor, putative, expressed
LOC_Os03g53080	-0.85	1.1e-13	zinc finger, C3HC4 type domain containing protein, expressed
LOC_Os03g53140	-0.67	1.32e-07	protein transport protein Sec23B, putative, expressed
LOC_Os03g53180	-0.59	2.54e-05	expressed protein
LOC_Os03g53410	-0.86	3.81e-08	protein kinase domain containing protein, expressed
LOC_Os03g53530	-0.85	0.000221	WD domain, G-beta repeat domain containing protein, expressed
LOC_Os03g55094	-0.66	0.00341	hypothetical protein
LOC_Os03g55100	-0.61	0.00901	cyclic nucleotide-gated ion channel 2, putative, expressed
LOC_Os03g55200	-0.62	2.96e-05	ORC5 - Putative origin recognition complex subunit 5, expressed
LOC_Os03g55280	-0.67	0.00892	semialdehyde dehydrogenase, NAD binding domain containing protein, putative, expressed
LOC_Os03g55350	-1.89	1.1e-24	OsSub31 - Putative Subtilisin homologue, expressed
LOC_Os03g55420	-0.62	1.85e-08	peroxidase precursor, putative, expressed
LOC_Os03g55460	-0.77	0.00343	expressed protein
LOC_Os03g55490	-0.61	0.000109	casein kinase II subunit alpha-2, putative, expressed
LOC_Os03g55530	-0.6	5.46e-05	HLS, putative, expressed
LOC_Os03g55550	-0.97	6.97e-09	helix-loop-helix DNA-binding domain containing protein, expressed
LOC_Os03g55570	-0.6	0.000108	upstream activation factor subunit spp27, putative, expressed
LOC_Os03g55600	-1.2	0.00124	CAMK_CAMK_like.22 - CAMK includes calcium/calmodulin depedent protein kinases, expressed
LOC_Os03g55920	-0.62	8.62e-13	hydrolase, acting on carbon-nitrogen, putative, expressed
LOC_Os03g55930	-0.62	0.00561	ribosomal protein, putative, expressed
LOC_Os03g55950	-0.81	6.09e-05	H-BTB1 - Bric-a-Brac, Tramtrack, Broad Complex BTB domain with H family conserved sequence, expressed
LOC_Os03g56060	-0.67	7.86e-06	CSLC9 - cellulose synthase-like family C, expressed
LOC_Os03g56190	-0.8	0.00011	cytochrome c oxidase-related, putative, expressed
LOC_Os03g56380	-0.62	6.6e-06	methyltransferase, putative, expressed
LOC_Os03g56782	-0.88	0.00125	expressed protein
LOC_Os03g57190	-0.68	1.04e-06	TCP family transcription factor, putative, expressed
LOC_Os03g57320	-0.84	8.72e-08	expp1 protein precursor, putative, expressed
LOC_Os03g57490	-0.61	8.58e-06	fasciclin domain containing protein, expressed
LOC_Os03g57830	-0.65	7.36e-07	expressed protein
LOC_Os03g58190	-0.77	0.000645	expressed protein
LOC_Os03g58250	-0.72	2.32e-07	bZIP transcription factor domain containing protein, expressed
LOC_Os03g58780	-0.59	0.00971	expressed protein
LOC_Os03g58800	-0.6	6.55e-05	ATPase, putative, expressed
LOC_Os03g58920	-1.11	6.28e-09	galactosyltransferase family protein, putative, expressed
LOC_Os03g58930	-0.63	3.24e-07	expressed protein
LOC_Os03g58970	-0.7	0.00994	expressed protein
LOC_Os03g59070	-0.68	2.74e-10	phosphatase, putative, expressed
LOC_Os03g59190	-1	8.66e-09	retrotransposon protein, putative, unclassified, expressed
LOC_Os03g59350	-1.06	0.00108	anthocyanin 3-O-beta-glucosyltransferase, putative, expressed
LOC_Os03g59360	-0.64	0.000972	remorin, putative, expressed
LOC_Os03g59530	-0.65	0.00519	protein Kinase-associated protein phosphatase, putative, expressed
LOC_Os03g59880	-0.6	0.00451	expressed protein
LOC_Os03g60430	-1.21	2.98e-06	AP2 domain containing protein, expressed
LOC_Os03g60460	-0.63	4.68e-07	aminopeptidase, putative, expressed
LOC_Os03g60570	-0.58	1.2e-05	ZOS3-22 - C2H2 zinc finger protein, expressed
LOC_Os03g60730	-0.68	2.93e-06	transposon protein, putative, unclassified, expressed
LOC_Os03g61010	-0.79	0.00111	protein kinase family protein, putative, expressed
LOC_Os03g61210	-0.65	0.000181	domain of unknown function domain containing protein, expressed
LOC_Os03g61249	-0.69	0.000309	RD26, putative, expressed
LOC_Os03g61580	-0.75	6.22e-08	expressed protein
LOC_Os03g61710	-0.73	0.000109	GHMP kinases ATP-binding protein, putative, expressed
LOC_Os03g61890	-0.58	0.000728	chloroplast protein import component Toc159, putative, expressed
LOC_Os03g62160	-0.62	0.00118	expressed protein
LOC_Os03g62300	-0.99	2.47e-05	expressed protein
LOC_Os03g62340	-0.94	7.24e-09	protein kinase family protein, putative, expressed
LOC_Os03g62650	-0.64	0.000117	ion channel DMI1-like, chloroplast precursor, putative, expressed
LOC_Os03g62680	-0.66	1.2e-09	expressed protein
LOC_Os03g62850	-0.89	2.52e-07	AMP-binding enzyme, putative, expressed
LOC_Os03g63020	-0.64	0.00212	protein kinase domain containing protein, expressed
LOC_Os03g63410	-0.6	2.87e-11	elongation factor Tu, putative, expressed
LOC_Os03g63510	-0.71	0.00216	pentatricopeptide, putative, expressed
LOC_Os03g63540	-0.63	0.00105	lysine-rich arabinogalactan protein 19 precursor, putative, expressed
LOC_Os03g64330	-0.78	5.45e-10	aquaporin protein, putative, expressed
LOC_Os04g01340	-0.6	0.00303	retrotransposon protein, putative, LINE subclass, expressed
LOC_Os04g01550	-0.98	0.00707	peroxidase precursor, putative, expressed
LOC_Os04g01570	-0.67	0.00121	invertase/pectin methylesterase inhibitor family protein, putative, expressed
LOC_Os04g02000	-0.75	4.91e-06	zinc finger family protein, putative, expressed
LOC_Os04g02354	-0.58	5.75e-07	expressed protein
LOC_Os04g02730	-0.99	0.000109	tRNA-dihydrouridine synthase 3-like, putative, expressed
LOC_Os04g02780	-0.71	0.0223	amidase family protein, putative, expressed
LOC_Os04g02830	-0.78	1.35e-09	expressed protein
LOC_Os04g03880	-0.58	1.11e-05	expressed protein
LOC_Os04g04030	-0.65	0.000258	expressed protein
LOC_Os04g04330	-0.92	0.00153	receptor-like protein kinase 2 precursor, putative, expressed
LOC_Os04g05770	-0.65	0.0454	expressed protein
LOC_Os04g06350	-0.76	0.000705	expressed protein
LOC_Os04g06840	-0.78	0.00189	expressed protein
LOC_Os04g07210	-0.7	0.0402	hypothetical protein
LOC_Os04g08034	-0.64	4.74e-11	ZOS4-02 - C2H2 zinc finger protein, expressed
LOC_Os04g08110	-0.99	1.95e-11	expressed protein
LOC_Os04g10260	-0.61	0.000139	basic region leucine zipper domain containing protein, expressed
LOC_Os04g10300	-0.68	1.05e-08	hypothetical protein
LOC_Os04g10400	-0.96	1.22e-07	electron transfer flavoprotein subunit beta, putative, expressed
LOC_Os04g11440	-0.7	1.1e-07	F-box protein interaction domain containing protein, expressed
LOC_Os04g11760	-0.58	0.0037	disease resistance protein, putative, expressed
LOC_Os04g11962	-0.76	2.69e-05	expressed protein
LOC_Os04g11980	-0.7	3.9e-07	expressed protein
LOC_Os04g12390	-0.72	0.0024	transposon protein, putative, CACTA, En/Spm sub-class, expressed
LOC_Os04g12480	-0.7	3.16e-05	pumilio-family RNA binding repeat containing protein, expressed
LOC_Os04g12490	-0.79	0.0179	retrotransposon protein, putative, unclassified
LOC_Os04g13160	-1.12	3.08e-07	OsFBD9 - F-box and FBD domain containing protein, expressed
LOC_Os04g13190	-1.16	0.000622	expressed protein
LOC_Os04g13470	-0.71	1.8e-06	expressed protein
LOC_Os04g14210	-1.38	2.29e-11	expressed protein
LOC_Os04g14410	-1.12	3.97e-08	expressed protein
LOC_Os04g14680	-0.88	1.17e-05	OsAPx3 - Peroxisomal Ascorbate Peroxidase encoding gene 5,8, expressed
LOC_Os04g15550	-0.66	2.11e-11	expressed protein
LOC_Os04g15640	-0.65	0.013	expressed protein
LOC_Os04g15670	-0.65	8.99e-08	expressed protein
LOC_Os04g15920	-0.62	0.0011	dehydrogenase, putative, expressed
LOC_Os04g17850	-0.89	0.00248	retrotransposon protein, putative, unclassified, expressed
LOC_Os04g17860	-0.93	0.00613	retrotransposon protein, putative, unclassified, expressed
LOC_Os04g18200	-1.03	3.97e-08	dihydrodipicolinate synthase, chloroplast precursor, putative, expressed
LOC_Os04g19684	-0.61	5.14e-05	methyl-CpG binding domain containing protein, expressed
LOC_Os04g19740	-0.76	0.00979	transketolase, chloroplast precursor, putative, expressed
LOC_Os04g19790	-0.62	1.39e-07	expressed protein
LOC_Os04g20220	-0.78	2.46e-08	elongation factor Tu, putative, expressed
LOC_Os04g20810	-1.03	4.23e-05	receptor protein kinase, putative, expressed
LOC_Os04g20920	-0.75	1.62e-08	H-BTB2 - Bric-a-Brac, Tramtrack, Broad Complex BTB domain with H family conserved sequence, expressed
LOC_Os04g21430	-0.94	4.45e-05	expressed protein
LOC_Os04g21580	-0.62	0.00115	retrotransposon protein, putative, unclassified, expressed
LOC_Os04g21600	-0.75	7.95e-09	expressed protein
LOC_Os04g22110	-0.58	0.000396	retrotransposon protein, putative, unclassified, expressed
LOC_Os04g22350	-0.77	6.84e-06	expressed protein
LOC_Os04g22870	-0.74	7.34e-06	rpp14 family protein, expressed
LOC_Os04g23580	-0.72	0.00431	xylosyltransferase, putative, expressed
LOC_Os04g23610	-0.67	2.15e-06	expressed protein
LOC_Os04g24160	-0.62	0.00157	expressed protein
LOC_Os04g24165	-0.89	1.25e-05	retrotransposon protein, putative, unclassified, expressed
LOC_Os04g24170	-0.83	2.3e-05	RNA recognition motif containing protein, putative, expressed
LOC_Os04g24610	-0.63	0.00862	expressed protein
LOC_Os04g24820	-0.59	0.0486	OsFBX127 - F-box domain containing protein, expressed
LOC_Os04g25100	-0.73	2.13e-15	transposon protein, putative, unclassified, expressed
LOC_Os04g25190	-0.95	0.00422	pollen allergen, putative, expressed
LOC_Os04g25380	-0.85	0.0214	cytokinin-O-glucosyltransferase 2, putative, expressed
LOC_Os04g25550	-0.67	2.42e-06	FACT complex subunit SPT16, putative, expressed
LOC_Os04g28010	-0.64	0.00477	expressed protein
LOC_Os04g28074	-0.73	7.19e-06	expressed protein
LOC_Os04g28100	-0.62	0.0111	spotted leaf 11, putative, expressed
LOC_Os04g28160	-0.8	9.64e-06	response regulator receiver domain containing protein, expressed
LOC_Os04g28260	-0.7	1.68e-06	Kinesin motor domain domain containing protein, expressed
LOC_Os04g28280	-0.85	2.97e-05	BEE 3, putative, expressed
LOC_Os04g29150	-0.8	6.75e-07	retrotransposon protein, putative, unclassified
LOC_Os04g29550	-1.15	8.56e-05	RIPER2 - Ripening-related family protein precursor, expressed
LOC_Os04g30360	-0.72	0.0286	OsWAK58 - OsWAK receptor-like protein kinase, expressed
LOC_Os04g30410	-0.67	7.25e-09	expressed protein
LOC_Os04g30550	-0.76	0.000213	GDP-mannose 4,6 dehydratase 1, putative, expressed
LOC_Os04g30760	-0.8	0.000108	3-oxoacyl-reductase, chloroplast precursor, putative, expressed
LOC_Os04g30770	-0.68	0.00115	glycosyl hydrolase, putative, expressed
LOC_Os04g30870	-0.61	0.000282	transposon protein, putative, unclassified, expressed
LOC_Os04g30910	-0.61	0.000958	SAM domain family protein, expressed
LOC_Os04g31010	-0.58	2.67e-07	expressed protein
LOC_Os04g31190	-0.77	0.0062	dynamin family protein, putative, expressed
LOC_Os04g31320	-0.7	0.000152	SWIB/MDM2 domain containing protein, expressed
LOC_Os04g31390	-0.71	3.31e-06	vacuolar protein sorting-associated protein 11, putative, expressed
LOC_Os04g31700	-0.84	1.87e-05	methylisocitrate lyase 2, putative, expressed
LOC_Os04g32010	-0.71	4.31e-07	thiamine pyrophosphate enzyme, C-terminal TPP binding domain containing protein, expressed
LOC_Os04g32090	-0.64	0.00124	expressed protein
LOC_Os04g32110	-1.02	2.68e-06	ACT domain containing protein, expressed
LOC_Os04g32580	-1.01	2.33e-10	expressed protein
LOC_Os04g32650	-0.69	6.05e-07	tRNA synthetase class II core domain containing protein, expressed
LOC_Os04g32660	-0.81	2.73e-07	cytochrome b-c1 complex subunit Rieske, mitochondrial precursor, putative, expressed
LOC_Os04g32770	-0.67	0.0164	retrotransposon protein, putative, unclassified, expressed
LOC_Os04g33030	-0.67	2.42e-11	protein binding protein, putative, expressed
LOC_Os04g33040	-0.86	0.00126	alpha-amylase precursor, putative, expressed
LOC_Os04g33240	-0.78	0.00338	sex determination protein tasselseed-2, putative, expressed
LOC_Os04g33470	-0.85	8.2e-15	Ser/Thr protein phosphatase family protein, putative, expressed
LOC_Os04g33510	-0.82	2.11e-22	expressed protein
LOC_Os04g33770	-0.83	0.000504	nucleoside-diphosphate-sugar epimerase, putative, expressed
LOC_Os04g33890	-1.09	4.5e-07	expressed protein
LOC_Os04g34000	-0.65	1.48e-05	digalactosyldiacylglycerol synthase, chloroplast precursor, putative, expressed
LOC_Os04g34170	-0.63	0.0295	retrotransposon protein, putative, unclassified, expressed
LOC_Os04g34330	-0.59	1.33e-05	serine/threonine-protein kinase receptor precursor, putative, expressed
LOC_Os04g34520	-1.06	9.55e-08	hypothetical protein
LOC_Os04g34699	-1.1	0.00074	expressed protein
LOC_Os04g35180	-0.82	9.91e-06	co-chaperone GrpE protein, putative, expressed
LOC_Os04g35380	-0.77	2.3e-05	expressed protein
LOC_Os04g35480	-0.6	1.74e-06	CDK5RAP1, putative, expressed
LOC_Os04g35910	-0.62	4.71e-05	coiled-coil domain-containing protein 55, putative, expressed
LOC_Os04g36630	-0.6	0.000369	expressed protein
LOC_Os04g36790	-0.96	1.4e-10	transcription factor like protein, putative, expressed
LOC_Os04g36900	-0.77	2.31e-07	expressed protein
LOC_Os04g37460	-0.68	0.00783	glutamate decarboxylase, putative, expressed
LOC_Os04g37760	-0.73	6.42e-07	expressed protein
LOC_Os04g37770	-0.8	0.00104	transposon protein, putative, CACTA, En/Spm sub-class, expressed
LOC_Os04g38340	-0.8	3.85e-05	endoplasmic reticulum-Golgi intermediate compartment protein 3, putative, expressed
LOC_Os04g38470	-1.03	5.2e-18	expressed protein
LOC_Os04g38550	-0.58	7.08e-07	expressed protein
LOC_Os04g38640	-0.75	0.000158	OsDegp5 - Putative Deg protease homologue, expressed
LOC_Os04g39040	-0.64	1.77e-06	UBA and UBX domain-containing protein, putative, expressed
LOC_Os04g39070	-1.32	2.1e-09	OsFBX139 - F-box domain containing protein, expressed
LOC_Os04g39120	-0.93	2.53e-05	copper amine oxidase, putative, expressed
LOC_Os04g39130	-0.62	0.0265	expressed protein
LOC_Os04g39140	-0.63	0.00117	acetyltransferase, GNAT family, putative, expressed
LOC_Os04g39160	-1.03	0.000565	RNA-dependent RNA polymerase, putative, expressed
LOC_Os04g39270	-1.06	2.18e-06	indole-3-glycerol phosphate synthase, chloroplast precursor, putative, expressed
LOC_Os04g39290	-1.27	1.9e-05	heavy metal transport/detoxification protein, putative, expressed
LOC_Os04g39350	-0.82	2.45e-06	heavy metal associated domain containing protein, expressed
LOC_Os04g39410	-0.65	0.000246	pentatricopeptide, putative, expressed
LOC_Os04g39450	-0.61	0.0015	expressed protein
LOC_Os04g39570	-0.92	0.00119	WRKY35, expressed
LOC_Os04g39629	-0.63	0.000656	RNA recognition motif containing protein, putative, expressed
LOC_Os04g39770	-0.71	4.03e-10	expressed protein
LOC_Os04g39864	-0.64	0.021	Os4bglu11 - beta-glucosidase homologue, similar to Os4Bglu12 exoglucanase/beta-glucosidase, expressed
LOC_Os04g40290	-1.17	5.67e-05	AAA-type ATPase family protein, putative, expressed
LOC_Os04g40660	-0.58	4e-07	MA3 domain containing protein, expressed
LOC_Os04g40790	-0.88	1.73e-06	conserved hypothetical protein
LOC_Os04g40930	-0.73	4.22e-06	MYB family transcription factor, putative, expressed
LOC_Os04g41220	-0.72	2.56e-05	transposon protein, putative, unclassified, expressed
LOC_Os04g41280	-0.65	5.71e-07	ankyrin repeat domain containing protein, expressed
LOC_Os04g41460	-0.62	0.00222	transporter family protein, putative, expressed
LOC_Os04g41710	-0.63	0.000393	expressed protein
LOC_Os04g41800	-0.7	0.000115	expressed protein
LOC_Os04g42200	-0.86	1.58e-08	expressed protein
LOC_Os04g42260	-0.62	6.11e-05	protein phosphatase 2C, putative, expressed
LOC_Os04g42420	-0.88	0.00156	nodulin, putative, expressed
LOC_Os04g42580	-0.65	0.0156	carboxyvinyl-carboxyphosphonate phosphorylmutase, putative, expressed
LOC_Os04g42720	-0.72	0.000235	TMS membrane protein/tumour differentially expressed protein, putative, expressed
LOC_Os04g42840	-0.61	2.04e-08	HEAT repeat family protein, putative, expressed
LOC_Os04g44400	-0.77	9.87e-11	OsClp7 - Putative Clp protease homologue, expressed
LOC_Os04g44470	-0.67	0.000236	KUN1 - Kunitz-type trypsin inhibitor precursor, expressed
LOC_Os04g44580	-0.64	0.0187	expressed protein
LOC_Os04g44640	-1.05	5.7e-09	ulp1 protease family, C-terminal catalytic domain containing protein, expressed
LOC_Os04g44690	-1.11	3.63e-05	expressed protein
LOC_Os04g44770	-0.63	4.95e-06	expressed protein
LOC_Os04g44780	-0.7	6.69e-08	beta-expansin precursor, putative, expressed
LOC_Os04g44850	-0.86	4.89e-15	glycosyl transferase 8 domain containing protein, putative, expressed
LOC_Os04g45080	-0.76	9.8e-12	expressed protein
LOC_Os04g45280	-0.84	1.37e-17	histidine triad family protein, putative, expressed
LOC_Os04g45370	-0.61	0.0012	OsSAUR19 - Auxin-responsive SAUR gene family member, expressed
LOC_Os04g45520	-0.69	7.75e-10	integral membrane protein, putative, expressed
LOC_Os04g45780	-0.95	8.8e-19	retrotransposon protein, putative, unclassified, expressed
LOC_Os04g45910	-0.68	0.00109	placental protein 11 precursor, putative, expressed
LOC_Os04g45990	-0.7	1.43e-08	histone-lysine N-methyltransferase, putative, expressed
LOC_Os04g46100	-0.7	6.35e-05	expressed protein
LOC_Os04g46690	-0.6	0.00209	transposon protein, putative, unclassified, expressed
LOC_Os04g46740	-1	4.51e-05	pectinesterase, putative, expressed
LOC_Os04g47059	-0.87	1.7e-08	TRANSPARENT TESTA 8, putative, expressed
LOC_Os04g47220	-0.79	4.28e-08	aquaporin protein, putative, expressed
LOC_Os04g47420	-0.94	5.73e-12	transmembrane amino acid transporter protein, putative, expressed
LOC_Os04g47820	-0.96	0.000367	expressed protein
LOC_Os04g47840	-1.08	5.36e-18	expressed protein
LOC_Os04g47900	-0.74	1.69e-05	ATTIM23-2, putative, expressed
LOC_Os04g48000	-0.69	0.00819	hypothetical protein
LOC_Os04g48130	-0.58	1.69e-05	OsRhmbd11 - Putative Rhomboid homologue, expressed
LOC_Os04g48150	-1.14	1.02e-07	retrotransposon protein, putative, unclassified, expressed
LOC_Os04g48190	-1.03	7.42e-19	hypothetical protein
LOC_Os04g48490	-0.6	2.85e-11	fasciclin-like arabinogalactan protein, putative, expressed
LOC_Os04g48880	-0.66	0.000392	fatty acid hydroxylase, putative, expressed
LOC_Os04g49060	-0.58	3.78e-10	H-BTB3 - Bric-a-Brac, Tramtrack, Broad Complex BTB domain with H family conserved sequence, expressed
LOC_Os04g49680	-0.69	0.0035	DUF581 domain containing protein, expressed
LOC_Os04g49920	-0.72	0.00343	sensitivity to red light reduced protein 1, putative, expressed
LOC_Os04g50212	-0.66	0.000202	expressed protein
LOC_Os04g51330	-0.75	0.00376	maltose excess protein 1-like, chloroplast precursor, putative, expressed
LOC_Os04g51460	-0.58	7.25e-08	glycosyl hydrolases family 16, putative, expressed
LOC_Os04g51680	-0.65	1.77e-06	expressed protein
LOC_Os04g51710	-0.62	0.005	expressed protein
LOC_Os04g51794	-0.67	0.000475	DNA binding protein, putative, expressed
LOC_Os04g51900	-0.68	0.00011	expressed protein
LOC_Os04g51960	-0.58	4.18e-06	expressed protein
LOC_Os04g52030	-1.39	1.49e-11	zinc finger domain, LSD1 subclass family protein, expressed
LOC_Os04g52060	-0.65	5.44e-05	transposable element protein, putative, containing Pfam profile: PF03004, Transposase_24, expressed
LOC_Os04g52390	-0.62	0.00551	potassium transporter, putative, expressed
LOC_Os04g52440	-0.95	1.04e-05	aminotransferase, putative, expressed
LOC_Os04g52540	-0.63	2.87e-05	retrotransposon protein, putative, unclassified, expressed
LOC_Os04g52570	-0.62	0.00199	expressed protein
LOC_Os04g52590	-1.01	1.89e-08	protein kinase domain containing protein, expressed
LOC_Os04g52614	-0.63	0.00497	SHR5-receptor-like kinase, putative, expressed
LOC_Os04g52670	-0.59	4.45e-07	OsSAUR21 - Auxin-responsive SAUR gene family member, expressed
LOC_Os04g52690	-0.61	0.000643	AAA family ATPase, putative, expressed
LOC_Os04g52730	-0.66	0.000164	NAD dependent epimerase/dehydratase family domain containing protein, expressed
LOC_Os04g52850	-0.63	0.00371	OTU-like cysteine protease family protein, putative, expressed
LOC_Os04g52860	-0.85	5.87e-05	TKL_IRAK_CrRLK1L-1.9 - The CrRLK1L-1 subfamily has homology to the CrRLK1L homolog, expressed
LOC_Os04g52880	-0.59	2.1e-05	expressed protein
LOC_Os04g52910	-0.59	0.000665	hypothetical protein
LOC_Os04g53070	-1.03	0.000226	expressed protein
LOC_Os04g53690	-0.66	2.69e-05	expressed protein
LOC_Os04g53930	-0.78	0.000272	organic cation transporter protein, putative, expressed
LOC_Os04g53950	-0.7	0.000708	glycosyl hydrolases family 16 protein, protein, expressed
LOC_Os04g53996	-0.68	0.0055	protein kinase, putative, expressed
LOC_Os04g54220	-0.91	9.82e-06	expressed protein
LOC_Os04g54230	-0.88	8.78e-11	wound induced protein, putative, expressed
LOC_Os04g54240	-0.68	1.46e-08	wound induced protein, putative, expressed
LOC_Os04g54280	-0.58	0.000479	retrotransposon protein, putative, Ty1-copia subclass, expressed
LOC_Os04g54730	-0.76	1.64e-05	expressed protein
LOC_Os04g54910	-0.67	4e-05	expressed protein
LOC_Os04g55150	-0.65	0.00154	UBA/TS-N domain containing protein, expressed
LOC_Os04g55230	-0.89	4.61e-19	tetratricopeptide repeat domain containing protein, putative, expressed
LOC_Os04g55260	-0.62	6.61e-07	thiamine-repressible mitochondrial transport protein THI74, putative, expressed
LOC_Os04g55570	-0.62	2.33e-06	plant protein of unknown function DUF869 domain containing protein, expressed
LOC_Os04g55620	-0.7	0.000938	receptor kinase, putative, expressed
LOC_Os04g55740	-0.61	0.000628	peroxidase precursor, putative, expressed
LOC_Os04g56380	-0.84	0.00414	transposon protein, putative, unclassified, expressed
LOC_Os04g57150	-0.75	8.52e-09	tafazzin, putative, expressed
LOC_Os04g57180	-0.58	0.00109	flavonol synthase/flavanone 3-hydroxylase, putative, expressed
LOC_Os04g57350	-0.59	0.00257	EH domain-containing protein 1, putative, expressed
LOC_Os04g57380	-0.62	0.00161	acyl-protein thioesterase, putative, expressed
LOC_Os04g57600	-0.92	7.52e-09	zinc finger C-x8-C-x5-C-x3-H type family protein, expressed
LOC_Os04g57950	-0.9	0.0005	dihydroorotate dihydrogenase protein, putative, expressed
LOC_Os04g58020	-0.64	0.000123	MYB_Al protein, putative, expressed
LOC_Os04g58470	-0.63	0.00133	choline transporter-related, putative, expressed
LOC_Os04g58610	-0.72	1.17e-05	retrotransposon protein, putative, unclassified, expressed
LOC_Os04g58690	-0.78	4.92e-05	tRNA-specific adenosine deaminase 1, putative, expressed
LOC_Os04g58750	-1	2e-05	protein kinase family protein, putative, expressed
LOC_Os04g58810	-0.58	6.28e-05	CAF1 family ribonuclease containing protein, putative, expressed
LOC_Os04g59330	-0.64	3.5e-06	expressed protein
LOC_Os04g59430	-0.77	4.73e-06	auxin response factor, putative, expressed
LOC_Os05g01010	-0.62	2.43e-09	expressed protein
LOC_Os05g01160	-0.61	8.57e-10	retrotransposon protein, putative, unclassified
LOC_Os05g01470	-0.87	0.000499	methionine S-methyltransferase, putative, expressed
LOC_Os05g01760	-0.72	4.01e-09	lysine ketoglutarate reductase trans-splicing related 1, putative, expressed
LOC_Os05g01960	-0.85	8.43e-06	expressed protein
LOC_Os05g02160	-0.6	5.31e-06	retrotransposon, putative, centromere-specific, expressed
LOC_Os05g02220	-0.63	0.00213	ACT domain containing protein, expressed
LOC_Os05g02230	-0.95	1.34e-09	expressed protein
LOC_Os05g02670	-0.65	0.0225	kinesin motor domain containing protein, putative, expressed
LOC_Os05g02690	-0.71	1.69e-08	sensitivity to red light reduced protein 1, putative, expressed
LOC_Os05g03040	-0.7	0.000641	AP2 domain containing protein, expressed
LOC_Os05g03174	-0.73	9.66e-12	glycosyltransferase family 43 protein, putative, expressed
LOC_Os05g03200	-0.62	0.000986	expressed protein
LOC_Os05g03440	-0.58	0.00803	expressed protein
LOC_Os05g03760	-0.61	0.00286	zinc finger family protein, putative, expressed
LOC_Os05g04160	-0.64	4.48e-07	pentatricopeptide containing protein, putative, expressed
LOC_Os05g04190	-0.9	2.12e-06	growth regulator related protein, putative, expressed
LOC_Os05g04215	-0.64	3.52e-06	expressed protein
LOC_Os05g04330	-0.6	0.000748	DNA methyltransferase protein, putative, expressed
LOC_Os05g04710	-0.59	0.000948	IRE, putative, expressed
LOC_Os05g04820	-1.37	1.79e-36	MYB family transcription factor, putative, expressed
LOC_Os05g04860	-1.21	1.03e-06	agenet domain containing protein, putative, expressed
LOC_Os05g04950	-0.58	3.69e-06	protein binding protein, putative, expressed
LOC_Os05g05140	-0.81	0.000132	expressed protein
LOC_Os05g05160	-0.66	2.16e-06	CGMC_MAPKCGMC_2.1 - CGMC includes CDA, MAPK, GSK3, and CLKC kinases, expressed
LOC_Os05g05280	-0.79	2.83e-05	zinc finger family protein, putative, expressed
LOC_Os05g05500	-0.92	9.24e-06	OsFBX159 - F-box domain containing protein, expressed
LOC_Os05g05850	-0.7	0.00166	expressed protein
LOC_Os05g05860	-0.68	0.0002	retrotransposon protein, putative, unclassified, expressed
LOC_Os05g06270	-0.76	3.69e-05	zinc finger, C3HC4 type domain containing protein, expressed
LOC_Os05g06480	-1.02	1.86e-15	inorganic H+ pyrophosphatase, putative, expressed
LOC_Os05g06500	-0.88	1.24e-05	universal stress protein domain containing protein, putative, expressed
LOC_Os05g07040	-0.59	0.000294	PHD finger protein, putative, expressed
LOC_Os05g07200	-0.63	0.0245	expressed protein
LOC_Os05g07600	-1.24	4.91e-08	expressed protein
LOC_Os05g07920	-0.9	3.33e-06	transposon protein, putative, unclassified, expressed
LOC_Os05g07940	-0.93	2.61e-08	glyoxalase family protein, putative, expressed
LOC_Os05g07990	-0.64	3.01e-08	expressed protein
LOC_Os05g08000	-0.63	9.74e-05	expressed protein
LOC_Os05g08100	-0.68	8.69e-10	DNA replication licensing factor MCM3 homolog 3, putative, expressed
LOC_Os05g08110	-0.78	1.07e-06	early light-induced protein, chloroplast precursor, putative, expressed
LOC_Os05g08640	-0.69	0.000243	transferase family protein, putative, expressed
LOC_Os05g08780	-0.68	0.000928	expressed protein
LOC_Os05g08920	-0.77	2.4e-06	late embryogenesis abundant protein, putative, expressed
LOC_Os05g08950	-0.95	2.82e-05	phosphoribosyl transferase, putative, expressed
LOC_Os05g09000	-0.65	0.000171	expressed protein
LOC_Os05g09160	-0.71	0.00491	expressed protein
LOC_Os05g09510	-0.96	2.27e-10	hypothetical protein
LOC_Os05g09630	-1.17	3.42e-07	homeobox domain containing protein, expressed
LOC_Os05g09640	-0.67	9.92e-09	uncharacterized protein At4g06744 precursor, putative, expressed
LOC_Os05g10310	-0.85	0.0138	acid phosphatase, putative, expressed
LOC_Os05g10414	-0.74	4.18e-08	expressed protein
LOC_Os05g10754	-0.7	0.000663	expressed protein
LOC_Os05g10840	-1.37	2.85e-27	calmodulin-binding protein, putative, expressed
LOC_Os05g10980	-0.78	0.00968	REX1 DNA Repair family protein, expressed
LOC_Os05g10990	-0.84	0.000282	expressed protein
LOC_Os05g11010	-1.05	2.42e-12	harpin-induced protein 1 domain containing protein, expressed
LOC_Os05g11060	-0.58	0.000156	galactosyltransferase family protein, putative, expressed
LOC_Os05g11064	-0.75	0.000346	expressed protein
LOC_Os05g11090	-0.68	7.13e-05	thioredoxin, putative, expressed
LOC_Os05g11540	-0.67	3.39e-07	expressed protein
LOC_Os05g11570	-0.78	0.0129	NLI interacting factor-like phosphatase, putative, expressed
LOC_Os05g11740	-0.91	3.1e-05	hypothetical protein
LOC_Os05g11950	-0.82	0.012	GDSL-like lipase/acylhydrolase, putative, expressed
LOC_Os05g12080	-0.8	1.77e-05	expressed protein
LOC_Os05g12140	-0.62	0.038	Leucine Rich Repeat family protein, expressed
LOC_Os05g12300	-0.6	1.46e-06	expressed protein
LOC_Os05g12450	-0.79	0.000286	hydroquinone glucosyltransferase, putative, expressed
LOC_Os05g12580	-1.19	6.46e-37	expressed protein
LOC_Os05g12680	-1.01	6.12e-22	retrotransposon protein, putative, unclassified, expressed
LOC_Os05g13300	-0.67	0.0021	helicase, putative, expressed
LOC_Os05g13390	-0.66	1.13e-07	expressed protein
LOC_Os05g13950	-0.65	6.99e-05	eukaryotic translation initiation factor 3 subunit E-interacting protein, putative, expressed
LOC_Os05g14240	-0.71	9.6e-05	aquaporin protein, putative, expressed
LOC_Os05g14790	-0.66	0.0215	retrotransposon protein, putative, Ty3-gypsy subclass, expressed
LOC_Os05g14870	-0.79	1.79e-09	hypothetical protein
LOC_Os05g14890	-0.7	0.00413	expressed protein
LOC_Os05g14980	-0.94	2.49e-05	expressed protein
LOC_Os05g14990	-0.65	0.000369	hypothetical protein
LOC_Os05g15120	-0.69	5.95e-07	expressed protein
LOC_Os05g15360	-0.75	3.26e-08	expressed protein
LOC_Os05g15530	-0.76	0.0015	aminotransferase domain containing protein, putative, expressed
LOC_Os05g15600	-0.66	1.37e-09	expressed protein
LOC_Os05g16220	-0.81	4.34e-07	expressed protein
LOC_Os05g16250	-0.76	3.19e-06	expressed protein
LOC_Os05g16740	-0.64	8.83e-05	SHR5-receptor-like kinase, putative, expressed
LOC_Os05g16824	-0.97	0.00043	SHR5-receptor-like kinase, putative, expressed
LOC_Os05g16900	-0.9	1.41e-11	expressed protein
LOC_Os05g17130	-1	4.5e-05	retrotransposon protein, putative, Ty3-gypsy subclass, expressed
LOC_Os05g17370	-0.83	2.26e-10	retrotransposon protein, putative, Ty3-gypsy subclass, expressed
LOC_Os05g17940	-0.86	2.69e-07	retrotransposon protein, putative, unclassified
LOC_Os05g18280	-1.87	5.13e-08	kelch domain containing protein, putative, expressed
LOC_Os05g19000	-1.05	9.24e-17	expressed protein
LOC_Os05g19630	-0.82	5.72e-10	peptide chain release factor protein, putative, expressed
LOC_Os05g19820	-1.04	0.000493	retrotransposon protein, putative, unclassified
LOC_Os05g19954	-0.6	0.00282	tRNA pseudouridine synthase family protein, putative, expressed
LOC_Os05g19974	-0.67	0.000148	endonuclease/exonuclease/phosphatase family protein, putative, expressed
LOC_Os05g20350	-0.67	3.98e-17	expressed protein
LOC_Os05g20620	-0.61	0.00835	retrotransposon protein, putative, unclassified, expressed
LOC_Os05g22370	-0.8	1.37e-05	N-acetylglucosaminyl transferase component, putative, expressed
LOC_Os05g22990	-0.87	5.42e-07	expressed protein
LOC_Os05g23270	-1.06	3.53e-08	hypothetical protein
LOC_Os05g23393	-0.61	5.08e-07	expressed protein
LOC_Os05g23610	-0.81	2.73e-06	protein phosphatase inhibitor 2 containing protein, expressed
LOC_Os05g23740	-0.73	9.92e-05	DnaK family protein, putative, expressed
LOC_Os05g23850	-0.61	6.09e-06	expressed protein
LOC_Os05g23880	-0.66	5.25e-05	lipoxygenase, putative, expressed
LOC_Os05g23924	-0.81	0.000436	glycosyl hydrolase family 10 protein, putative, expressed
LOC_Os05g24020	-0.66	8.35e-06	emp24/gp25L/p24 family protein, putative, expressed
LOC_Os05g24601	-0.58	0.00294	coatomer subunit delta, putative, expressed
LOC_Os05g24680	-0.82	7.4e-07	retrotransposon protein, putative, Ty3-gypsy subclass, expressed
LOC_Os05g24790	-1.38	1.48e-15	transposon protein, putative, unclassified, expressed
LOC_Os05g25180	-0.68	5.42e-06	zinc finger, C3HC4 type family protein, expressed
LOC_Os05g25620	-0.99	0.0105	caltractin, putative, expressed
LOC_Os05g25680	-1.33	1.08e-12	expressed protein
LOC_Os05g26610	-0.71	1.33e-08	expressed protein
LOC_Os05g27660	-0.98	6.95e-09	expressed protein
LOC_Os05g28320	-0.66	1.08e-05	myb-like DNA-binding domain containing protein, putative, expressed
LOC_Os05g28460	-0.77	1.64e-10	MEE12, putative, expressed
LOC_Os05g28470	-0.72	6.62e-05	expressed protein
LOC_Os05g28630	-0.93	4.96e-09	leaf senescence related protein, putative, expressed
LOC_Os05g28720	-0.69	0.000216	PPR repeat containing protein, expressed
LOC_Os05g28730	-0.64	0.00016	zinc finger, C3HC4 type domain containing protein, expressed
LOC_Os05g28950	-0.76	0.00129	CAAX amino terminal protease family protein, putative, expressed
LOC_Os05g29010	-0.72	0.000104	POLA4 - Putative DNA polymerase alpha complex subunit, expressed
LOC_Os05g29080	-1.03	6.04e-05	expressed protein
LOC_Os05g29170	-0.85	6.05e-06	expressed protein
LOC_Os05g29680	-0.91	0.000492	expressed protein
LOC_Os05g29974	-0.67	0.000671	lipase, putative, expressed
LOC_Os05g30250	-0.73	0.0055	Os5bglu19 - beta-glucosidase homologue, similar to G. max isohydroxyurate hydrolase, expressed
LOC_Os05g30420	-0.6	0.000217	expressed protein
LOC_Os05g30570	-0.91	1.97e-10	heavy metal-associated domain containing protein, expressed
LOC_Os05g30860	-0.68	0.000542	expressed protein
LOC_Os05g30880	-0.6	5.9e-06	nucleolar matrix protein-related, putative, expressed
LOC_Os05g30920	-0.9	1.23e-05	OsFBX167 - F-box domain containing protein, expressed
LOC_Os05g30950	-0.79	9.12e-06	MSP domain containing protein, putative, expressed
LOC_Os05g30970	-0.7	4.14e-10	copine, putative, expressed
LOC_Os05g31110	-0.81	0.00424	hexokinase, putative, expressed
LOC_Os05g31380	-1.2	0.000361	GRAS family transcription factor containing protein, expressed
LOC_Os05g31550	-1.21	1.06e-17	disease resistance protein RGA4, putative, expressed
LOC_Os05g31680	-0.79	9.88e-05	expressed protein
LOC_Os05g32170	-0.58	0.00107	TKL_IRAK_CR4L.5 - The CR4L subfamily has homology with Crinkly4, expressed
LOC_Os05g32270	-0.81	4.38e-05	AP2 domain containing protein, expressed
LOC_Os05g32380	-1.1	7.86e-09	phospholipase, putative, expressed
LOC_Os05g32544	-0.78	6.08e-11	glycosyltransferase, putative, expressed
LOC_Os05g32970	-0.59	0.00026	expressed protein
LOC_Os05g33010	-0.79	2.05e-07	heat shock protein DnaJ, putative, expressed
LOC_Os05g33080	-0.9	1.1e-16	serine/threonine-protein kinase, putative, expressed
LOC_Os05g33520	-0.58	0.0278	expressed protein
LOC_Os05g33570	-1.16	1.9e-23	pyruvate, phosphate dikinase, chloroplast precursor, putative, expressed
LOC_Os05g34070	-0.59	0.00337	DIP1, putative, expressed
LOC_Os05g34260	-0.69	7.65e-08	transposon protein, putative, Ac/Ds sub-class, expressed
LOC_Os05g34290	-0.84	5.54e-05	glutathione gamma-glutamylcysteinyltransferase 1, putative, expressed
LOC_Os05g34310	-1.02	1.74e-13	no apical meristem protein, putative, expressed
LOC_Os05g34500	-0.7	0.000456	expressed protein
LOC_Os05g34630	-0.87	1.87e-06	hydrolase, alpha/beta fold family domain containing protein, expressed
LOC_Os05g34710	-0.7	1.02e-08	expressed protein
LOC_Os05g34780	-0.6	0.000266	retrotransposon protein, putative, Ty3-gypsy subclass, expressed
LOC_Os05g35060	-0.58	0.00462	DUF803 domain containing, putative, expressed
LOC_Os05g35380	-1.29	1.62e-15	universal stress protein domain containing protein, putative, expressed
LOC_Os05g35420	-0.87	0.0164	expressed protein
LOC_Os05g35460	-0.87	5.17e-08	patellin protein, putative, expressed
LOC_Os05g35780	-0.86	9.99e-05	expressed protein
LOC_Os05g36060	-0.99	1.31e-14	transposon protein, putative, unclassified, expressed
LOC_Os05g36250	-0.97	0.000151	hypothetical protein
LOC_Os05g36360	-1.5	8.04e-06	U-box domain containing protein, expressed
LOC_Os05g36980	-0.66	1.32e-06	expressed protein
LOC_Os05g37060	-1.22	1.54e-06	MYB family transcription factor, putative, expressed
LOC_Os05g37200	-1.26	7.14e-12	solute carrier family 35 member F2, putative, expressed
LOC_Os05g37210	-1.34	3.22e-10	eukaryotic protein of unknown function DUF914 domain containing protein, expressed
LOC_Os05g37830	-0.91	2.82e-05	expressed protein
LOC_Os05g37910	-0.83	2.13e-12	phosphatidic acid phosphatase-related, putative, expressed
LOC_Os05g37930	-0.58	1.27e-06	expressed protein
LOC_Os05g38130	-0.65	0.000109	expressed protein
LOC_Os05g38170	-0.66	0.0163	phosphoribosyl transferase, putative, expressed
LOC_Os05g38330	-0.68	0.00513	NDP1, putative, expressed
LOC_Os05g38750	-0.7	0.000969	expressed protein
LOC_Os05g38820	-0.68	1.34e-06	histone-like transcription factor and archaeal histone, putative, expressed
LOC_Os05g38984	-0.63	0.00401	expressed protein
LOC_Os05g39070	-1.4	3.5e-12	NLI interacting factor-like phosphatase, putative, expressed
LOC_Os05g39150	-0.66	0.00272	expressed protein
LOC_Os05g39270	-0.61	0.00343	retrotransposon protein, putative, Ty3-gypsy subclass, expressed
LOC_Os05g39310	-0.72	0.000354	thiamine pyrophosphate enzyme, C-terminal TPP binding domain containing protein, expressed
LOC_Os05g39740	-1.14	2.14e-06	retrotransposon protein, putative, Ty3-gypsy subclass
LOC_Os05g40010	-0.65	0.00028	LTPL17 - Protease inhibitor/seed storage/LTP family protein precursor, expressed
LOC_Os05g40430	-0.91	0.000222	expressed protein
LOC_Os05g40610	-1.19	6.95e-05	OsFBDUF25 - F-box and DUF domain containing protein, expressed
LOC_Os05g41050	-0.58	0.00132	expressed protein
LOC_Os05g41150	-0.78	0.00241	expressed protein
LOC_Os05g41190	-0.63	0.00278	expressed protein
LOC_Os05g41320	-1	2.09e-07	retrotransposon protein, putative, Ty3-gypsy subclass
LOC_Os05g41330	-0.9	7.66e-08	retrotransposon protein, putative, Ty3-gypsy subclass
LOC_Os05g41470	-0.58	0.00485	expressed protein
LOC_Os05g41670	-0.9	2.94e-06	ICE-like protease p20 domain containing protein, putative, expressed
LOC_Os05g41970	-0.66	0.0153	SSA1 - 2S albumin seed storage family protein precursor, expressed
LOC_Os05g42010	-0.63	0.00041	TraB family protein, putative, expressed
LOC_Os05g43440	-0.93	7.91e-05	single-stranded DNA-binding protein, putative, expressed
LOC_Os05g43690	-0.82	0.00292	glucan endo-1,3-beta-glucosidase-like protein 3 precursor, putative, expressed
LOC_Os05g44560	-0.71	2.8e-06	kinesin motor domain containing protein, expressed
LOC_Os05g44570	-0.65	0.00554	histidine-containing phosphotransfer protein, putative, expressed
LOC_Os05g44820	-0.59	1.79e-08	expressed protein
LOC_Os05g44910	-0.8	1.13e-06	dual specificity protein phosphatase, putative, expressed
LOC_Os05g45420	-0.64	5.91e-07	CAMK_KIN1/SNF1/Nim1_like_AMPKh.3 - CAMK includes calcium/calmodulin depedent protein kinases, expressed
LOC_Os05g45880	-0.81	4.14e-06	phosphotransferase, putative, expressed
LOC_Os05g46000	-0.71	2.15e-10	ras-related protein, putative, expressed
LOC_Os05g46090	-0.92	0.00071	Leucine Rich Repeat domain containing protein, expressed
LOC_Os05g47560	-0.72	0.00406	serine/threonine-protein kinase SNT7, chloroplast precursor, putative, expressed
LOC_Os05g47790	-1.13	6.86e-18	expressed protein
LOC_Os05g47810	-1.03	0.00275	expressed protein
LOC_Os05g47840	-0.64	8.37e-06	IPP transferase, putative, expressed
LOC_Os05g47850	-0.89	6.81e-07	chloroplastic group IIA intron splicing facilitator CRS1, chloroplast precursor, putative, expressed
LOC_Os05g47870	-0.63	0.000882	expressed protein
LOC_Os05g48030	-0.68	1.88e-05	anti-silencing protein, ASF1-like domain containing protein, expressed
LOC_Os05g48270	-1.19	8.87e-13	auxin-responsive protein, putative, expressed
LOC_Os05g48610	-0.95	0.000172	expressed protein
LOC_Os05g48650	-1.16	4.78e-08	transcription factor HBP-1b, putative, expressed
LOC_Os05g48790	-0.87	0.000619	expressed protein
LOC_Os05g49090	-0.89	9.51e-06	retrotransposon protein, putative, Ty3-gypsy subclass
LOC_Os05g49260	-0.86	6.3e-06	transporter family protein, putative, expressed
LOC_Os05g49310	-0.93	2.57e-15	MYB family transcription factor, putative, expressed
LOC_Os05g49350	-1.2	3.04e-07	DUF1645 domain containing protein, putative, expressed
LOC_Os05g49500	-0.6	1.02e-05	expressed protein
LOC_Os05g49650	-0.72	0.000738	expressed protein
LOC_Os05g49800	-0.59	0.0321	ketol-acid reductoisomerase, chloroplast precursor, putative, expressed
LOC_Os05g50170	-0.83	2.46e-05	ATPCME, putative, expressed
LOC_Os05g50290	-0.64	2.86e-05	hhH-GPD superfamily base excision DNA repair protein, putative, expressed
LOC_Os05g50390	-0.62	2.36e-06	expressed protein
LOC_Os05g50420	-0.6	2.04e-07	retrotransposon protein, putative, unclassified, expressed
LOC_Os05g51190	-0.77	4.91e-10	protein kinase family protein, putative, expressed
LOC_Os05g51400	-0.76	8.49e-05	protein kinase APK1B, chloroplast precursor, putative, expressed
LOC_Os05g51420	-0.99	3.66e-06	hypersensitive-induced response protein, putative, expressed
LOC_Os05g51500	-0.62	6.22e-06	eukaryotic translation initiation factor 5B, putative, expressed
LOC_Os05g51650	-0.81	3.05e-09	LSM domain containing protein, expressed
LOC_Os05g51680	-0.62	5.91e-06	SCP-like extracellular protein, expressed
LOC_Os05g52070	-0.62	0.00311	retrotransposon protein, putative, Ty3-gypsy subclass, expressed
LOC_Os06g01760	-0.6	0.00271	ligA, putative, expressed
LOC_Os06g02120	-0.59	0.00599	PPR repeat domain containing protein, putative, expressed
LOC_Os06g02420	-0.92	3.24e-14	ATOZI1, putative, expressed
LOC_Os06g02630	-0.72	0.000118	retrotransposon protein, putative, Ty3-gypsy subclass, expressed
LOC_Os06g03520	-0.78	6.93e-05	DUF581 domain containing protein, expressed
LOC_Os06g03540	-0.93	2.12e-08	oligopeptide transporter, putative, expressed
LOC_Os06g03590	-0.82	1.37e-10	retrotransposon protein, putative, unclassified, expressed
LOC_Os06g03740	-1.02	2.98e-06	folic acid binding protein, putative, expressed
LOC_Os06g03750	-0.6	0.000706	dehydration response related protein, putative, expressed
LOC_Os06g03800	-0.67	0.0133	pollen ankyrin, putative, expressed
LOC_Os06g03850	-0.83	8.75e-05	impaired sucrose induction 1, putative, expressed
LOC_Os06g04010	-0.58	1.25e-05	GAGA-binding protein, putative, expressed
LOC_Os06g04250	-0.68	9.13e-05	phosphate-induced protein 1 conserved region domain containing protein, expressed
LOC_Os06g04520	-0.59	0.00342	expressed protein
LOC_Os06g04760	-0.67	0.00079	expressed protein
LOC_Os06g04810	-0.9	1.23e-05	leucine rich repeat protein, putative, expressed
LOC_Os06g04880	-0.6	0.00983	serine threonine kinase, putative, expressed
LOC_Os06g05120	-0.67	0.00129	expressed protein
LOC_Os06g05130	-0.67	0.00413	myristoyl-acyl carrier protein thioesterase, chloroplast precursor, putative, expressed
LOC_Os06g05340	-0.75	0.00017	AP2 domain containing protein, expressed
LOC_Os06g05550	-0.78	0.00119	GDSL-like lipase/acylhydrolase, putative, expressed
LOC_Os06g05890	-0.69	0.000426	B-box zinc finger family protein, putative, expressed
LOC_Os06g06090	-0.71	6.95e-06	CGMC_MAPKCMGC_2_ERK.12 - CGMC includes CDA, MAPK, GSK3, and CLKC kinases, expressed
LOC_Os06g06240	-1.37	0.000759	hypothetical protein
LOC_Os06g06280	-0.68	0.000617	galactosyltransferase family protein, putative, expressed
LOC_Os06g06290	-0.72	0.000417	GDSL-like lipase/acylhydrolase, putative, expressed
LOC_Os06g06300	-1.11	3e-07	osFTL3 FT-Like3 homologous to Flowering Locus T gene; contains Pfam profile PF01161: Phosphatidylethanolamine-binding protein, expressed
LOC_Os06g06490	-0.73	1.53e-06	U-box domain containing heat shock protein, putative, expressed
LOC_Os06g06720	-0.84	0.00194	flavonol synthase/flavanone 3-hydroxylase, putative, expressed
LOC_Os06g06880	-0.79	5.99e-05	Ser/Thr protein phosphatase family protein, putative, expressed
LOC_Os06g06940	-0.85	1.56e-06	S-locus-like receptor protein kinase, putative, expressed
LOC_Os06g07020	-1.43	1.22e-08	ZOS6-01 - C2H2 zinc finger protein, expressed
LOC_Os06g07040	-0.68	0.00953	OsIAA20 - Auxin-responsive Aux/IAA gene family member, expressed
LOC_Os06g07090	-0.58	3.43e-05	AP-1 complex subunit gamma-1, putative, expressed
LOC_Os06g07320	-0.99	1.45e-06	retrotransposon protein, putative, unclassified, expressed
LOC_Os06g07580	-0.6	1.2e-05	expressed protein
LOC_Os06g07820	-0.74	0.000867	BSD domain containing protein, expressed
LOC_Os06g07830	-0.87	1.22e-05	ANTH/ENTH domain containing protein, putative, expressed
LOC_Os06g07860	-0.62	0.000189	cystathionine gamma-synthase, putative, expressed
LOC_Os06g07905	-0.76	0.000609	galactosyltransferase family protein, putative, expressed
LOC_Os06g07960	-0.95	0.000101	cystathionine gamma-synthase, putative, expressed
LOC_Os06g08100	-0.86	0.00284	jp18, putative, expressed
LOC_Os06g08240	-0.96	1.13e-05	expressed protein
LOC_Os06g08360	-1.1	6.06e-07	ethylene-responsive element-binding protein, putative, expressed
LOC_Os06g08390	-0.94	0.000352	Ser/Thr protein phosphatase family protein, putative, expressed
LOC_Os06g08530	-0.72	1.07e-06	ubiquitin carboxyl-terminal hydrolase domain containing protein, expressed
LOC_Os06g08650	-0.67	2.34e-05	pentatricopeptide, putative, expressed
LOC_Os06g08720	-0.66	0.000959	OsSCP32 - Putative Serine Carboxypeptidase homologue, expressed
LOC_Os06g08820	-0.97	0.00039	RING-H2 finger protein, putative, expressed
LOC_Os06g09110	-0.74	0.00015	expressed protein
LOC_Os06g09610	-0.58	0.0277	peroxiredoxin, putative, expressed
LOC_Os06g09830	-0.78	0.0043	cupin superfamily protein, putative, expressed
LOC_Os06g09930	-0.69	0.00245	G protein coupled receptor, putative, expressed
LOC_Os06g10109	-0.85	0.000381	expressed protein
LOC_Os06g10220	-0.65	0.0067	expressed protein
LOC_Os06g10480	-0.62	0.00662	expressed protein
LOC_Os06g10520	-0.64	0.00115	pantothenate kinase, putative, expressed
LOC_Os06g10570	-1.08	4.61e-07	expressed protein
LOC_Os06g10620	-0.72	3.52e-07	transcription elongation factor SPT5 homolog 1, putative, expressed
LOC_Os06g10660	-0.88	2.37e-06	lysM domain-containing GPI-anchored protein 1 precursor, putative, expressed
LOC_Os06g11070	-0.64	4.73e-07	expressed protein
LOC_Os06g11130	-0.68	2e-05	gibberellin receptor GID1L2, putative, expressed
LOC_Os06g11140	-0.63	0.0136	pyridine nucleotide-disulphide oxidoreductase domain containing protein, expressed
LOC_Os06g11180	-0.6	0.00164	OsPOP12 - Putative Prolyl Oligopeptidase homologue, expressed
LOC_Os06g11370	-0.85	1.32e-05	mediator of RNA polymerase II transcription subunit 6, putative, expressed
LOC_Os06g11590	-1.25	0.000243	expressed protein
LOC_Os06g11640	-0.58	3.1e-05	serine/threonine-protein phosphatase 2A activator 2, putative, expressed
LOC_Os06g11740	-0.85	7.55e-05	OsAPRL2 adenosine 5'-phosphosulfate reductase-like OsAPRL2, expressed
LOC_Os06g11910	-1.32	0.00106	expressed protein
LOC_Os06g12250	-0.8	1.21e-13	sphingolipid C4-hydroxylase SUR2, putative, expressed
LOC_Os06g12400	-0.84	1.09e-06	Homeobox domain containing protein, expressed
LOC_Os06g12450	-0.59	8.16e-05	soluble starch synthase 2-3, chloroplast precursor, putative, expressed
LOC_Os06g12455	-0.89	9.72e-12	expressed protein
LOC_Os06g12640	-1.05	7.78e-05	transposon protein, putative, unclassified, expressed
LOC_Os06g12660	-0.92	8.84e-12	NHL repeat-containing protein, putative, expressed
LOC_Os06g12730	-0.69	0.0247	expressed protein
LOC_Os06g12790	-0.64	0.00127	ras-related protein, putative, expressed
LOC_Os06g12960	-0.73	0.000111	expressed protein
LOC_Os06g13060	-0.64	2.18e-06	heat shock protein DnaJ, putative, expressed
LOC_Os06g13080	-0.78	1.9e-07	spotted leaf 11, putative, expressed
LOC_Os06g13160	-0.66	1.35e-06	viral-response family protein, expressed
LOC_Os06g13220	-0.64	6.76e-05	expressed protein
LOC_Os06g13320	-1.47	2.61e-10	protein kinase, putative, expressed
LOC_Os06g13340	-0.66	0.0347	expressed protein
LOC_Os06g13720	-1.06	1.27e-10	dehydrogenase E1 component domain containing protein, expressed
LOC_Os06g13760	-1.14	3.08e-08	glycosyl transferase 8 domain containing protein, putative, expressed
LOC_Os06g13830	-0.64	0.00943	endoglucanase, putative, expressed
LOC_Os06g14080	-0.79	1.1e-07	ATMAP70 protein, putative, expressed
LOC_Os06g14370	-0.71	1.93e-10	caleosin related protein, putative, expressed
LOC_Os06g14390	-0.84	8.2e-08	1-aminocyclopropane-1-carboxylate oxidase homolog 4, putative, expressed
LOC_Os06g14440	-1.03	2.45e-12	DRD1, putative, expressed
LOC_Os06g14660	-0.62	0.00636	hypothetical protein
LOC_Os06g14870	-0.93	0.0183	expressed protein
LOC_Os06g15320	-0.82	0.000919	expressed protein
LOC_Os06g15330	-0.72	0.00545	CCT/B-box zinc finger protein, putative, expressed
LOC_Os06g15480	-0.99	9.38e-11	transcription factor, putative, expressed
LOC_Os06g15620	-0.58	4.64e-05	GASR7 - Gibberellin-regulated GASA/GAST/Snakin family protein precursor, expressed
LOC_Os06g15670	-0.72	0.0015	expressed protein
LOC_Os06g16240	-0.9	1.11e-12	expressed protein
LOC_Os06g16250	-0.8	0.000107	expressed protein
LOC_Os06g16260	-0.62	0.000729	OsSigP5 - Putative Type I Signal Peptidase homologue; employs a putative Ser/His catalytic dyad, expressed
LOC_Os06g16550	-1.71	5.21e-22	hypothetical protein
LOC_Os06g16880	-0.69	0.000295	transposon protein, putative, CACTA, En/Spm sub-class, expressed
LOC_Os06g17180	-0.72	5.91e-09	retrotransposon protein, putative, unclassified
LOC_Os06g17200	-0.8	2.26e-10	retrotransposon protein, putative, unclassified, expressed
LOC_Os06g17290	-0.66	0.000484	phosphatidylinositol 3- and 4-kinase family protein, putative, expressed
LOC_Os06g17400	-0.73	1.89e-05	expressed protein
LOC_Os06g17460	-0.8	8.22e-12	fasciclin domain containing protein, expressed
LOC_Os06g17770	-0.66	1.43e-05	retrotransposon protein, putative, unclassified
LOC_Os06g17860	-0.6	9.71e-05	hypothetical protein
LOC_Os06g18870	-1.43	1.24e-20	expressed protein
LOC_Os06g19210	-0.58	3.35e-12	cadmium tolerance factor, putative, expressed
LOC_Os06g19260	-0.71	1.99e-11	cadmium tolerance factor, putative, expressed
LOC_Os06g19660	-0.58	0.000286	WD domain, G-beta repeat domain containing protein, expressed
LOC_Os06g19980	-0.61	3.09e-06	MYB family transcription factor, putative, expressed
LOC_Os06g20380	-0.81	0.000388	expressed protein
LOC_Os06g20400	-0.81	9.55e-05	DHHC zinc finger domain containing protein, expressed
LOC_Os06g20410	-0.59	0.00564	BAH domain containing protein, expressed
LOC_Os06g20500	-0.58	3.39e-05	tRNA-splicing endonuclease positive effector-related, putative, expressed
LOC_Os06g21330	-0.58	0.00218	ABB1 - Ankyrin repeat region with 2 Bric-a-Brac, Tramtrack, Broad Complex BTB domains, expressed
LOC_Os06g21369	-0.59	0.00215	expressed protein
LOC_Os06g21620	-0.62	0.00039	expressed protein
LOC_Os06g22010	-0.6	2.89e-09	ubiquinone oxidoreductase, putative, expressed
LOC_Os06g22100	-0.83	1.1e-06	DNA binding protein, putative, expressed
LOC_Os06g22380	-0.78	3.18e-11	expressed protein
LOC_Os06g22810	-0.77	0.00027	TKL_IRAK_CrRLK1L-1.14 - The CrRLK1L-1 subfamily has homology to the CrRLK1L homolog, expressed
LOC_Os06g23300	-0.61	1.37e-05	expressed protein
LOC_Os06g23600	-0.72	3.67e-06	expressed protein
LOC_Os06g23770	-0.85	2.76e-09	expressed protein
LOC_Os06g24404	-0.71	7.4e-05	GDSL-like lipase/acylhydrolase, putative, expressed
LOC_Os06g24580	-0.9	0.000695	expressed protein
LOC_Os06g24704	-0.58	1e-05	acyl-coenzyme A oxidase, putative, expressed
LOC_Os06g24910	-0.59	2.51e-05	expressed protein
LOC_Os06g26340	-0.76	0.00835	CGMC_MAPKCMGC_2.10 - CGMC includes CDA, MAPK, GSK3, and CLKC kinases, expressed
LOC_Os06g27590	-0.77	9.92e-06	expressed protein
LOC_Os06g27720	-0.61	0.00288	retrotransposon protein, putative, unclassified, expressed
LOC_Os06g27860	-1.6	4.27e-05	poor homologous synapsis 1 protein, putative, expressed
LOC_Os06g27910	-1.02	2.8e-06	oleosin, putative, expressed
LOC_Os06g28060	-0.58	7.68e-05	ATP-binding region, ATPase-like domain containing protein, expressed
LOC_Os06g28720	-0.79	0.0152	expressed protein
LOC_Os06g28780	-1.06	1.14e-12	retrotransposon protein, putative, LINE subclass, expressed
LOC_Os06g29620	-1.24	0.000431	hypothetical protein
LOC_Os06g29630	-0.74	1.96e-07	transposon protein, putative, unclassified, expressed
LOC_Os06g29700	-0.76	1.29e-08	OsFBD11 - F-box and FBD domain containing protein, expressed
LOC_Os06g29710	-0.59	0.000148	OsFBD12 - F-box and FBD domain containing protein, expressed
LOC_Os06g29994	-1.37	2.16e-08	MATE efflux family protein, putative, expressed
LOC_Os06g30090	-0.59	0.0286	helix-loop-helix DNA-binding domain containing protein, expressed
LOC_Os06g30210	-1.22	3.54e-17	expressed protein
LOC_Os06g30230	-1.08	5.17e-08	expressed protein
LOC_Os06g30930	-0.8	1.5e-06	expressed protein
LOC_Os06g31120	-1.04	2.6e-06	retrotransposon protein, putative, unclassified, expressed
LOC_Os06g32330	-0.63	0.0194	retrotransposon protein, putative, unclassified, expressed
LOC_Os06g32910	-1.36	9.4e-12	uncharacterized Cys-rich domain containing protein, putative, expressed
LOC_Os06g33140	-0.87	0.000239	expressed protein
LOC_Os06g33170	-0.76	0.00015	exocyst complex component 6, putative, expressed
LOC_Os06g33600	-0.61	0.0103	cyclic nucleotide-gated ion channel 1, putative, expressed
LOC_Os06g34570	-0.71	1.16e-06	retrotransposon protein, putative, unclassified, expressed
LOC_Os06g34660	-0.88	0.0016	X8 domain containing protein, expressed
LOC_Os06g34710	-0.58	0.000746	expressed protein
LOC_Os06g35165	-0.77	0.00124	expressed protein
LOC_Os06g35200	-1.18	0.000285	receptor-like kinase, putative, expressed
LOC_Os06g35410	-0.61	0.000667	growth regulator related protein, putative, expressed
LOC_Os06g35470	-0.58	8.09e-06	L1P family of ribosomal proteins domain containing protein, expressed
LOC_Os06g35950	-0.61	0.000147	expressed protein
LOC_Os06g36170	-0.62	4.53e-05	initiator tRNA phosphoribosyl transferase family protein, putative, expressed
LOC_Os06g36400	-0.84	6.83e-05	HAD superfamily phosphatase, putative, expressed
LOC_Os06g36740	-0.7	0.00246	pollen-specific protein SF21, putative, expressed
LOC_Os06g36910	-0.6	8.32e-06	pentatricopeptide, putative, expressed
LOC_Os06g37560	-1.15	7.06e-11	beta-galactosidase precursor, putative, expressed
LOC_Os06g37820	-0.68	0.0125	Leucine Rich Repeat family protein, expressed
LOC_Os06g38210	-0.65	1.25e-09	expressed protein
LOC_Os06g38340	-0.7	2.85e-06	receptor-like protein kinase precursor, putative, expressed
LOC_Os06g38350	-0.71	0.016	expressed protein
LOC_Os06g38550	-0.86	5.56e-13	expressed protein
LOC_Os06g38810	-1.01	9.92e-05	expressed protein
LOC_Os06g38960	-0.82	6.93e-10	expressed protein
LOC_Os06g39200	-0.94	0.00198	expressed protein
LOC_Os06g39270	-0.83	8.51e-09	UDP-glucoronosyl and UDP-glucosyl transferase domain containing protein, expressed
LOC_Os06g39330	-1.11	6.93e-16	UDP-glucoronosyl and UDP-glucosyl transferase domain containing protein, expressed
LOC_Os06g39470	-1.12	4.31e-06	transferase family protein, putative, expressed
LOC_Os06g39520	-0.88	8.37e-12	myristoyl-acyl carrier protein thioesterase, chloroplast precursor, putative, expressed
LOC_Os06g39870	-0.6	0.000236	26S protease regulatory subunit 8, putative, expressed
LOC_Os06g40000	-0.78	2.58e-08	retrotransposon protein, putative, unclassified, expressed
LOC_Os06g40140	-0.59	0.0133	expressed protein
LOC_Os06g40150	-0.63	3.35e-05	AP2 domain containing protein, expressed
LOC_Os06g40240	-0.91	1.99e-10	retrotransposon protein, putative, unclassified, expressed
LOC_Os06g40460	-0.61	7.02e-05	expressed protein
LOC_Os06g40500	-1.23	2.97e-14	expressed protein
LOC_Os06g41030	-0.73	0.0031	DUF1680 domain containing protein, putative, expressed
LOC_Os06g41050	-0.63	9.89e-05	expressed protein
LOC_Os06g41060	-1.14	3.14e-24	helix-loop-helix DNA-binding, putative, expressed
LOC_Os06g41660	-0.59	0.0319	CC-NBS-LRR protein, putative, expressed
LOC_Os06g41720	-0.62	4.65e-05	expressed protein
LOC_Os06g41750	-0.73	5.93e-06	tetratricopeptide repeat domain containing protein, expressed
LOC_Os06g41860	-1	0.000521	DNA binding protein, putative, expressed
LOC_Os06g41990	-0.6	0.00594	M16 domain containing zinc peptidase, putative, expressed
LOC_Os06g42030	-0.77	4.39e-07	potassium transporter, putative, expressed
LOC_Os06g42440	-0.81	9.72e-05	expressed protein
LOC_Os06g42560	-0.61	0.00286	tryptophan synthase beta chain 2, putative, expressed
LOC_Os06g42660	-0.61	0.0104	expressed protein
LOC_Os06g42810	-0.85	1.78e-14	UBA and UBX domain-containing protein, putative, expressed
LOC_Os06g42990	-0.73	1.82e-12	AP2 domain containing protein, expressed
LOC_Os06g43100	-0.62	5.6e-06	hypothetical protein
LOC_Os06g43130	-0.63	0.00197	tic21, putative, expressed
LOC_Os06g43304	-0.73	0.000275	cytochrome P450, putative, expressed
LOC_Os06g43360	-0.69	1.53e-05	expressed protein
LOC_Os06g43830	-1.61	6.88e-14	retrotransposon protein, putative, Ty3-gypsy subclass
LOC_Os06g43870	-0.68	0.000305	expressed protein
LOC_Os06g43980	-0.59	3.38e-05	expressed protein
LOC_Os06g43990	-0.58	0.000319	expressed protein
LOC_Os06g44000	-0.59	0.0052	expressed protein
LOC_Os06g44250	-0.91	5.82e-05	haemolysin-III, putative, expressed
LOC_Os06g44380	-0.72	1.85e-08	ubiquitin carboxyl-terminal hydrolase family protein, expressed
LOC_Os06g44420	-1.09	0.00129	GDU1, putative, expressed
LOC_Os06g44620	-0.6	3.07e-06	AMP-binding domain containing protein, expressed
LOC_Os06g45050	-0.59	0.000129	clathrin assembly protein, putative, expressed
LOC_Os06g45184	-0.62	0.000247	retrotransposon protein, putative, Ty3-gypsy subclass, expressed
LOC_Os06g45210	-1.23	5.51e-08	pollen allergen, putative, expressed
LOC_Os06g45290	-0.72	0.0164	pollen allergen, putative, expressed
LOC_Os06g45590	-0.66	8.28e-06	glyceraldehyde-3-phosphate dehydrogenase, putative, expressed
LOC_Os06g45610	-0.79	3.38e-06	expressed protein
LOC_Os06g45640	-0.61	2.91e-05	core histone H2A/H2B/H3/H4, putative, expressed
LOC_Os06g45770	-0.86	0.000163	BTB/POZ domain containing protein, putative, expressed
LOC_Os06g45800	-0.75	1.96e-07	PAP/25A associated domain containing protein, putative, expressed
LOC_Os06g45990	-0.6	9.8e-06	patellin-5, putative, expressed
LOC_Os06g46250	-0.66	0.000721	expressed protein
LOC_Os06g46260	-0.72	8.01e-05	hypothetical protein
LOC_Os06g46310	-0.68	0.0122	metal transporter Nramp6, putative, expressed
LOC_Os06g46870	-0.62	0.000773	LTPL62 - Protease inhibitor/seed storage/LTP family protein precursor, putative, expressed
LOC_Os06g46980	-0.8	3.79e-12	expressed protein
LOC_Os06g47000	-0.63	1.11e-05	external NADH-ubiquinone oxidoreductase 1, mitochondrial precursor, putative, expressed
LOC_Os06g47100	-0.96	1.6e-06	OsFBX203 - F-box domain containing protein, expressed
LOC_Os06g47250	-0.88	3.67e-09	DUF292 domain containing protein, expressed
LOC_Os06g47460	-0.96	6.78e-09	expressed protein
LOC_Os06g47900	-0.9	1.68e-06	expressed protein
LOC_Os06g48210	-0.58	8.43e-08	DEAD-box ATP-dependent RNA helicase, putative, expressed
LOC_Os06g48330	-0.86	1e-05	ATEXO70G1, putative, expressed
LOC_Os06g48610	-0.72	1.65e-09	CCT motif family protein, expressed
LOC_Os06g48640	-1.05	2.85e-07	proteasome/cyclosome repeat containing protein, expressed
LOC_Os06g48665	-0.67	4.15e-07	expressed protein
LOC_Os06g49310	-0.78	2.86e-05	MATE efflux family protein, putative, expressed
LOC_Os06g49780	-0.68	0.000862	expressed protein
LOC_Os06g49790	-0.71	0.000211	acyltransferase, putative, expressed
LOC_Os06g49930	-0.64	9.48e-06	OsFBX207 - F-box domain containing protein, expressed
LOC_Os06g50030	-0.61	0.0404	CAMK_CAMK_like.30 - CAMK includes calcium/calmodulin depedent protein kinases, expressed
LOC_Os06g50360	-0.84	3e-06	pseudouridine synthase family protein, putative, expressed
LOC_Os06g51084	-0.97	8.56e-09	1,4-alpha-glucan-branching enzyme, chloroplast precursor, putative, expressed
LOC_Os06g51240	-0.74	0.000192	expressed protein
LOC_Os06g51250	-0.75	3.19e-06	EF hand family protein, putative, expressed
LOC_Os06g51380	-0.76	1.6e-07	ROOT HAIRLESS 1, putative, expressed
LOC_Os06g51400	-0.72	3.96e-05	expressed protein
LOC_Os07g01240	-1.08	8.62e-07	expressed protein
LOC_Os07g01750	-0.63	0.00875	MATE efflux family protein, putative, expressed
LOC_Os07g01860	-0.64	0.000209	expressed protein
LOC_Os07g02180	-0.66	0.00238	3-5 exonuclease domain-containing protein, putative, expressed
LOC_Os07g02200	-0.67	7.93e-06	plastocyanin-like domain containing protein, putative, expressed
LOC_Os07g02480	-0.98	1.28e-12	expressed protein
LOC_Os07g02560	-0.85	0.00541	NB-ARC domain containing protein, expressed
LOC_Os07g02720	-0.78	1.33e-06	expressed protein
LOC_Os07g02800	-0.6	3.37e-06	MYB family transcription factor, putative, expressed
LOC_Os07g03120	-0.91	2.23e-06	expressed protein
LOC_Os07g03140	-1.13	3.57e-07	ternary complex factor MIP1, putative, expressed
LOC_Os07g04150	-0.74	1.94e-11	stress-induced protein, putative, expressed
LOC_Os07g04730	-0.62	2.16e-06	expressed protein
LOC_Os07g05390	-0.59	1.15e-08	expressed protein
LOC_Os07g05570	-0.64	6.05e-06	ERD4 protein, putative, expressed
LOC_Os07g06680	-1.09	7.26e-07	fasciclin domain containing protein, expressed
LOC_Os07g06830	-0.64	0.000125	gibberellin receptor GID1L2, putative, expressed
LOC_Os07g07220	-0.58	0.0199	LSM domain containing protein, expressed
LOC_Os07g07280	-0.67	5.56e-05	expressed protein
LOC_Os07g07310	-0.75	0.00361	polynucleotide phosphorylase, putative, expressed
LOC_Os07g07530	-0.66	0.000178	expressed protein
LOC_Os07g07550	-0.71	2.57e-09	galactose-1-phosphate uridyl transferase, putative, expressed
LOC_Os07g07760	-0.94	9.09e-06	expressed protein
LOC_Os07g07770	-0.99	6.36e-05	ribosomal protein S13p/S18e, putative, expressed
LOC_Os07g07800	-0.68	0.000141	PHA synthase, putative, expressed
LOC_Os07g07950	-0.58	6.43e-05	type I inositol-1,4,5-trisphosphate 5-phosphatase, putative, expressed
LOC_Os07g07990	-0.73	1.21e-09	uncharacterized protein At4g06744 precursor, putative, expressed
LOC_Os07g08050	-0.6	0.00119	expressed protein
LOC_Os07g08170	-0.63	5.07e-12	ruvB-like, putative, expressed
LOC_Os07g08820	-1	6.68e-12	C-Myc-binding protein, putative, expressed
LOC_Os07g08950	-0.92	0.000796	FAD-linked oxidoreductase protein, putative, expressed
LOC_Os07g09630	-1.19	3.12e-07	oxidoreductase, putative, expressed
LOC_Os07g09675	-0.72	1.37e-05	expressed protein
LOC_Os07g09740	-0.73	2.98e-06	no apical meristem protein, expressed
LOC_Os07g10130	-0.66	0.00267	squalene synthetase, putative, expressed
LOC_Os07g10610	-0.91	3.27e-07	expressed protein
LOC_Os07g10630	-0.62	0.000204	expressed protein
LOC_Os07g11010	-0.89	3.62e-10	protein Kinase-associated protein phosphatase, putative, expressed
LOC_Os07g11550	-1.16	1.96e-05	expressed protein
LOC_Os07g11560	-1.74	2.67e-12	expressed protein
LOC_Os07g12160	-0.89	2.73e-05	KHG/KDPG aldolase, putative, expressed
LOC_Os07g12470	-0.7	0.000103	expressed protein
LOC_Os07g12640	-0.62	0.000764	glycerol-3-phosphate dehydrogenase, putative, expressed
LOC_Os07g12710	-0.61	0.000473	GIY-YIG catalytic domain containing protein, putative, expressed
LOC_Os07g12770	-0.75	8.14e-05	transmembrane amino acid transporter protein, putative, expressed
LOC_Os07g12900	-0.81	5.55e-05	cadmium/zinc-transporting ATPase, putative, expressed
LOC_Os07g13180	-1.45	1.72e-39	expressed protein
LOC_Os07g13360	-0.8	3.97e-12	expressed protein
LOC_Os07g13520	-0.87	3.28e-07	expressed protein
LOC_Os07g13634	-0.74	3.38e-08	cytokinin-N-glucosyltransferase 1, putative, expressed
LOC_Os07g13780	-1.06	1.59e-09	cytokinin-O-glucosyltransferase 2, putative, expressed
LOC_Os07g14260	-1.08	2.68e-06	expressed protein
LOC_Os07g14514	-0.62	0.00213	retrotransposon protein, putative, unclassified, expressed
LOC_Os07g14540	-0.79	3.38e-05	vesicle-associated membrane protein, putative, expressed
LOC_Os07g14850	-0.65	0.000622	CESA6 - cellulose synthase, expressed
LOC_Os07g15120	-0.96	5.77e-10	transposon protein, putative, unclassified
LOC_Os07g15160	-0.84	9.24e-07	retrotransposon protein, putative, unclassified, expressed
LOC_Os07g15440	-0.6	7.1e-05	alanyl-tRNA synthetase family protein, expressed
LOC_Os07g15490	-0.67	6.73e-06	C2-BTB1 - Bric-a-Brac, Tramtrack, Broad Complex BTB domain with C2 subfamily conserved sequence, expressed
LOC_Os07g15550	-0.61	8.31e-08	retrotransposon protein, putative, unclassified, expressed
LOC_Os07g15600	-0.99	1.63e-13	H-BTB6 - Bric-a-Brac, Tramtrack, Broad Complex BTB domain with H family conserved sequence, expressed
LOC_Os07g15700	-0.7	2e-05	transposon protein, putative, unclassified
LOC_Os07g15880	-0.68	2.52e-07	mitochondrial prohibitin complex protein 2, putative, expressed
LOC_Os07g16030	-0.59	0.00013	expressed protein
LOC_Os07g16364	-0.63	0.000225	expressed protein
LOC_Os07g16520	-0.92	1.08e-08	retrotransposon protein, putative, Ty3-gypsy subclass, expressed
LOC_Os07g16530	-0.63	2.93e-05	retrotransposon protein, putative, unclassified, expressed
LOC_Os07g16750	-0.98	6.3e-06	retrotransposon protein, putative, unclassified, expressed
LOC_Os07g17160	-0.83	7.95e-12	expressed protein
LOC_Os07g17760	-1.02	0.000201	expressed protein
LOC_Os07g18120	-0.8	2.59e-06	aldehyde oxidase, putative, expressed
LOC_Os07g18130	-0.64	1.03e-10	expressed protein
LOC_Os07g18540	-0.72	0.000565	ribosomal RNA apurinic site specific lyase, putative, expressed
LOC_Os07g18590	-0.92	5.41e-07	expressed protein
LOC_Os07g18610	-0.93	8.99e-06	OsFBLD7 - F-box, LRR and FBD domain containing protein, expressed
LOC_Os07g18750	-1.45	1.32e-11	LTPL42 - Protease inhibitor/seed storage/LTP family protein precursor, expressed
LOC_Os07g19070	-0.61	1.96e-07	prefoldin, putative, expressed
LOC_Os07g19090	-0.59	0.000318	zinc knuckle domain containing protein, expressed
LOC_Os07g19320	-0.69	0.0155	stripe rust resistance protein Yr10, putative, expressed
LOC_Os07g19594	-0.68	0.000179	retrotransposon protein, putative, Ty3-gypsy subclass
LOC_Os07g20544	-0.67	6.93e-05	aspartokinase, chloroplast precursor, putative, expressed
LOC_Os07g22750	-0.61	0.000423	retrotransposon, putative, centromere-specific, expressed
LOC_Os07g23150	-2.25	9.56e-15	transferase family protein, putative, expressed
LOC_Os07g23280	-0.65	6.9e-08	transposon protein, putative, unclassified, expressed
LOC_Os07g23470	-0.9	7.01e-07	thaumatin, putative, expressed
LOC_Os07g23494	-0.63	1.81e-06	expressed protein
LOC_Os07g23730	-0.75	0.000637	thaumatin, putative, expressed
LOC_Os07g24160	-0.69	8.62e-06	expressed protein
LOC_Os07g24498	-0.86	0.00038	transposon protein, putative, unclassified
LOC_Os07g24578	-0.9	0.00816	transposon protein, putative, unclassified
LOC_Os07g25210	-0.79	1.33e-05	retrotransposon protein, putative, Ty3-gypsy subclass, expressed
LOC_Os07g25270	-0.9	7.3e-05	retrotransposon protein, putative, Ty3-gypsy subclass, expressed
LOC_Os07g25330	-1.24	1.64e-11	retrotransposon protein, putative, Ty3-gypsy subclass, expressed
LOC_Os07g25450	-0.69	0.000998	histone-lysine N-methyltransferase, putative, expressed
LOC_Os07g26560	-0.68	0.000393	expressed protein
LOC_Os07g26690	-1.02	5.27e-22	aquaporin protein, putative, expressed
LOC_Os07g27050	-1.08	6.62e-12	expressed protein
LOC_Os07g27320	-0.58	0.00229	glycosyl hydrolase family 10 protein, putative, expressed
LOC_Os07g27330	-0.86	1.03e-06	no apical meristem protein, expressed
LOC_Os07g27350	-0.7	6.73e-12	atuA, putative, expressed
LOC_Os07g27790	-0.63	0.0234	glutamate--cysteine ligase, chloroplast precursor, putative, expressed
LOC_Os07g27834	-0.74	0.00155	retrotransposon protein, putative, Ty3-gypsy subclass, expressed
LOC_Os07g28340	-0.62	0.00149	transposon protein, putative, unclassified, expressed
LOC_Os07g28790	-0.65	0.0165	PAP fibrillin family domain containing protein, expressed
LOC_Os07g28840	-0.66	1.59e-06	SET domain containing protein, expressed
LOC_Os07g28910	-0.63	2.16e-09	LSD1 zinc finger domain containing protein, expressed
LOC_Os07g29100	-0.91	8.01e-08	transposon protein, putative, CACTA, En/Spm sub-class, expressed
LOC_Os07g29220	-0.61	0.00773	Cyclopropane-fatty-acyl-phospholipid synthase, putative, expressed
LOC_Os07g29290	-0.63	0.0109	expansin precursor, putative, expressed
LOC_Os07g29900	-0.97	1.03e-07	transposon protein, putative, unclassified, expressed
LOC_Os07g30020	-0.68	0.000361	anthranilate phosphoribosyltransferase, putative, expressed
LOC_Os07g30830	-1.03	0.00235	SNF7 family protein, putative, expressed
LOC_Os07g31280	-0.63	0.00605	casein kinase II subunit beta-4, putative, expressed
LOC_Os07g31420	-0.6	0.0293	transposon protein, putative, unclassified, expressed
LOC_Os07g31450	-0.88	5.42e-11	CHR4/MI-2-LIKE, putative, expressed
LOC_Os07g31680	-0.88	1.65e-05	OsFBL38 - F-box domain and LRR containing protein, expressed
LOC_Os07g31960	-0.95	0.0355	UDP-glucoronosyl and UDP-glucosyl transferase domain containing protein, expressed
LOC_Os07g32530	-1.55	5.61e-17	potassium transporter, putative, expressed
LOC_Os07g32570	-0.73	4.14e-08	OsAPRL1 adenosine 5'-phosphosulfate reductase-like OsAPRL1, expressed
LOC_Os07g33100	-0.68	2.9e-07	uncharacterized ACR, COG1590 family protein, expressed
LOC_Os07g33330	-0.82	8.8e-06	RNA recognition motif containing protein, putative, expressed
LOC_Os07g33370	-1.05	8.06e-05	IQ calmodulin-binding motif family protein, expressed
LOC_Os07g33420	-0.61	0.00893	hydroxylase, putative, expressed
LOC_Os07g33630	-0.77	1.67e-07	HEAT repeat family protein, putative, expressed
LOC_Os07g34250	-0.71	9.69e-13	peptidase aspartic family protein, putative, expressed
LOC_Os07g35150	-0.88	0.00355	hypothetical protein
LOC_Os07g35480	-0.65	0.0327	glucan endo-1,3-beta-glucosidase precursor, putative, expressed
LOC_Os07g35560	-0.76	0.000692	glucan endo-1,3-beta-glucosidase precursor, putative, expressed
LOC_Os07g36150	-0.67	8.98e-09	formin-like protein 3 precursor, putative, expressed
LOC_Os07g36230	-0.9	1.21e-06	BTBN15 - Bric-a-Brac, Tramtrack, Broad Complex BTB domain with non-phototropic hypocotyl 3 NPH3 and coiled-coil domains, expressed
LOC_Os07g36400	-1.03	1.16e-06	expressed protein
LOC_Os07g36410	-0.62	2.54e-05	expressed protein
LOC_Os07g36420	-0.73	4.18e-05	proteasome inhibitor-related, putative, expressed
LOC_Os07g36450	-0.69	0.000459	PPR repeat domain containing protein, putative, expressed
LOC_Os07g36870	-0.64	0.0131	OsFBX252 - F-box domain containing protein, expressed
LOC_Os07g36910	-0.67	2.29e-07	OsFBX254 - F-box domain containing protein, expressed
LOC_Os07g37045	-0.79	0.0165	expressed protein
LOC_Os07g37210	-0.88	0.00304	MYB family transcription factor, putative, expressed
LOC_Os07g37420	-0.8	2.27e-05	versicolorin reductase, putative, expressed
LOC_Os07g37580	-0.93	0.000279	diacylglycerol kinase, putative, expressed
LOC_Os07g37610	-1.03	5.6e-16	B3 DNA binding domain containing protein, putative, expressed
LOC_Os07g37640	-0.73	2.81e-05	IKI3 family protein, expressed
LOC_Os07g38020	-0.75	3.36e-05	expressed protein
LOC_Os07g38030	-0.73	6.31e-05	GRAS family transcription factor domain containing protein, expressed
LOC_Os07g38070	-0.88	7.34e-07	protein kinase, putative, expressed
LOC_Os07g38140	-0.8	3.5e-21	expressed protein
LOC_Os07g38270	-0.72	5.18e-05	insulin-degrading enzyme, putative, expressed
LOC_Os07g38280	-0.61	0.00344	insulin-degrading enzyme, putative, expressed
LOC_Os07g38430	-0.92	1.06e-07	WD domain, G-beta repeat domain containing protein, expressed
LOC_Os07g38490	-0.71	1.54e-06	GDP-fucose protein-O-fucosyltransferase 2, putative, expressed
LOC_Os07g38520	-0.66	0.00115	retrotransposon protein, putative, Ty3-gypsy subclass
LOC_Os07g38560	-0.6	5.24e-05	adenylyl-sulfate kinase, putative, expressed
LOC_Os07g38590	-0.71	3.49e-13	carboxyl-terminal peptidase, putative, expressed
LOC_Os07g38910	-1.12	1.33e-10	histidine kinase, putative, expressed
LOC_Os07g38930	-0.92	3.18e-11	glucan endo-1,3-beta-glucosidase precursor, putative, expressed
LOC_Os07g39070	-1.2	3.32e-05	5-formyltetrahydrofolate cyclo-ligase, putative, expressed
LOC_Os07g39430	-0.58	0.000424	mTERF family protein, expressed
LOC_Os07g39590	-0.83	3e-08	spotted leaf 11, putative, expressed
LOC_Os07g39620	-0.69	8.61e-08	C2 domain containing protein, putative, expressed
LOC_Os07g39630	-0.62	5.9e-06	calcium-binding protein, putative, expressed
LOC_Os07g39700	-0.88	1.66e-07	expressed protein
LOC_Os07g39730	-0.74	1.4e-05	ZCW7, putative, expressed
LOC_Os07g39800	-0.58	2.48e-06	transcription repressor HOTR, putative, expressed
LOC_Os07g39810	-0.72	0.00237	lipase class 3 family protein, putative, expressed
LOC_Os07g39960	-0.76	0.00233	ZOS7-07 - C2H2 zinc finger protein, expressed
LOC_Os07g40120	-0.59	0.00325	pentatricopeptide, putative, expressed
LOC_Os07g40150	-0.58	3.8e-05	expressed protein
LOC_Os07g40180	-1.25	4.47e-06	expressed protein
LOC_Os07g40210	-0.76	4.63e-06	retrotransposon protein, putative, LINE subclass, expressed
LOC_Os07g40260	-0.67	0.00208	eukaryotic aspartyl protease domain containing protein, expressed
LOC_Os07g40300	-0.86	0.0157	ZOS7-10 - C2H2 zinc finger protein, expressed
LOC_Os07g40380	-1.18	0.00154	expressed protein
LOC_Os07g40480	-0.61	5.02e-07	zinc finger family protein, putative, expressed
LOC_Os07g40940	-0.85	3.94e-07	X8 domain containing protein, expressed
LOC_Os07g41260	-0.68	6.82e-06	PPR repeat domain containing protein, putative, expressed
LOC_Os07g41280	-0.6	0.000608	6-phosphogluconolactonase, putative, expressed
LOC_Os07g41300	-0.72	0.000615	respiratory-chain NADH dehydrogenase, 49 Kd subunit family protein, expressed
LOC_Os07g41340	-0.64	0.00584	B12D protein, putative, expressed
LOC_Os07g41800	-0.62	3.28e-07	peroxisome assembly protein, putative, expressed
LOC_Os07g41810	-0.64	2.46e-05	stress responsive A/B Barrel domain containing protein, expressed
LOC_Os07g42080	-0.6	0.0293	expressed protein
LOC_Os07g42190	-0.79	0.000157	expressed protein
LOC_Os07g42270	-0.78	1.29e-05	expressed protein
LOC_Os07g42390	-0.7	2.29e-06	DUF581 domain containing protein, expressed
LOC_Os07g42400	-1.38	8.19e-10	transposon protein, putative, unclassified, expressed
LOC_Os07g42410	-0.86	5.48e-05	expressed protein
LOC_Os07g42420	-0.69	0.00813	3-oxoacyl-synthase, putative, expressed
LOC_Os07g42490	-1.18	1.73e-25	sucrose synthase, putative, expressed
LOC_Os07g42750	-0.6	0.000251	DDT domain containing protein, putative, expressed
LOC_Os07g42940	-0.61	1.83e-05	CAMK_CAMK_like.7 - CAMK includes calcium/calmodulin depedent protein kinases, expressed
LOC_Os07g43370	-0.59	0.00297	amine oxidase family protein, putative, expressed
LOC_Os07g43720	-0.92	6.84e-07	DCN1, putative, expressed
LOC_Os07g44050	-0.62	0.000174	expressed protein
LOC_Os07g44070	-0.82	8.19e-08	pectinacetylesterase domain containing protein, expressed
LOC_Os07g44410	-0.74	7.88e-06	WD40-like Beta Propeller Repeat family protein, expressed
LOC_Os07g44700	-0.63	0.00152	expressed protein
LOC_Os07g45000	-0.69	0.000863	cytochrome P450, putative, expressed
LOC_Os07g45100	-0.72	4.04e-06	endonuclease/exonuclease/phosphatase family domain containing protein, expressed
LOC_Os07g45170	-0.58	0.00775	protein phosphatase 2C, putative, expressed
LOC_Os07g45310	-0.95	4.06e-05	BSD domain-containing protein, putative, expressed
LOC_Os07g45760	-0.74	0.00142	expressed protein
LOC_Os07g45810	-0.6	1.34e-07	conserved hypothetical protein
LOC_Os07g45830	-0.58	3.52e-07	retrotransposon protein, putative, Ty3-gypsy subclass, expressed
LOC_Os07g45970	-0.64	0.00164	retrotransposon protein, putative, unclassified, expressed
LOC_Os07g45990	-0.78	2.11e-05	retrotransposon protein, putative, unclassified, expressed
LOC_Os07g46060	-0.88	6.08e-05	expressed protein
LOC_Os07g46080	-0.78	0.0002	expressed protein
LOC_Os07g46210	-0.62	1.48e-05	LTPL2 - Protease inhibitor/seed storage/LTP family protein precursor, expressed
LOC_Os07g46240	-0.72	0.000728	choline transporter-related, putative, expressed
LOC_Os07g46490	-0.66	1.45e-06	phosphatidylinositol-4-phosphate 5-kinase, putative, expressed
LOC_Os07g47010	-0.75	4.52e-05	transposon protein, putative, unclassified, expressed
LOC_Os07g47110	-0.64	0.00158	OsFBT11 - F-box and tubby domain containing protein, expressed
LOC_Os07g47260	-0.68	6.37e-06	H-BTB7 - Bric-a-Brac, Tramtrack, Broad Complex BTB domain with H family conserved sequence, expressed
LOC_Os07g47420	-0.99	5.38e-10	60S ribosome subunit biogenesis protein NIP7, putative, expressed
LOC_Os07g47520	-0.89	2.09e-05	expressed protein
LOC_Os07g48580	-0.98	0.000696	retrotransposon protein, putative, LINE subclass, expressed
LOC_Os07g48750	-0.82	1.91e-07	alpha-N-arabinofuranosidase, putative, expressed
LOC_Os07g48970	-1.01	3.09e-08	OsPOP17 - Putative Prolyl Oligopeptidase homologue, expressed
LOC_Os07g49000	-1.01	3.84e-11	DNAJ heat shock N-terminal domain-containing protein, putative, expressed
LOC_Os07g49270	-0.79	8.53e-13	AMP deaminase, putative, expressed
LOC_Os07g49280	-0.62	1.08e-07	PMR5, putative, expressed
LOC_Os08g01840	-0.79	0.000265	nucleic acid binding protein, putative, expressed
LOC_Os08g01859	-0.6	1.35e-05	ribosomal protein L30 containing protein, expressed
LOC_Os08g01920	-0.6	0.000119	SGR2, putative, expressed
LOC_Os08g01990	-0.74	0.000172	expressed protein
LOC_Os08g02180	-0.61	0.000491	expressed protein
LOC_Os08g02250	-0.64	0.000243	IQ calmodulin-binding motif domain containing protein, expressed
LOC_Os08g02580	-0.61	0.000611	expressed protein
LOC_Os08g02600	-1.16	5.03e-09	methyltransferase domain containing protein, expressed
LOC_Os08g03200	-1.08	7.19e-09	retrotransposon protein, putative, unclassified, expressed
LOC_Os08g03600	-0.6	0.0256	expressed protein
LOC_Os08g03670	-0.62	6.67e-06	galactosyltransferase family protein, putative, expressed
LOC_Os08g03760	-0.96	0.000109	hypothetical protein
LOC_Os08g03820	-0.63	0.0296	expressed protein
LOC_Os08g03870	-0.59	1.96e-05	2-aminoethanethiol dioxygenase, putative, expressed
LOC_Os08g04180	-0.65	5.62e-08	tryptophan synthase beta chain 1, putative, expressed
LOC_Os08g04230	-0.82	0.00142	cysteine-rich repeat secretory protein 55 precursor, putative, expressed
LOC_Os08g04250	-0.66	0.00601	cysteine-rich repeat secretory protein 55 precursor, putative, expressed
LOC_Os08g04450	-0.81	1.73e-05	DAG protein, chloroplast precursor, putative, expressed
LOC_Os08g04460	-0.98	5.84e-05	NADPH-dependent FMN reductase domain containing protein, expressed
LOC_Os08g04630	-0.62	0.00778	external NADH-ubiquinone oxidoreductase 1, mitochondrial precursor, putative, expressed
[truncated: 1,210 more rows]

## Sheet: H4K5ac down genes in acla2
Gene_IDs	Fold change	p.value	Annotation					#The p-values were derived from a two-sided, unpaired Wald test without multiple comparison correction
LOC_Os01g01010	-0.62	2.15e-07	TBC domain containing protein, expressed
LOC_Os01g01160	-1.13	1.03e-06	heat shock protein DnaJ, putative, expressed
LOC_Os01g01230	-1.02	6.24e-08	transposon protein, putative, unclassified
LOC_Os01g01240	-1.19	2.42e-09	retrotransposon protein, putative, Ty3-gypsy subclass
LOC_Os01g01290	-0.68	7.9e-08	histone-like transcription factor and archaeal histone, putative, expressed
LOC_Os01g01330	-0.7	2.21e-08	retrotransposon protein, putative, Ty1-copia subclass, expressed
LOC_Os01g01369	-0.58	0.00811	3-beta-hydroxysteroid-Delta-isomerase, putative, expressed
LOC_Os01g01380	-0.72	9.34e-11	expressed protein
LOC_Os01g01484	-0.65	0.0292	light-mediated development protein DET1, putative, expressed
LOC_Os01g01510	-0.84	2.15e-08	sas10/Utp3 family protein, expressed
LOC_Os01g01620	-0.74	0.00766	kinase, pfkB family, putative, expressed
LOC_Os01g01640	-0.58	2.11e-05	Rer1 protein, putative, expressed
LOC_Os01g01680	-0.74	8.12e-07	expressed protein
LOC_Os01g01790	-0.73	1.65e-05	expressed protein
LOC_Os01g01890	-0.71	0.00205	expressed protein
LOC_Os01g02170	-0.58	7.23e-06	expressed protein
LOC_Os01g02200	-0.59	0.0297	armadillo/beta-catenin repeat family protein, putative, expressed
LOC_Os01g02334	-0.68	0.000638	expressed protein
LOC_Os01g02440	-0.59	0.0427	Ser/Thr receptor-like kinase, putative, expressed
LOC_Os01g02690	-0.58	0.000187	resistance-related receptor-like kinase, putative, expressed
LOC_Os01g02880	-0.61	0.000246	fructose-bisphospate aldolase isozyme, putative, expressed
LOC_Os01g02910	-0.64	0.00819	glycosyltransferase, putative, expressed
LOC_Os01g02920	-0.66	0.00389	glycosyltransferase protein, putative, expressed
LOC_Os01g02970	-1.07	4.23e-09	retrotransposon protein, putative, unclassified, expressed
LOC_Os01g03030	-1.2	2.16e-08	alanyl-tRNA synthetase, putative, expressed
LOC_Os01g03090	-0.58	0.000274	methyltransferase, putative, expressed
LOC_Os01g03650	-0.61	3.87e-07	sufB/sufD domain containing protein, putative, expressed
LOC_Os01g03710	-0.62	0.0229	mannose-6-phosphate isomerase, putative, expressed
LOC_Os01g03760	-0.84	0.000142	expressed protein
LOC_Os01g04110	-0.73	2.36e-05	mediator of RNA polymerase II transcription subunit 22, putative, expressed
LOC_Os01g04130	-1.04	8.68e-07	peptidyl-tRNA hydrolase, mitochondrial precursor protein, putative, expressed
LOC_Os01g04324	-0.74	0.000155	expressed protein
LOC_Os01g04720	-0.65	4.43e-07	leucine-rich repeat protein-related, putative, expressed
LOC_Os01g04900	-0.62	2.27e-05	peptidase M50 family protein, putative, expressed
LOC_Os01g04990	-0.99	5.94e-06	mitochondrial carrier protein, putative, expressed
LOC_Os01g05064	-1.4	3.55e-08	expressed protein
LOC_Os01g05070	-0.59	0.000894	expressed protein
LOC_Os01g05500	-0.61	0.000397	zinc finger protein, putative, expressed
LOC_Os01g06010	-0.58	0.0256	Core histone H2A/H2B/H3/H4 domain containing protein, putative, expressed
LOC_Os01g06130	-0.66	0.0142	expressed protein
LOC_Os01g06470	-0.79	0.000886	expressed protein
LOC_Os01g06540	-0.74	0.00506	PHD finger protein, putative, expressed
LOC_Os01g06660	-1.16	0.000329	thiamine pyrophosphate enzyme, C-terminal TPP binding domain containing protein, expressed
LOC_Os01g06740	-0.87	3.07e-07	ribosome inactivating protein, putative, expressed
LOC_Os01g07250	-0.67	0.0156	saposin-like type B, region 1 family protein, putative, expressed
LOC_Os01g07280	-0.85	0.000473	disease resistance protein, putative, expressed
LOC_Os01g07340	-0.59	0.0208	pentatricopeptide, putative, expressed
LOC_Os01g07382	-1.2	3.69e-07	expressed protein
LOC_Os01g07390	-1.22	8.72e-08	zinc finger, C3HC4 type family protein, expressed
LOC_Os01g07490	-1.02	1.03e-06	RST1, putative, expressed
LOC_Os01g07610	-0.84	4.07e-11	PPR repeat domain containing protein, putative, expressed
LOC_Os01g07630	-1	5.75e-11	BRASSINOSTEROID INSENSITIVE 1-associated receptor kinase 1 precursor, putative, expressed
LOC_Os01g08200	-1.24	1.4e-09	ubiquitin carboxyl-terminal hydrolase 14, putative, expressed
LOC_Os01g08410	-0.64	2.47e-06	early fruit mRNA, putative, expressed
LOC_Os01g08520	-0.78	0.00137	DUF581 domain containing protein, expressed
LOC_Os01g08540	-1.1	9.41e-07	DNA mismatch repair protein MSH6-2, putative, expressed
LOC_Os01g08580	-0.82	4.24e-05	frigida, putative, expressed
LOC_Os01g08600	-0.84	1.55e-06	expressed protein
LOC_Os01g08660	-0.65	0.00025	aquaporin protein, putative, expressed
LOC_Os01g08740	-1.06	0.000211	expressed protein
LOC_Os01g08760	-0.72	3.57e-07	choline/ethanolamine kinase, putative, expressed
LOC_Os01g08820	-0.91	9.82e-05	PHD-finger domain containing protein, putative, expressed
LOC_Os01g08850	-0.91	1.71e-06	expressed protein
LOC_Os01g08860	-0.86	0.000207	hsp20/alpha crystallin family protein, putative, expressed
LOC_Os01g08930	-1.07	4.98e-09	DEAD-box ATP-dependent RNA helicase, putative, expressed
LOC_Os01g08990	-1.18	1.1e-05	expressed protein
LOC_Os01g09000	-0.62	0.00905	glutaminyl-tRNA synthetase, putative, expressed
LOC_Os01g09120	-0.63	0.000425	Twin LOV 1, putative, expressed
LOC_Os01g09246	-0.89	0.000351	glycine-rich protein, putative, expressed
LOC_Os01g09252	-1.05	9.69e-08	WD domain, G-beta repeat domain containing protein, expressed
LOC_Os01g09310	-1.33	1.68e-14	EMB1895, putative, expressed
LOC_Os01g09384	-0.62	0.00286	ankyrin repeat domain containing protein, putative, expressed
LOC_Os01g09560	-0.59	1.06e-06	mitochondrial-processing peptidase subunit alpha, mitochondrial precursor, putative, expressed
LOC_Os01g09660	-0.58	0.000101	expressed protein
LOC_Os01g09665	-0.58	0.0022	expressed protein
LOC_Os01g09760	-0.7	4.64e-05	DIRP family protein, putative, expressed
LOC_Os01g09860	-0.79	5.77e-08	retrotransposon protein, putative, unclassified, expressed
LOC_Os01g09870	-0.7	9.38e-05	expressed protein
LOC_Os01g10020	-0.77	1.21e-05	ectonucleotide pyrophosphatase/phosphodiesterase family member 1, putative, expressed
LOC_Os01g10050	-0.79	3.08e-05	DEAD-box ATP-dependent RNA helicase, putative, expressed
LOC_Os01g10080	-1.28	4.73e-05	expressed protein
LOC_Os01g10090	-0.62	7.97e-05	pentatricopeptide, putative, expressed
LOC_Os01g10150	-1.03	5.57e-08	CK1_CaseinKinase_1a.1 - CK1 includes the casein kinase 1 kinases, expressed
LOC_Os01g10195	-0.7	4.25e-06	expressed protein
LOC_Os01g10250	-1.02	0.000418	hydrolase, alpha/beta fold family domain containing protein, expressed
LOC_Os01g10280	-0.86	6.55e-05	phosphoribosylaminoimidazole carboxylase, chloroplast precursor, putative, expressed
LOC_Os01g10340	-0.58	2.22e-06	expressed protein
LOC_Os01g10430	-1.43	2.13e-10	protein kinase family protein, putative, expressed
LOC_Os01g10460	-0.67	1.42e-06	expressed protein
LOC_Os01g10480	-1.52	9.31e-12	plastocyanin-like domain containing protein, putative, expressed
LOC_Os01g10504	-0.73	0.00247	OsMADS3 - MADS-box family gene with MIKCc type-box, expressed
LOC_Os01g10630	-0.64	1.52e-05	expressed protein
LOC_Os01g10690	-0.6	0.0018	POLD3 - Putative DNA polymerase delta complex subunit, expressed
LOC_Os01g10830	-0.7	0.00148	carnitine racemase like protein, putative, expressed
LOC_Os01g10840	-0.78	0.000725	CGMC_GSK.2 - CGMC includes CDA, MAPK, GSK3, and CLKC kinases, expressed
LOC_Os01g10860	-0.78	0.00116	expressed protein
LOC_Os01g10900	-0.84	0.00623	MRH1, putative, expressed
LOC_Os01g10920	-1.26	0.000141	peptide-N4-asparagine amidase A, putative, expressed
LOC_Os01g11250	-0.87	0.000433	potassium channel KAT1, putative, expressed
LOC_Os01g11340	-0.76	3.04e-08	cytochrome P450, putative, expressed
LOC_Os01g11570	-0.68	0.000851	GDSL-like lipase/acylhydrolase, putative, expressed
LOC_Os01g11580	-0.77	1.15e-05	bromodomain containing protein, expressed
LOC_Os01g11910	-0.65	1.12e-06	basic helix-loop-helix, putative, expressed
LOC_Os01g11920	-0.82	3.45e-07	retrotransposon protein, putative, unclassified, expressed
LOC_Os01g11952	-0.69	1.51e-05	histone-lysine N-methyltransferase ATX5, putative, expressed
LOC_Os01g11960	-0.72	0.000345	histone-lysine N-methyltransferase ATX5, putative, expressed
LOC_Os01g11970	-0.86	7.24e-06	expressed protein
LOC_Os01g12030	-0.63	0.000674	endoglucanase precursor, putative, expressed
LOC_Os01g12090	-0.63	0.000261	ribosomal protein S6 family protein, putative, expressed
LOC_Os01g12190	-0.61	0.00415	expressed protein
LOC_Os01g12200	-0.68	0.00183	expressed protein
LOC_Os01g12220	-0.75	1.64e-07	uncharacterized protein family UPF0016 domain containing protein, expressed
LOC_Os01g12230	-1.7	8.63e-06	peptidase C45, acyl-coenzyme A/6-aminopenicillanic acid acyl-transferase, putative, expressed
LOC_Os01g12270	-0.59	0.00561	expressed protein
LOC_Os01g12390	-0.89	9.27e-07	inactive receptor kinase At2g26730 precursor, putative, expressed
LOC_Os01g12420	-0.69	6.93e-06	receptor-like protein kinase, putative, expressed
LOC_Os01g12460	-0.74	4.2e-07	expressed protein
LOC_Os01g12520	-0.69	0.00923	mitochondrial carrier protein, putative, expressed
LOC_Os01g12560	-0.91	3.87e-08	3-methyl-2-oxobutanoate hydroxymethyltransferase, putative, expressed
LOC_Os01g12610	-1.27	5.17e-07	expressed protein
LOC_Os01g12730	-0.96	8.3e-15	ras-related protein, putative, expressed
LOC_Os01g12860	-1.21	9.91e-10	MYB family transcription factor, putative, expressed
LOC_Os01g13024	-0.84	1.87e-07	expressed protein
LOC_Os01g13080	-1.21	5.85e-09	60S acidic ribosomal protein, putative, expressed
LOC_Os01g13150	-0.77	0.000498	metallo-beta-lactamase family protein, putative, expressed
LOC_Os01g13180	-0.63	0.0021	expressed protein
LOC_Os01g13200	-0.65	3.37e-05	abscisic acid insensitive 8, putative, expressed
LOC_Os01g13270	-0.87	0.00029	AGC_PVPK_like_kin82y.4 - ACG kinases include homologs to PKA, PKG and PKC, expressed
LOC_Os01g13530	-0.75	4.54e-05	ABIL2, putative, expressed
LOC_Os01g13550	-1.19	0.000849	beta-amylase, putative, expressed
LOC_Os01g13690	-0.76	0.00854	ligA, putative, expressed
LOC_Os01g13700	-1.47	4.61e-07	DNA-binding protein-related, putative, expressed
LOC_Os01g13720	-0.76	6.19e-09	expressed protein
LOC_Os01g13760	-0.6	0.00111	dnaJ domain containing protein, expressed
LOC_Os01g14070	-0.78	1.18e-05	60S ribosomal protein L18a-1, putative, expressed
LOC_Os01g14110	-0.64	0.0114	expressed protein
LOC_Os01g14420	-0.64	0.00491	RWP-RK domain-containing protein, putative, expressed
LOC_Os01g14440	-0.7	0.00536	WRKY1, expressed
LOC_Os01g14810	-1.17	2.63e-07	5-nucleotidase domain-containing protein, putative, expressed
LOC_Os01g14830	-0.83	5.83e-14	ribosomal protein L3, putative, expressed
LOC_Os01g14840	-0.8	0.00272	ZOS1-06 - C2H2 zinc finger protein, expressed
LOC_Os01g14860	-0.79	0.000951	CGMC_GSK.1 - CGMC includes CDA, MAPK, GSK3, and CLKC kinases, expressed
LOC_Os01g15120	-0.85	2.05e-06	hydrolase, alpha/beta fold family domain containing protein, expressed
LOC_Os01g15130	-0.71	0.00265	hydrolase, alpha/beta fold family domain containing protein, expressed
LOC_Os01g15310	-0.63	0.0113	LSM domain containing protein, expressed
LOC_Os01g15350	-0.9	3.72e-07	zinc finger C-x8-C-x5-C-x3-H type family protein, expressed
LOC_Os01g15490	-0.62	0.000182	phosphoadenosine phosphosulfate, putative, expressed
LOC_Os01g15510	-1.16	6.76e-15	expressed protein
LOC_Os01g15600	-0.66	1.21e-05	PUR ALPHA-1, putative, expressed
LOC_Os01g15660	-1.1	1.24e-05	NAD dependent epimerase/dehydratase family protein, putative, expressed
LOC_Os01g15780	-0.89	4.66e-10	glycosyl transferase, group 1 domain containing protein, expressed
LOC_Os01g15840	-0.72	0.00374	PPR repeat containing protein, expressed
LOC_Os01g15900	-0.75	0.000152	expressed protein
LOC_Os01g15910	-0.8	6.79e-05	UTP--glucose-1-phosphate uridylyltransferase, putative, expressed
LOC_Os01g16010	-0.81	3.89e-06	BCAS2 protein, putative, expressed
LOC_Os01g16030	-0.74	7.93e-05	ADP-ribosylation factor, putative, expressed
LOC_Os01g16050	-1.04	3.04e-07	transposon protein, putative, unclassified, expressed
LOC_Os01g16070	-0.71	2.13e-05	expressed protein
LOC_Os01g16080	-1.51	4.8e-08	expressed protein
LOC_Os01g16110	-0.92	7.53e-12	la domain containing protein, putative, expressed
LOC_Os01g16290	-1.36	2.52e-09	DNA gyrase subunit B, chloroplast/mitochondrial precursor, putative, expressed
LOC_Os01g16330	-0.7	6.15e-05	OsRhmbd2 - Putative Rhomboid homologue, expressed
LOC_Os01g16350	-0.62	0.00195	hydroxymethylglutaryl-CoA lyase, putative, expressed
LOC_Os01g16430	-0.75	0.000233	cysteine proteinase inhibitor precursor protein, putative, expressed
LOC_Os01g16520	-0.75	3.15e-05	glutamyl-tRNA synthetase, cytoplasmic, putative, expressed
LOC_Os01g16850	-0.74	9.77e-07	retrotransposon protein, putative, unclassified, expressed
LOC_Os01g16900	-0.6	0.00168	dehydrogenase, putative, expressed
LOC_Os01g16910	-0.98	2.76e-06	outer mitochondrial membrane porin, putative, expressed
LOC_Os01g16940	-0.9	2.72e-07	MazG nucleotide pyrophosphohydrolase domain containing protein, expressed
LOC_Os01g16950	-0.79	1.14e-05	zinc finger, C3HC4 type domain containing protein, expressed
LOC_Os01g17065	-0.73	0.000259	expressed protein
LOC_Os01g17214	-0.93	1.12e-05	major facilitator superfamily antiporter, putative, expressed
LOC_Os01g17240	-1.2	8.33e-08	transporter, major facilitator family, putative, expressed
LOC_Os01g17250	-0.85	0.00166	BRASSINOSTEROID INSENSITIVE 1-associated receptor kinase 1 precursor, putative, expressed
LOC_Os01g17260	-0.68	0.000781	transcription factor, putative, expressed
LOC_Os01g17990	-0.64	0.00219	expressed protein
LOC_Os01g18220	-0.79	0.000228	expressed protein
LOC_Os01g18280	-0.61	0.000164	SNF7 domain containing protein, putative, expressed
LOC_Os01g18370	-0.64	0.000382	expressed protein
LOC_Os01g18660	-0.84	0.00703	aminotransferase, putative, expressed
LOC_Os01g18810	-0.79	1.05e-07	expressed protein
LOC_Os01g19000	-0.82	9.04e-05	retrotransposon protein, putative, Ty3-gypsy subclass, expressed
LOC_Os01g19490	-0.65	0.0214	pentatricopeptide, putative, expressed
LOC_Os01g19860	-0.72	0.00317	expressed protein
LOC_Os01g20110	-0.68	0.00932	expressed protein
LOC_Os01g20206	-0.94	0.000393	methyltransferase, putative, expressed
LOC_Os01g20840	-0.58	7.13e-05	lipase class 3 family protein, putative, expressed
LOC_Os01g20900	-0.98	0.000911	OsWAK4 - OsWAK receptor-like cytoplasmic kinase OsWAK-RLCK, expressed
LOC_Os01g21034	-1.41	2.09e-09	pectinesterase, putative, expressed
LOC_Os01g21160	-0.58	0.00126	2-oxo acid dehydrogenases acyltransferase domain containing protein, expressed
LOC_Os01g21550	-0.63	0.00819	expressed protein
LOC_Os01g21820	-0.62	0.000223	preprotein translocase subunit secA, chloroplast precursor, putative, expressed
LOC_Os01g22080	-0.86	0.00195	expressed protein
LOC_Os01g22520	-1.07	6.68e-09	dihydrolipoyl dehydrogenase 1, mitochondrial precursor, putative, expressed
LOC_Os01g22550	-1.14	1.21e-08	galactosyltransferase family protein, putative, expressed
LOC_Os01g22770	-0.77	9.91e-09	transposon protein, putative, unclassified
LOC_Os01g23590	-0.68	7.61e-05	suppressor of Mek, putative, expressed
LOC_Os01g23630	-0.64	3.79e-05	transcription initiation factor IID, 18kD subunit family protein, expressed
LOC_Os01g23640	-0.86	6.92e-06	mov34/MPN/PAD-1 family protein, expressed
LOC_Os01g23850	-0.58	0.0278	transposon protein, putative, CACTA, En/Spm sub-class, expressed
LOC_Os01g24040	-0.62	0.0474	retrotransposon protein, putative, Ty1-copia subclass, expressed
LOC_Os01g24060	-0.88	0.000362	importin subunit alpha, putative, expressed
LOC_Os01g24210	-0.75	5.25e-10	retrotransposon protein, putative, Ty1-copia subclass, expressed
LOC_Os01g24440	-0.73	4.57e-05	glycine-rich protein, putative, expressed
LOC_Os01g24690	-0.58	0.000331	60S ribosomal protein L23A, putative, expressed
LOC_Os01g24760	-0.61	0.00335	expressed protein
LOC_Os01g24970	-0.79	0.00218	expressed protein
LOC_Os01g24990	-0.58	3.24e-05	retrotransposon protein, putative, unclassified, expressed
LOC_Os01g25080	-0.65	5.86e-06	expressed protein
LOC_Os01g25170	-0.64	0.00133	expressed protein
LOC_Os01g25370	-0.62	5.55e-06	SUMO protease, putative, expressed
LOC_Os01g25820	-0.71	0.00169	respiratory burst oxidase, putative, expressed
LOC_Os01g25990	-0.71	0.0149	expressed protein
LOC_Os01g26120	-1.08	3.27e-10	membrane associated DUF588 domain containing protein, putative, expressed
LOC_Os01g26320	-0.97	0.0039	ZmEBE-1 protein, putative, expressed
LOC_Os01g27010	-0.67	4.55e-05	retrotransposon protein, putative, Ty3-gypsy subclass, expressed
LOC_Os01g27160	-0.67	0.00206	cullin, putative, expressed
LOC_Os01g27190	-0.74	8.3e-05	C2 domain containing protein, putative, expressed
LOC_Os01g27520	-0.7	1.87e-08	tRNA synthetases class II domain containing protein, expressed
LOC_Os01g27720	-0.8	0.000692	E3 ubiquitin-protein ligase MGRN1, putative, expressed
LOC_Os01g27740	-0.76	0.000248	dnaJ domain containing protein, expressed
LOC_Os01g27750	-1.27	1.71e-06	bifunctional 3-dehydroquinate dehydratase/shikimate dehydrogenase,chloroplast precursor, putative, expressed
LOC_Os01g27940	-0.66	3.43e-05	cyclin-L1-1, putative, expressed
LOC_Os01g28089	-0.75	0.00271	expressed protein
LOC_Os01g28290	-0.93	0.00379	expressed protein
LOC_Os01g28300	-0.59	0.00558	OsFBX7 - F-box domain containing protein, expressed
LOC_Os01g28580	-0.59	0.00313	expressed protein
LOC_Os01g28710	-0.65	0.0219	expressed protein
LOC_Os01g29210	-0.95	7.02e-05	hypothetical protein
LOC_Os01g29600	-0.88	3.61e-12	expressed protein
LOC_Os01g29830	-0.6	0.000299	expressed protein
LOC_Os01g31770	-0.63	1.46e-05	oxidoreductase, 2OG-Fe oxygenase family protein, putative, expressed
LOC_Os01g32170	-0.75	1.3e-07	pentatricopeptide, putative, expressed
LOC_Os01g32560	-0.67	4.24e-08	expressed protein
LOC_Os01g32610	-0.62	0.0477	expressed protein
LOC_Os01g32790	-0.85	0.00249	expressed protein
LOC_Os01g32870	-0.82	0.0036	heat shock protein DnaJ, putative, expressed
LOC_Os01g32880	-0.6	2.42e-05	AP-3 complex subunit delta, putative, expressed
LOC_Os01g32964	-0.64	0.0352	protein phosphotase protein, putative, expressed
LOC_Os01g33020	-1.37	7.16e-12	trafficking protein particle complex subunit 1, putative, expressed
LOC_Os01g33240	-0.92	1.01e-09	transposon protein, putative, unclassified, expressed
LOC_Os01g33762	-0.87	0.000531	expressed protein
LOC_Os01g33800	-0.76	2.85e-05	heat shock protein DnaJ, putative, expressed
LOC_Os01g33940	-0.59	1.82e-05	expressed protein
LOC_Os01g34050	-0.67	0.000168	expressed protein
LOC_Os01g34080	-0.9	0.000361	armadillo/beta-catenin-like repeat family protein, expressed
LOC_Os01g34330	-0.98	3.52e-06	BAH domain containing protein, expressed
LOC_Os01g34390	-0.58	0.000138	prenyltransferase, putative, expressed
LOC_Os01g34480	-0.59	0.0143	NAD dependent epimerase/dehydratase family protein, putative, expressed
LOC_Os01g34590	-0.72	8.34e-07	expressed protein
LOC_Os01g34614	-1.04	8.81e-14	DNA directed RNA polymerase, 7 kDa subunit domain containing protein, expressed
LOC_Os01g34630	-0.58	0.00569	retrotransposon protein, putative, Ty1-copia subclass, expressed
LOC_Os01g34670	-1.01	1.12e-08	transposon protein, putative, unclassified, expressed
LOC_Os01g35580	-0.59	0.000492	expressed protein
LOC_Os01g35789	-0.78	9.48e-06	expressed protein
LOC_Os01g35830	-0.89	0.000159	expressed protein
LOC_Os01g35910	-0.78	2.25e-08	expressed protein
LOC_Os01g35990	-0.73	3.06e-06	RNAse P Rpr2/Rpp21 subunit domain containing protein, expressed
LOC_Os01g36090	-0.69	0.000434	DNA-damage-repair/toleration protein DRT102, putative, expressed
LOC_Os01g36270	-0.67	0.0171	expressed protein
LOC_Os01g36570	-0.89	6.27e-09	glycine-rich protein 2, putative
LOC_Os01g36610	-0.6	7.2e-07	expressed protein
LOC_Os01g36790	-1	0.0002	TKL_IRAK_DUF26-lf.2 - DUF26 kinases have homology to DUF26 containing loci, expressed
LOC_Os01g36840	-0.77	0.00016	ATP-binding region, ATPase-like domain containing protein, expressed
LOC_Os01g37090	-0.71	4.37e-05	expressed protein
LOC_Os01g37180	-1.08	0.000182	expressed protein
LOC_Os01g37200	-0.81	5.45e-05	retrotransposon protein, putative, Ty3-gypsy subclass, expressed
LOC_Os01g37280	-0.7	4.14e-05	expressed protein
LOC_Os01g37370	-0.73	4.29e-08	expressed protein
LOC_Os01g37480	-1.13	3.91e-10	expressed protein
LOC_Os01g37510	-0.94	4.25e-08	peptide deformylase, putative, expressed
LOC_Os01g37650	-0.99	3.34e-05	esterase, putative, expressed
LOC_Os01g37710	-0.59	0.0199	expressed protein
LOC_Os01g37790	-0.64	1.89e-07	expressed protein
LOC_Os01g37950	-0.65	0.00019	expressed protein
LOC_Os01g38030	-0.62	7.08e-06	expressed protein
LOC_Os01g38229	-0.83	1.75e-07	peptidyl-prolyl isomerase, putative, expressed
LOC_Os01g38359	-0.72	0.000101	peptidyl-prolyl cis-trans isomerase, FKBP-type, putative, expressed
LOC_Os01g38530	-0.69	4.38e-05	ELF3 protein, putative, expressed
LOC_Os01g38560	-0.62	0.00032	expressed protein
LOC_Os01g38650	-0.84	0.000127	expressed protein
LOC_Os01g38970	-0.86	3.46e-09	carbamoyl-phosphate synthase large chain, putative, expressed
LOC_Os01g39000	-0.76	0.0154	ZmGR2c, putative, expressed
LOC_Os01g39040	-0.61	0.00754	DUF260 domain containing protein, putative, expressed
LOC_Os01g39136	-0.87	0.000684	retrotransposon protein, putative, unclassified, expressed
LOC_Os01g39230	-1.39	2.18e-05	expressed protein
LOC_Os01g39260	-0.73	6.07e-06	OsFtsH5 FtsH protease, homologue of AtFtsH4, expressed
LOC_Os01g39600	-1.18	4.6e-17	expressed protein
LOC_Os01g39670	-0.93	5.07e-08	OsFBD1 - F-box and FBD domain containing protein, expressed
LOC_Os01g39680	-0.76	3.07e-07	expressed protein
LOC_Os01g39760	-0.64	1.79e-05	expressed protein
LOC_Os01g39850	-0.6	4.93e-06	histone-like transcription factor and archaeal histone, putative, expressed
LOC_Os01g40000	-0.62	1.1e-05	expressed protein
LOC_Os01g40094	-0.79	4.88e-08	protein phosphatase 2C, putative, expressed
LOC_Os01g40200	-0.66	0.00223	XIK, putative, expressed
LOC_Os01g40520	-0.58	0.000176	expressed protein
LOC_Os01g40590	-0.59	0.0301	tyrosine protein kinase domain containing protein, putative, expressed
LOC_Os01g40640	-0.87	2.7e-08	S1 RNA binding domain containing protein, expressed
LOC_Os01g40840	-0.8	2.58e-06	serine/threonine-protein kinase AFC3, putative, expressed
LOC_Os01g40980	-1.27	7.79e-06	helicase, putative, expressed
LOC_Os01g41030	-0.67	7.82e-06	ribosomal protein L25, putative, expressed
LOC_Os01g41220	-0.94	3.14e-06	DUF538 domain containing protein, putative, expressed
LOC_Os01g41250	-0.63	1.77e-07	OsFBX17 - F-box domain containing protein, expressed
LOC_Os01g41270	-0.59	3.19e-05	OsFBD3 - F-box and FBD domain containing protein, expressed
LOC_Os01g41340	-1.07	6.45e-08	OsFBL1 - F-box domain and LRR containing protein, expressed
LOC_Os01g41370	-0.84	0.00134	FBD domain containing protein, putative, expressed
LOC_Os01g41630	-0.68	5.15e-06	serine/threonine protein phosphatase 2A 55 kDa regulatory subunit B, putative, expressed
LOC_Os01g41640	-0.88	4.59e-05	expressed protein
LOC_Os01g41650	-0.7	0.000151	pentatricopeptide, putative, expressed
LOC_Os01g41760	-0.72	0.00923	expressed protein
LOC_Os01g41880	-0.73	4.15e-08	hyaluronan/mRNA binding family domain containing protein, expressed
LOC_Os01g41890	-0.84	0.000301	MLA1, putative, expressed
LOC_Os01g41950	-0.61	0.00131	expressed protein
LOC_Os01g42020	-0.61	6.89e-08	retrotransposon protein, putative, LINE subclass, expressed
LOC_Os01g42050	-0.68	0.00249	DNL zinc finger domain containing protein, putative, expressed
LOC_Os01g42080	-0.79	7.61e-09	zinc ion binding protein, putative, expressed
LOC_Os01g42260	-0.89	0.000224	transcriptional corepressor LEUNIG, putative, expressed
LOC_Os01g42270	-0.77	0.000572	transcriptional corepressor LEUNIG, putative, expressed
LOC_Os01g42294	-0.71	0.00907	inactive receptor kinase At2g26730 precursor, putative, expressed
LOC_Os01g42480	-0.75	7.72e-07	Yip1 domain containing protein, expressed
LOC_Os01g42490	-1.01	2.3e-09	endonuclease/exonuclease/phosphatase family domain containing protein, expressed
LOC_Os01g42500	-0.74	0.000676	zinc finger, C3HC4 type family protein, expressed
LOC_Os01g42510	-0.68	0.000426	expressed protein
LOC_Os01g42850	-0.69	4.35e-05	ThiF family domain containing protein, putative, expressed
LOC_Os01g42960	-0.71	0.00194	TTL1, putative, expressed
LOC_Os01g42980	-0.94	6.21e-05	ribosomal protein L22, putative, expressed
LOC_Os01g42990	-0.89	1.6e-09	PPR repeat domain containing protein, putative, expressed
LOC_Os01g43010	-0.82	7.99e-06	transposon protein, putative, unclassified, expressed
LOC_Os01g43040	-0.74	1.06e-07	amino acid transporter, putative, expressed
LOC_Os01g43050	-0.85	1.18e-05	CENP-C1, putative, expressed
LOC_Os01g43100	-0.59	0.0112	protein phosphatase 2C, putative, expressed
LOC_Os01g43120	-0.93	5.81e-06	DEAD/DEAH box helicase, putative, expressed
LOC_Os01g43140	-0.68	0.00968	lipase, putative, expressed
LOC_Os01g43250	-1.1	9.59e-07	WD domain, G-beta repeat domain containing protein, expressed
LOC_Os01g43844	-0.64	3.55e-05	cytochrome P450 72A1, putative, expressed
LOC_Os01g43890	-0.72	7.96e-05	OsSCP4 - Putative Serine Carboxypeptidase homologue, expressed
LOC_Os01g44140	-0.86	0.0065	expressed protein
LOC_Os01g44220	-0.64	0.00106	glucose-1-phosphate adenylyltransferase large subunit, chloroplast precursor, putative, expressed
LOC_Os01g44230	-0.9	7.75e-06	transcription factor X1, putative, expressed
LOC_Os01g44310	-0.76	0.0013	dnaJ domain containing protein, expressed
LOC_Os01g44394	-0.7	2.79e-07	mitotic checkpoint protein, putative, expressed
LOC_Os01g44970	-0.92	0.000391	polygalacturonase, putative, expressed
LOC_Os01g45530	-0.6	0.000233	single-stranded DNA-binding protein, putative, expressed
LOC_Os01g45850	-0.59	0.00245	expressed protein
LOC_Os01g45910	-0.78	0.00788	plastidic ATP/ADP-transporter, putative, expressed
LOC_Os01g45940	-0.58	0.0244	hypothetical protein
LOC_Os01g45990	-0.61	2.29e-05	potassium channel AKT1, putative, expressed
LOC_Os01g46060	-0.58	0.00191	NUC189 domain containing protein, expressed
LOC_Os01g46200	-0.89	9.76e-05	expressed protein
LOC_Os01g46390	-1.29	1.95e-08	DUF538 domain containing protein, putative, expressed
LOC_Os01g46710	-0.69	4.58e-08	transposon protein, putative, CACTA, En/Spm sub-class, expressed
LOC_Os01g46932	-0.99	7.21e-06	vacuolar protein-sorting-associated protein 25, putative, expressed
LOC_Os01g47350	-0.86	0.000524	enoyl-CoA hydratase/isomerase family protein, putative, expressed
LOC_Os01g47450	-0.91	0.000172	OsCttP1 - Putative C-terminal processing peptidase homologue, expressed
LOC_Os01g47570	-0.6	8.05e-06	expressed protein
LOC_Os01g47600	-0.63	0.000229	HMG1/2, putative, expressed
LOC_Os01g47650	-0.65	4.92e-07	vacuolar protein sorting-associated protein 16, putative, expressed
LOC_Os01g47690	-0.8	0.00109	metallo-beta-lactamase family protein, putative, expressed
LOC_Os01g47770	-0.71	0.000164	CS domain containing protein, putative, expressed
LOC_Os01g47860	-0.59	0.000167	retrotransposon protein, putative, unclassified, expressed
LOC_Os01g48060	-1.07	0.000465	auxin response factor, putative, expressed
LOC_Os01g48140	-0.7	1.69e-06	pentatricopeptide containing protein, putative, expressed
LOC_Os01g48210	-0.72	4.07e-06	PAP/25A associated domain containing protein, putative, expressed
LOC_Os01g48270	-1.37	4.44e-11	AAA-type ATPase family protein, putative, expressed
LOC_Os01g48370	-0.81	0.000123	OsFBT1 - F-box and tubby domain containing protein, expressed
LOC_Os01g48420	-0.6	0.00387	peroxiredoxin, putative, expressed
LOC_Os01g48720	-0.76	0.000191	RNA polymerase III subunit RPC82 family protein, putative, expressed
LOC_Os01g48770	-0.59	0.000684	60S ribosomal protein L37a, putative, expressed
LOC_Os01g48810	-0.69	0.0002	transcription initiation factor TFIID subunit 11, putative, expressed
LOC_Os01g49110	-0.63	7.09e-05	prenyltransferase, putative, expressed
LOC_Os01g49130	-0.85	1.95e-09	retrotransposon protein, putative, unclassified, expressed
LOC_Os01g49154	-0.67	4.57e-06	expressed protein
LOC_Os01g49200	-0.85	2.01e-05	microtubule associated protein, putative, expressed
LOC_Os01g49350	-0.86	1.23e-08	DUF292 domain containing protein, expressed
LOC_Os01g49390	-0.78	8.53e-06	IPP transferase, putative, expressed
LOC_Os01g49410	-0.64	9.06e-05	expressed protein
LOC_Os01g49470	-0.84	8.67e-06	E3 ubiquitin ligase, putative, expressed
LOC_Os01g49830	-0.58	0.0257	B3 DNA binding domain containing protein, expressed
LOC_Os01g49940	-0.91	1.5e-06	ESP4, putative, expressed
LOC_Os01g50050	-0.68	0.00214	polyprenyl synthetase, putative, expressed
LOC_Os01g50160	-0.71	4.05e-09	MDR-like ABC transporter, putative, expressed
LOC_Os01g50830	-0.95	5.69e-11	expressed protein
LOC_Os01g50840	-0.8	4.22e-05	expressed protein
LOC_Os01g50860	-0.6	0.00197	chloride transporter, chloride channel family, putative, expressed
LOC_Os01g51010	-0.94	1.58e-09	DUF292 domain containing protein, expressed
LOC_Os01g51020	-0.79	2.41e-09	60S ribosomal protein L28-1, putative, expressed
LOC_Os01g51060	-1.31	3.01e-16	hydrolase, putative, expressed
LOC_Os01g51610	-0.6	8.41e-05	B3 DNA binding domain containing protein, expressed
LOC_Os01g51680	-1.39	1.17e-16	hypothetical protein
LOC_Os01g51860	-1.86	1.67e-06	violaxanthin de-epoxidase, putative, expressed
LOC_Os01g52090	-0.63	0.000963	transcription factor like protein, putative, expressed
LOC_Os01g52570	-0.67	5.15e-09	lachrymatory factor synthase, putative, expressed
LOC_Os01g52750	-0.95	4.98e-11	OsSub3 - Putative Subtilisin homologue, expressed
LOC_Os01g52864	-0.67	0.000688	transmembrane protein, putative, expressed
LOC_Os01g53030	-0.8	0.00682	expressed protein
LOC_Os01g53060	-0.66	0.0231	peroxisomal membrane protein, putative, expressed
LOC_Os01g53130	-0.68	0.00546	zinc finger, C3HC4 type domain containing protein, expressed
LOC_Os01g53240	-0.6	0.000474	BURP domain containing protein, expressed
LOC_Os01g53330	-0.77	1.7e-07	anthocyanidin 5,3-O-glucosyltransferase, putative, expressed
LOC_Os01g53570	-0.94	0.00101	aluminum-activated malate transporter, putative, expressed
LOC_Os01g53620	-0.83	5.84e-05	expressed protein
LOC_Os01g53680	-0.64	0.00428	6-phosphofructokinase, putative, expressed
LOC_Os01g53720	-0.94	0.000352	expressed protein
LOC_Os01g53820	-0.7	2.21e-05	expressed protein
LOC_Os01g53980	-0.6	0.000411	IQ calmodulin-binding motif family protein, expressed
LOC_Os01g54119	-0.84	1.14e-08	retrotransposon protein, putative, unclassified, expressed
LOC_Os01g54424	-0.63	0.000969	expressed protein
LOC_Os01g54810	-0.99	2.33e-10	lipase, putative, expressed
LOC_Os01g54900	-0.75	3.18e-10	lipid-A-disaccharide synthase family protein, expressed
LOC_Os01g55010	-0.61	0.00033	EBNA-1, putative, expressed
LOC_Os01g55070	-1.31	1.77e-06	pentatricopeptide, putative, expressed
LOC_Os01g55170	-1.08	1.1e-06	la domain containing protein, expressed
LOC_Os01g55250	-1.48	9.42e-19	expressed protein
LOC_Os01g55430	-1.02	2.74e-12	OsFBT2 - F-box and tubby domain containing protein, expressed
LOC_Os01g55490	-0.94	4.62e-06	transcriptional regulator family protein, putative, expressed
LOC_Os01g55860	-0.96	1.08e-05	expressed protein
LOC_Os01g55870	-0.59	0.0011	chorismate mutase, chloroplast precursor, putative, expressed
LOC_Os01g55880	-0.61	0.00469	hemimethylated DNA binding domain containing protein, expressed
LOC_Os01g55974	-1.07	3.57e-05	deoxycytidylate deaminase, putative, expressed
LOC_Os01g56020	-0.71	0.00143	expressed protein
LOC_Os01g56090	-1.31	3.59e-05	expressed protein
LOC_Os01g56130	-0.78	0.00561	CSLC1 - cellulose synthase-like family C, expressed
LOC_Os01g56470	-0.62	0.000101	mal d 1-associated protein, putative, expressed
LOC_Os01g56480	-1.42	3.09e-07	expressed protein
LOC_Os01g56540	-1.13	3.7e-07	histone-lysine N-methyltransferase SUVR3, putative, expressed
LOC_Os01g56620	-0.81	8.22e-07	pseudouridylate synthase, putative, expressed
LOC_Os01g56650	-1.02	0.000198	hypothetical protein
LOC_Os01g56850	-0.64	1.99e-07	expressed protein
LOC_Os01g56910	-0.74	0.00013	expressed protein
LOC_Os01g57082	-0.68	8.53e-05	insulin-degrading enzyme, putative, expressed
LOC_Os01g57260	-0.69	1.08e-05	vacuolar protein sorting-associated protein 28 homolog 2, putative, expressed
LOC_Os01g57310	-0.61	0.0109	rp1, putative, expressed
LOC_Os01g57410	-0.7	8.32e-05	pentatricopeptide repeat domain containing protein, putative, expressed
LOC_Os01g57440	-0.95	2.23e-05	DNA repair metallo-beta-lactamase, putative, expressed
LOC_Os01g57599	-0.71	0.000998	retrotransposon protein, putative, unclassified, expressed
LOC_Os01g57770	-0.86	0.000557	OsPOP4 - Putative Prolyl Oligopeptidase homologue, expressed
LOC_Os01g57900	-0.89	1.08e-06	PPR repeat domain containing protein, putative, expressed
LOC_Os01g57920	-0.85	0.00295	OsFBL3 - F-box domain and LRR containing protein, expressed
LOC_Os01g58114	-0.62	0.0008	expressed protein
LOC_Os01g58320	-0.65	0.00275	expressed protein
LOC_Os01g58390	-0.98	0.000324	haloacid dehalogenase, putative, expressed
LOC_Os01g59630	-0.91	0.000204	exostosin family domain containing protein, expressed
LOC_Os01g59670	-0.59	9.38e-05	expressed protein
LOC_Os01g59740	-0.8	1.16e-05	expressed protein
LOC_Os01g59750	-0.89	1.51e-05	histidine triad family protein, putative, expressed
LOC_Os01g59770	-1.12	2.07e-08	expressed protein
LOC_Os01g59800	-0.69	6.62e-06	EAP30/Vps36 family domain containing protein, expressed
LOC_Os01g59850	-0.61	2.44e-06	GTPase-activating protein, putative, expressed
LOC_Os01g59860	-0.73	0.000127	expressed protein
LOC_Os01g59910	-0.6	4.35e-05	OsFBX29 - F-box domain containing protein, expressed
LOC_Os01g60200	-1.07	2.22e-09	expressed protein
LOC_Os01g60420	-1.33	2.29e-06	expressed protein
LOC_Os01g60750	-0.79	0.00856	transposon protein, putative, unclassified, expressed
LOC_Os01g60870	-0.91	0.000998	expressed protein
LOC_Os01g61150	-0.59	0.000718	phox domain-containing protein, putative, expressed
LOC_Os01g61350	-1.09	2.77e-08	glutaredoxin, putative, expressed
LOC_Os01g61410	-0.58	3.01e-06	NADH-ubiquinone oxidoreductase, mitochondrial precursor, putative, expressed
LOC_Os01g61430	-0.79	2.62e-05	HIT zinc finger domain containing protein, expressed
LOC_Os01g61640	-0.72	0.000161	NLI interacting factor-like phosphatase, putative, expressed
LOC_Os01g62090	-0.63	2.85e-06	expressed protein
LOC_Os01g62120	-0.71	4.38e-06	expressed protein
LOC_Os01g62410	-0.64	0.000296	MYB family transcription factor, putative, expressed
LOC_Os01g62910	-0.68	0.0121	CRR2, putative, expressed
LOC_Os01g63120	-1.35	2.1e-05	retrotransposon protein, putative, Ty3-gypsy subclass, expressed
LOC_Os01g63260	-0.76	0.000126	3-oxo-5-alpha-steroid 4-dehydrogenase, putative, expressed
LOC_Os01g63500	-0.8	0.000348	expressed protein
LOC_Os01g63710	-0.72	1.36e-08	CDC6 - Putative DNA replication initiation protein, expressed
LOC_Os01g63820	-0.62	0.0103	double-stranded RNA binding motif containing protein, expressed
LOC_Os01g63854	-1.14	9.76e-05	transmembrane amino acid transporter protein, putative, expressed
LOC_Os01g64760	-0.67	9.01e-06	Yip1 domain containing protein, expressed
LOC_Os01g64820	-0.79	5.67e-05	POLA1 - Putative DNA polymerase alpha catalytic subunit, expressed
LOC_Os01g65190	-0.93	5.16e-05	POT domain containing peptide transporter, putative, expressed
LOC_Os01g65230	-0.62	0.000559	AGC_AGC_other_PDK1_Pk61C.1 - ACG kinases include homologs to PKA, PKG and PKC, expressed
LOC_Os01g65260	-0.58	0.00215	amidophosphoribosyltransferase, chloroplast precursor, putative, expressed
LOC_Os01g65320	-0.7	0.00515	expressed protein
LOC_Os01g65580	-1.06	0.000781	mitotic checkpoint family protein, putative, expressed
LOC_Os01g65692	-0.7	0.00217	expressed protein
LOC_Os01g65770	-0.89	7.39e-08	expressed protein
LOC_Os01g65790	-0.74	7.61e-08	pectinesterase, putative, expressed
LOC_Os01g65880	-0.59	0.00175	nodulin MtN3 family protein, putative, expressed
LOC_Os01g66040	-0.85	5.88e-06	receptor kinase, putative, expressed
LOC_Os01g66100	-0.7	7.22e-06	gibberellin 20 oxidase 2, putative, expressed
LOC_Os01g66170	-0.76	4.85e-09	SNARE associated Golgi protein, putative, expressed
LOC_Os01g66280	-0.72	0.0092	transcriptional regulator, putative, expressed
LOC_Os01g66379	-0.7	0.000692	expressed protein
LOC_Os01g66560	-0.72	3.49e-05	signal recognition particle 72 kDa protein, putative, expressed
LOC_Os01g66690	-0.66	5.31e-05	ZIP4/SPO22, putative, expressed
LOC_Os01g66810	-0.68	7.52e-05	expressed protein
LOC_Os01g66940	-0.76	2.84e-06	kinase, pfkB family, putative, expressed
LOC_Os01g66970	-0.67	0.00358	zinc finger, C3HC4 type domain containing protein, expressed
LOC_Os01g67160	-0.8	1.78e-05	cyclin-dependent kinase B1-1, putative, expressed
LOC_Os01g67240	-0.69	9.96e-06	formin-like protein 1 precursor, putative, expressed
LOC_Os01g67350	-0.6	0.0131	cysteine protease, putative, expressed
LOC_Os01g67430	-1.01	1.1e-07	lipase, putative, expressed
LOC_Os01g67510	-0.73	0.00372	recA protein, putative, expressed
LOC_Os01g67540	-1.03	9.25e-10	AMP-binding domain containing protein, expressed
LOC_Os01g67550	-0.7	0.0279	FAD binding domain containing protein, expressed
LOC_Os01g67570	-0.64	2.23e-07	PDE312/PTAC10, putative, expressed
LOC_Os01g67970	-0.58	0.000582	ZOS1-20 - C2H2 zinc finger protein, expressed
LOC_Os01g68070	-0.78	1.34e-08	PPR repeat containing protein, expressed
LOC_Os01g68120	-0.66	0.00279	DCL3, putative, expressed
LOC_Os01g68290	-1.87	4.75e-17	expressed protein
LOC_Os01g68310	-0.79	4.56e-08	sas10/Utp3 family protein, expressed
LOC_Os01g68324	-0.95	6.59e-07	dolichyl-diphosphooligosaccharide--protein glycosyltransferase 63 kDasubunit precursor, putative, expressed
LOC_Os01g68380	-0.67	0.000642	expressed protein
LOC_Os01g68420	-0.59	3.7e-05	OsMADS97 - MADS-box family gene with M-beta type-box, expressed
LOC_Os01g68800	-0.96	5.88e-09	expressed protein
LOC_Os01g68810	-0.81	1.97e-06	expressed protein
LOC_Os01g69040	-0.65	0.00271	zinc finger, C3HC4 type domain containing protein, expressed
LOC_Os01g69050	-0.63	0.00325	lysine ketoglutarate reductase trans-splicing related 1, putative, expressed
LOC_Os01g69220	-0.74	1.48e-05	exostosin family domain containing protein, expressed
LOC_Os01g69904	-0.58	5.75e-05	expressed protein
LOC_Os01g69980	-0.89	5.91e-10	TCP family transcription factor, putative, expressed
LOC_Os01g69990	-0.6	4.94e-05	GYF domain containing protein, putative, expressed
LOC_Os01g70160	-0.59	0.00149	zinc finger, C3HC4 type domain containing protein, expressed
LOC_Os01g70280	-0.82	0.000109	expressed protein
LOC_Os01g70300	-0.73	3.87e-05	aspartokinase 3, chloroplast precursor, putative, expressed
LOC_Os01g70330	-0.82	2.58e-06	prefoldin subunit family protein, expressed
LOC_Os01g70430	-0.74	0.000958	oxidoreductase, short chain dehydrogenase/reductase family domain containing protein, expressed
LOC_Os01g70580	-0.69	5.1e-06	thiamin pyrophosphokinase 1, putative, expressed
LOC_Os01g70810	-0.94	3.19e-09	homeobox domain containing protein, expressed
LOC_Os01g70940	-0.84	2.51e-06	potassium transporter, putative, expressed
LOC_Os01g71170	-0.81	0.00298	classical arabinogalactan protein 26 precursor, putative, expressed
LOC_Os01g71200	-0.63	0.0292	RNA recognition motif containing protein, putative, expressed
LOC_Os01g71250	-0.68	1.83e-05	expressed protein
LOC_Os01g71330	-0.75	0.0143	expressed protein
LOC_Os01g71420	-0.99	2.6e-05	Ser/Thr protein phosphatase family protein, putative, expressed
LOC_Os01g71570	-0.63	0.000498	expressed protein
LOC_Os01g71690	-0.84	7.62e-06	recA protein, expressed
LOC_Os01g72049	-0.69	6.96e-08	retrotransposon, putative, centromere-specific, expressed
LOC_Os01g72090	-0.76	0.000172	phycoerythrobilin ferredoxin oxidoreductase, putative, expressed
LOC_Os01g72205	-0.84	3.39e-07	proline synthetase co-transcribed bacterial homolog protein, putative, expressed
LOC_Os01g72320	-0.64	0.000896	FYVE zinc finger domain containing protein, expressed
LOC_Os01g72570	-0.93	2.22e-06	expressed protein
LOC_Os01g72610	-0.64	0.017	glycosyltransferase, putative, expressed
LOC_Os01g72700	-0.75	7.97e-07	expressed protein
LOC_Os01g72780	-0.61	3.6e-06	expressed protein
LOC_Os01g73000	-1.22	5.26e-08	copine, putative, expressed
LOC_Os01g73280	-0.77	0.0116	expressed protein
LOC_Os01g73540	-0.76	5.85e-11	YGGT family protein, putative, expressed
LOC_Os01g73620	-0.6	3.61e-05	expressed protein
LOC_Os01g73650	-0.82	0.000123	expressed protein
LOC_Os01g73690	-0.89	5.72e-10	pentatricopeptide, putative, expressed
LOC_Os01g73880	-0.74	4.75e-05	eukaryotic translation initiation factor, putative, expressed
LOC_Os01g73910	-0.67	5e-07	peptidase, putative, expressed
LOC_Os01g74146	-1.03	3.41e-09	WD repeat-containing protein, putative, expressed
LOC_Os01g74190	-0.64	0.00635	radical SAM enzyme, putative, expressed
LOC_Os01g74540	-0.73	2.61e-07	GATA zinc finger domain containing protein, expressed
LOC_Os02g01020	-0.63	4.69e-09	expressed protein
LOC_Os02g01230	-0.68	8.07e-08	ribosomal protein, putative, expressed
LOC_Os02g01250	-0.61	2.33e-05	LSM domain containing protein, expressed
LOC_Os02g01270	-0.58	0.000997	START domain containing protein, expressed
LOC_Os02g01350	-0.62	3.02e-05	expressed protein
LOC_Os02g01760	-0.77	1.23e-06	diphosphomevalonate decarboxylase family protein, expressed
LOC_Os02g01970	-0.83	6.99e-05	expressed protein
LOC_Os02g02010	-0.62	0.0156	expressed protein
LOC_Os02g02310	-0.66	0.00413	auxin-induced protein 5NG4, putative, expressed
LOC_Os02g02580	-0.72	6.65e-06	expressed protein
LOC_Os02g02730	-1.12	3.29e-06	expressed protein
LOC_Os02g02840	-0.58	0.027	ras-related protein, putative, expressed
LOC_Os02g02860	-0.81	0.000883	glutamyl-tRNA synthetase, putative, expressed
LOC_Os02g02990	-0.66	0.000368	translation initiation factor eIF3 subunit, putative, expressed
LOC_Os02g03070	-0.72	0.000348	SSE1, putative, expressed
LOC_Os02g03120	-1.01	0.00185	endoglucanase, putative, expressed
LOC_Os02g03270	-0.59	0.00213	AT hook motif domain containing protein, expressed
LOC_Os02g03340	-0.68	7.88e-06	RNA polymerase II transcription factor B subunit 4, putative, expressed
LOC_Os02g03410	-0.63	0.00282	CAMK_CAMK_like.12 - CAMK includes calcium/calmodulin depedent protein kinases, expressed
LOC_Os02g03450	-0.88	4.8e-07	vesicle transport v-SNARE protein, putative, expressed
LOC_Os02g03470	-0.65	0.0209	tetratricopeptide repeat containing protein, putative, expressed
LOC_Os02g03540	-0.65	6.79e-05	phosphoribosyl transferase, putative, expressed
LOC_Os02g03575	-0.65	0.00176	expressed protein
LOC_Os02g03710	-0.82	0.000108	UP-9A, putative, expressed
LOC_Os02g03740	-0.9	5.57e-06	pyridoxal biosynthesis protein PDX2, putative, expressed
LOC_Os02g03780	-1.12	1.52e-06	hypothetical protein
LOC_Os02g03790	-1.17	8.02e-06	expressed protein
LOC_Os02g03850	-0.9	4.26e-07	glycosyltransferase, putative, expressed
LOC_Os02g03890	-0.68	8.87e-09	nuclear transport factor 2, putative, expressed
LOC_Os02g03910	-0.88	2.16e-07	OsFBX35 - F-box domain containing protein, expressed
LOC_Os02g03960	-1.16	0.000284	CPuORF1 - conserved peptide uORF-containing transcript, expressed
LOC_Os02g03970	-0.76	8.89e-06	PPR repeat domain containing protein, putative, expressed
LOC_Os02g04180	-0.61	7.71e-05	transposon protein, putative, CACTA, En/Spm sub-class, expressed
LOC_Os02g04230	-1.06	1.49e-06	CGMC_MAPKCMGC_2.7 - CGMC includes CDA, MAPK, GSK3, and CLKC kinases, expressed
LOC_Os02g04260	-0.6	4.65e-07	expressed protein
LOC_Os02g04440	-1.1	8.23e-08	transducin family protein, putative, expressed
LOC_Os02g04540	-0.68	0.00212	retrotransposon protein, putative, unclassified, expressed
LOC_Os02g04560	-0.74	1.67e-08	marker Xucw84, putative, expressed
LOC_Os02g04650	-0.87	6.92e-07	activator of 90 kDa heat shock protein ATPase homolog, putative, expressed
LOC_Os02g04690	-0.71	5.3e-06	cycloartenol synthase, putative, expressed
LOC_Os02g04740	-0.95	3.55e-07	molybdenum cofactor synthesis protein 2 large subunit, putative, expressed
LOC_Os02g04750	-0.64	0.00692	cycloartenol synthase, putative, expressed
LOC_Os02g04880	-0.58	0.0308	expressed protein
LOC_Os02g04900	-0.74	7.33e-07	expressed protein
LOC_Os02g04970	-0.58	4.83e-05	expressed protein
LOC_Os02g05080	-0.87	0.00596	expressed protein
LOC_Os02g05199	-0.58	7.97e-06	expressed protein
LOC_Os02g05250	-0.75	1.11e-08	expressed protein
LOC_Os02g05310	-0.64	3.07e-08	splicing factor 3B subunit 1, putative, expressed
LOC_Os02g05340	-0.62	1.54e-05	proteasome/cyclosome repeat containing protein, expressed
LOC_Os02g05365	-0.82	1.14e-15	expressed protein
LOC_Os02g05440	-0.85	1.19e-16	expressed protein
LOC_Os02g05510	-0.69	3.74e-06	GATA transcription factor 25, putative, expressed
LOC_Os02g05530	-0.6	0.0154	expressed protein
LOC_Os02g05610	-0.86	8.65e-05	ZOS2-03 - C2H2 zinc finger protein, expressed
LOC_Os02g05630	-0.66	0.0116	protein phosphatase 2C, putative, expressed
LOC_Os02g05700	-0.76	8.14e-06	OsFBO8 - F-box and other domain containing protein, expressed
LOC_Os02g05744	-0.59	0.00205	endoglucanase, putative, expressed
LOC_Os02g05790	-0.62	7.62e-06	expressed protein
LOC_Os02g05810	-0.96	5.24e-13	expressed protein
LOC_Os02g05880	-0.83	1.61e-07	RNA polymerase Rpb1, domain 2 family protein, expressed
LOC_Os02g05900	-0.64	0.00424	ternary complex factor MIP1, putative, expressed
LOC_Os02g05940	-1.07	0.000181	phytosulfokine receptor precursor, putative, expressed
LOC_Os02g06190	-0.89	4.85e-06	phytosulfokine receptor precursor, putative, expressed
LOC_Os02g06320	-0.67	0.00203	RNA recognition motif 2 domain containing protein, expressed
LOC_Os02g06340	-1.2	3.98e-06	EH domain-containing protein 1, putative, expressed
LOC_Os02g06360	-1.05	8.83e-08	uncharacterized protein CPn_0526/CP_0226/CPj0526/CpB0547, putative, expressed
LOC_Os02g06400	-0.7	0.00035	growth regulator related protein, putative, expressed
LOC_Os02g06460	-0.79	3.99e-05	expressed protein
LOC_Os02g06540	-0.58	0.0013	transporter family protein, putative, expressed
LOC_Os02g06560	-0.64	0.00385	wound induced protein, putative, expressed
LOC_Os02g06584	-0.73	9.61e-06	zinc finger C-x8-C-x5-C-x3-H type family protein, expressed
LOC_Os02g06754	-0.72	8.22e-07	expressed protein
LOC_Os02g06770	-0.78	3.58e-05	expressed protein
LOC_Os02g06790	-0.77	1.96e-06	expressed protein
LOC_Os02g06890	-0.77	0.00415	OTU-like cysteine protease family protein, putative, expressed
LOC_Os02g07040	-0.62	0.00144	biotin--protein ligase, putative, expressed
LOC_Os02g07050	-0.59	0.00645	pentatricopeptide, putative, expressed
LOC_Os02g07130	-0.88	2e-07	expressed protein
LOC_Os02g07230	-0.78	0.00423	porphobilinogen deaminase, chloroplast precursor, putative, expressed
LOC_Os02g07240	-0.6	0.000298	expressed protein
LOC_Os02g07250	-0.83	4.33e-05	peptidase, cysteine peptidase active site, putative, expressed
LOC_Os02g07390	-0.85	0.000703	retrotransposon, putative, centromere-specific, expressed
LOC_Os02g07450	-0.61	0.000441	core histone H2A/H2B/H3/H4, putative, expressed
LOC_Os02g07490	-1.02	2.55e-05	glyceraldehyde-3-phosphate dehydrogenase, putative, expressed
LOC_Os02g07630	-0.88	1.46e-05	copper-transporting ATPase, putative, expressed
LOC_Os02g07670	-0.71	0.00474	URED, putative, expressed
LOC_Os02g07720	-0.65	0.000179	cytidylyltransferase domain containing protein, expressed
LOC_Os02g07730	-0.84	8.4e-07	haloacid dehalogenase-like hydrolase domain-containing protein 3, putative, expressed
LOC_Os02g07830	-0.6	0.000301	OsHKT1;3 - Na+ transporter, expressed
LOC_Os02g07870	-0.58	0.000648	ATP synthase, putative, expressed
LOC_Os02g07960	-0.92	1.42e-07	STRUBBELIG-RECEPTOR FAMILY 3 precursor, putative, expressed
LOC_Os02g07980	-0.68	5.85e-09	expressed protein
LOC_Os02g08030	-0.83	5.39e-05	aldose 1-epimerase, putative, expressed
LOC_Os02g08090	-0.63	0.000116	LSM domain containing protein, expressed
LOC_Os02g08120	-0.86	2.12e-05	calmodulin binding protein, putative, expressed
LOC_Os02g08350	-0.59	3.39e-06	expressed protein
LOC_Os02g08490	-0.9	0.000953	chaperone protein clpB 1, putative, expressed
LOC_Os02g08520	-0.67	0.000348	peptidase, T1 family, putative, expressed
LOC_Os02g08544	-1.05	9.23e-06	homeobox protein knotted-1, putative, expressed
LOC_Os02g09050	-0.69	0.0111	expressed protein
LOC_Os02g09120	-1.11	0.000127	isoleucyl-tRNA synthetase, cytoplasmic, putative, expressed
LOC_Os02g09170	-0.69	0.00513	sucrose-phosphate synthase, putative, expressed
LOC_Os02g09220	-1.1	1.12e-08	cytochrome P450, putative, expressed
LOC_Os02g09310	-1.04	0.000369	cytochrome P450, putative, expressed
LOC_Os02g09430	-0.93	3.93e-05	exostosin family domain containing protein, expressed
LOC_Os02g09460	-1.12	1.16e-05	GA16396-PA, putative, expressed
LOC_Os02g09470	-0.84	4.99e-06	tic21, putative, expressed
LOC_Os02g09670	-0.61	0.000198	MYB protein, putative, expressed
LOC_Os02g09690	-0.62	7.22e-05	expressed protein
LOC_Os02g09770	-0.78	0.00122	abhydrolase domain-containing protein FAM108C1, putative, expressed
LOC_Os02g09840	-0.66	0.0103	serine/threonine-protein phosphatase 2A regulatory subunit B subunitbeta, putative, expressed
LOC_Os02g09900	-0.58	1.38e-06	transposon protein, putative, unclassified, expressed
LOC_Os02g09960	-0.63	0.00849	LYK8, putative, expressed
LOC_Os02g10030	-0.92	0.000287	expressed protein
LOC_Os02g10080	-0.8	3.34e-06	zinc finger C-x8-C-x5-C-x3-H type family protein, expressed
LOC_Os02g10100	-0.59	9.45e-05	leucine-rich repeat receptor protein kinase EXS precursor, putative, expressed
LOC_Os02g10110	-0.71	0.000287	Leucine Rich Repeat family protein, expressed
LOC_Os02g10130	-0.9	5.89e-05	tubulin binding cofactor C, putative, expressed
LOC_Os02g10190	-0.67	9.85e-07	DUF1680 domain containing protein, putative, expressed
LOC_Os02g10220	-0.73	5.13e-05	heat shock protein DnaJ, putative, expressed
LOC_Os02g10260	-1.18	2.85e-10	outer membrane protein, OMP85 family protein, expressed
LOC_Os02g10320	-0.83	0.000157	3-oxoacyl-synthase, putative, expressed
LOC_Os02g10370	-0.83	6.24e-06	hrpN-interacting protein from Malus, putative, expressed
LOC_Os02g10390	-1.12	6.4e-08	chlorophyll A-B binding protein, putative, expressed
LOC_Os02g10430	-0.78	0.000312	1-5-phosphoribosyl-5-5-phosphoribosylaminomethylideneaminoimidazole-4-carboxamide isomerase, chloroplast precursor, putative, expressed
LOC_Os02g10440	-1.48	5.32e-07	protein with a conserved N-terminal region, putative, expressed
LOC_Os02g10480	-0.79	0.0013	stromal membrane-associated protein, putative, expressed
LOC_Os02g10490	-0.74	0.000576	expressed protein
LOC_Os02g10630	-1.62	3.41e-08	GRAM and C2 domains containing protein, putative, expressed
LOC_Os02g10740	-0.71	0.00746	calcium-binding mitochondrial carrier CBG00135, putative, expressed
LOC_Os02g10770	-0.59	0.000727	DEAD-box ATP-dependent RNA helicase 41, putative, expressed
LOC_Os02g10794	-0.78	0.000504	expressed protein
LOC_Os02g10800	-0.64	0.000219	mitochondrial carrier protein, putative, expressed
LOC_Os02g10830	-0.7	1.12e-06	serine acetyltransferase protein, putative, expressed
LOC_Os02g10840	-1.1	3.04e-07	transposon protein, putative, unclassified, expressed
LOC_Os02g11665	-0.61	0.000477	transposon protein, putative, unclassified, expressed
LOC_Os02g11740	-0.67	0.0119	plastidic ATP/ADP-transporter, putative, expressed
LOC_Os02g11890	-0.83	4.45e-14	syntaxin-related protein, putative, expressed
LOC_Os02g12100	-0.95	9.41e-05	expressed protein
LOC_Os02g12290	-0.75	1.86e-07	nuclear ribonuclease Z, putative, expressed
LOC_Os02g12320	-0.66	0.000411	retrotransposon protein, putative, Ty3-gypsy subclass, expressed
LOC_Os02g12360	-0.58	1.54e-05	nuclear protein ZAP-related, putative, expressed
LOC_Os02g12380	-1.17	1.54e-13	histone deacetylase, putative, expressed
LOC_Os02g12400	-0.81	2.82e-08	receptor-like protein kinase precursor, putative, expressed
LOC_Os02g12410	-0.99	0.000275	U-box domain-containing protein, putative, expressed
LOC_Os02g12510	-0.82	0.00012	expressed protein
LOC_Os02g12520	-1.07	2.51e-09	lipase class 3, putative, expressed
LOC_Os02g12650	-0.83	6.04e-05	puromycin-sensitive aminopeptidase, putative, expressed
LOC_Os02g12670	-0.63	0.0268	protein kinase family protein, putative, expressed
LOC_Os02g12840	-0.83	0.000623	DEAD-box ATP-dependent RNA helicase, putative, expressed
LOC_Os02g12860	-0.64	0.000231	expressed protein
LOC_Os02g12939	-0.59	0.0146	expressed protein
LOC_Os02g13110	-0.68	3.08e-05	serine/threonine protein phosphatase 2A 55 kDa regulatory subunit B, putative, expressed
LOC_Os02g13200	-0.89	3.74e-06	expressed protein
LOC_Os02g13210	-0.8	0.00202	transposable element protein, putative, containing Pfam profile: PF03004, Transposase_24, expressed
LOC_Os02g13360	-0.61	2.95e-06	expressed protein
LOC_Os02g13580	-0.68	2.35e-05	kinesin motor domain containing protein, expressed
LOC_Os02g13630	-1	5.56e-11	expressed protein
LOC_Os02g13640	-0.84	0.000117	protein phosphatase 1 regulatory subunit SDS22, putative, expressed
LOC_Os02g13910	-0.77	1.4e-08	retrotransposon protein, putative, Ty1-copia subclass, expressed
LOC_Os02g13950	-0.81	3.41e-10	NHL repeat-containing protein, putative, expressed
LOC_Os02g13970	-0.58	0.00676	Complex I intermediate-associated protein 30 domain containing protein, putative, expressed
LOC_Os02g14160	-0.78	0.000474	peroxidase precursor, putative, expressed
LOC_Os02g14170	-0.92	0.000532	peroxidase precursor, putative, expressed
LOC_Os02g14500	-0.77	0.000333	expressed protein
LOC_Os02g14630	-0.88	2.53e-13	hydroquinone glucosyltransferase, putative, expressed
LOC_Os02g14780	-0.79	8.58e-08	splicing factor 3 subunit 1, putative, expressed
LOC_Os02g14790	-0.69	1.8e-07	WD domain, G-beta repeat domain containing protein, expressed
LOC_Os02g14800	-1.42	2.58e-13	expressed protein
LOC_Os02g14830	-0.65	0.000224	expressed protein
LOC_Os02g14900	-0.91	2.67e-05	1,3-beta-glucan synthase component domain containing protein, expressed
LOC_Os02g14929	-0.72	9.07e-05	T-complex protein, putative, expressed
LOC_Os02g15220	-0.6	1.43e-06	bromodomain containing protein, expressed
LOC_Os02g15370	-0.63	1.21e-05	hypothetical protein
LOC_Os02g15550	-1.15	2.85e-07	spermidine synthase, putative, expressed
LOC_Os02g15580	-0.62	0.000175	cyclic nucleotide-gated ion channel 1, putative, expressed
LOC_Os02g15594	-0.62	0.00011	protein phosphatase 2C, putative, expressed
LOC_Os02g15640	-0.72	0.0291	CAPIP1, putative, expressed
LOC_Os02g15740	-0.74	0.000535	expressed protein
LOC_Os02g15900	-0.94	2.56e-06	50S ribosomal protein L21, chloroplast precursor, putative, expressed
LOC_Os02g15950	-1.24	2.11e-05	OsFBK5 - F-box domain and kelch repeat containing protein, expressed
LOC_Os02g15980	-1.2	6.69e-09	expressed protein
LOC_Os02g16360	-0.59	0.000687	retrotransposon protein, putative, unclassified, expressed
LOC_Os02g16390	-1.11	4.47e-07	transposon protein, putative, unclassified, expressed
LOC_Os02g16420	-1.05	3.37e-08	retrotransposon protein, putative, unclassified, expressed
LOC_Os02g16480	-0.74	5.25e-08	nucleolar transcription factor 1, putative, expressed
LOC_Os02g16500	-0.73	1.22e-06	expressed protein
LOC_Os02g16560	-1.04	9.46e-08	early light-induced protein, chloroplast precursor, putative, expressed
LOC_Os02g16600	-0.95	1.54e-07	expressed protein
LOC_Os02g16640	-0.77	4.37e-09	proline-rich protein HaeIII subfamily 1 precursor, putative, expressed
LOC_Os02g16709	-1.29	9.67e-05	peptidase, putative, expressed
LOC_Os02g17330	-0.64	1.2e-05	aminotransferase domain containing protein, putative, expressed
LOC_Os02g17650	-0.89	1.36e-05	tocopherol cyclase, chloroplast precursor, putative, expressed
LOC_Os02g17714	-0.84	0.00166	expressed protein
LOC_Os02g17850	-0.93	1.1e-06	TOM2B, putative, expressed
LOC_Os02g17910	-0.7	0.000143	CK1_CaseinKinase_1.4 - CK1 includes the casein kinase 1 kinases, expressed
LOC_Os02g17990	-1	9.45e-05	Leucine Rich Repeat family protein, expressed
LOC_Os02g18190	-1.04	3.33e-06	expressed protein
LOC_Os02g18220	-0.75	2.48e-09	expressed protein
LOC_Os02g18250	-0.6	2.95e-06	hypothetical protein
LOC_Os02g18390	-1.23	3.86e-12	expressed protein
LOC_Os02g18480	-0.76	1.28e-09	lipase class 3 family protein, putative, expressed
LOC_Os02g18490	-0.73	2.72e-05	LTPL53 - Protease inhibitor/seed storage/LTP family protein precursor, expressed
LOC_Os02g18660	-0.88	9.31e-07	expressed protein
LOC_Os02g18780	-0.6	1.75e-08	expressed protein
LOC_Os02g19060	-0.58	0.00066	expressed protein
LOC_Os02g19540	-0.74	1.63e-06	OsFBX47 - F-box domain containing protein, expressed
LOC_Os02g19629	-0.67	0.000576	expressed protein
LOC_Os02g19790	-0.61	5.04e-07	lipoxygenase 4, putative, expressed
LOC_Os02g19990	-0.64	0.00153	reticulon domain containing protein, putative, expressed
LOC_Os02g20010	-0.8	0.00516	retrotransposon protein, putative, LINE subclass, expressed
LOC_Os02g20060	-0.61	0.000305	expressed protein
LOC_Os02g20190	-0.62	0.000791	Leucine Rich Repeat family protein, expressed
LOC_Os02g20270	-0.58	0.00224	expressed protein
LOC_Os02g20330	-1.89	9.69e-27	expressed protein
LOC_Os02g20360	-0.68	0.000632	tyrosine aminotransferase, putative, expressed
LOC_Os02g20380	-0.95	2.21e-05	expressed protein
LOC_Os02g20880	-0.6	0.00737	conserved hypothetical protein
LOC_Os02g21120	-0.59	1.8e-06	transposon protein, putative, unclassified
LOC_Os02g21185	-0.71	0.0167	expressed protein
LOC_Os02g21260	-0.74	0.00014	OsFBL8 - F-box domain and LRR containing protein, expressed
LOC_Os02g21700	-0.86	9.65e-06	STE_MEKK_ste11_MAP3K.8 - STE kinases include homologs to sterile 7, sterile 11 and sterile 20 from yeast, expressed
LOC_Os02g21970	-0.78	0.000363	26S protease regulatory subunit 6B, putative, expressed
LOC_Os02g22090	-0.63	0.00026	pattern formation protein EMB30, putative, expressed
LOC_Os02g22600	-0.94	5.77e-06	retrotransposon protein, putative, unclassified, expressed
LOC_Os02g24190	-0.9	2.98e-06	cyclin-T1-2, putative, expressed
LOC_Os02g24205	-0.68	0.00519	expressed protein
LOC_Os02g24210	-0.62	3.02e-07	expressed protein
LOC_Os02g24354	-0.83	2.59e-05	pyridoxal-dependent decarboxylase protein, putative, expressed
LOC_Os02g24720	-0.89	2.22e-07	LTPL21 - Protease inhibitor/seed storage/LTP family protein precursor, expressed
LOC_Os02g24750	-0.97	3.98e-14	expressed protein
LOC_Os02g25050	-0.65	0.0166	expressed protein
LOC_Os02g25430	-0.78	4.36e-05	retrotransposon protein, putative, Ty3-gypsy subclass, expressed
LOC_Os02g25650	-0.69	4.13e-06	expressed protein
LOC_Os02g26140	-1.05	2.38e-06	microtubule-binding protein TANGLED1, putative, expressed
LOC_Os02g26190	-0.73	0.000276	transposon protein, putative, CACTA, En/Spm sub-class, expressed
LOC_Os02g26349	-1.73	2.58e-14	transposon protein, putative, CACTA, En/Spm sub-class, expressed
LOC_Os02g26540	-0.6	0.000141	expressed protein
LOC_Os02g26550	-0.67	0.0148	ubiquitin carboxyl-terminal hydrolase, family 1, putative, expressed
LOC_Os02g26614	-0.69	0.011	retrotransposon protein, putative, unclassified, expressed
LOC_Os02g26840	-1.25	8.05e-05	O-acyltransferase, putative, expressed
LOC_Os02g27130	-1.58	2.22e-16	expressed protein
LOC_Os02g27260	-0.66	0.00598	hypothetical protein
LOC_Os02g27480	-0.93	0.00077	membrane attack complex component/perforin/complement C9, putative, expressed
LOC_Os02g27594	-0.79	8.5e-06	expressed protein
LOC_Os02g27730	-0.76	6.8e-05	expressed protein
LOC_Os02g27810	-0.94	4.6e-06	MazG nucleotide pyrophosphohydrolase domain containing protein, expressed
LOC_Os02g27870	-0.69	1.03e-05	expressed protein
LOC_Os02g27960	-0.71	0.000606	expressed protein
LOC_Os02g28140	-0.85	4.74e-05	expressed protein
LOC_Os02g28220	-0.73	0.00324	transferase family protein, putative, expressed
LOC_Os02g28600	-0.71	0.00799	OsFBX50 - F-box domain containing protein, expressed
LOC_Os02g28920	-0.69	0.000259	transposon protein, putative, unclassified, expressed
LOC_Os02g29030	-1.05	0.00024	retrotransposon protein, putative, unclassified, expressed
LOC_Os02g29040	-0.79	0.000126	ankyrin repeat domain containing protein, putative, expressed
LOC_Os02g29160	-1.13	0.000134	ankyrin, putative, expressed
LOC_Os02g29220	-0.86	1.47e-06	expressed protein
LOC_Os02g29300	-0.73	0.00117	expressed protein
LOC_Os02g29340	-0.93	8.17e-06	HSF-type DNA-binding domain containing protein, expressed
LOC_Os02g29500	-0.75	2.81e-08	expressed protein
LOC_Os02g29510	-0.59	0.0141	DUF803 domain containing, putative, expressed
LOC_Os02g29530	-0.78	9.33e-07	glycosyl transferase 8 domain containing protein, putative, expressed
LOC_Os02g29690	-0.69	0.00498	retrotransposon protein, putative, unclassified, expressed
LOC_Os02g29710	-0.82	0.00156	transposon protein, putative, unclassified
LOC_Os02g30050	-0.99	2.77e-09	ribosomal protein L29, putative, expressed
LOC_Os02g30140	-0.61	0.00634	expressed protein
LOC_Os02g30230	-0.61	1.84e-05	exo70 exocyst complex subunit domain containing protein, expressed
LOC_Os02g30600	-0.58	4.19e-06	expressed protein
LOC_Os02g30800	-0.84	4.19e-07	POLE1 - Putative DNA polymerase epsilon catalytic subunit, expressed
LOC_Os02g30840	-0.62	0.000414	RNA pseudouridine synthase, putative, expressed
LOC_Os02g30974	-0.81	0.000186	expressed protein
LOC_Os02g31140	-0.66	0.00139	major ampullate spidroin 2-2, putative, expressed
LOC_Os02g32020	-0.59	0.00111	expressed protein
LOC_Os02g32110	-0.76	0.000795	exostosin family domain containing protein, expressed
LOC_Os02g32210	-0.94	0.000692	expressed protein
LOC_Os02g32290	-0.61	0.0378	expressed protein
LOC_Os02g32370	-0.91	1.57e-06	inositol hexaphosphate kinase, putative, expressed
LOC_Os02g32520	-0.71	0.0298	ERD1 protein, chloroplast precursor, putative, expressed
LOC_Os02g32530	-0.62	4.73e-07	SAM domain family protein, expressed
LOC_Os02g32610	-0.78	0.0012	protein kinase domain containing protein, expressed
LOC_Os02g32814	-0.68	0.000978	heavy metal-associated domain containing protein, expressed
LOC_Os02g33180	-1	4.34e-06	rar1, putative, expressed
LOC_Os02g33240	-0.63	0.00323	OsFBX51 - F-box domain containing protein, expressed
LOC_Os02g33500	-0.95	0.000428	threonyl-tRNA synthetase, putative, expressed
LOC_Os02g33580	-0.75	4.49e-05	digalactosyldiacylglycerol synthase, chloroplast precursor, putative, expressed
LOC_Os02g33630	-0.64	0.00389	WD domain, G-beta repeat domain containing protein, expressed
LOC_Os02g33840	-0.79	6.16e-07	OsFBX52 - F-box domain containing protein, expressed
LOC_Os02g33860	-0.65	1.51e-09	WD domain, G-beta repeat domain containing protein, expressed
LOC_Os02g34190	-0.64	1.65e-05	expressed protein
LOC_Os02g34370	-0.89	0.000432	expressed protein
LOC_Os02g34540	-1.09	2.21e-13	tetratricopeptide repeat containing protein, putative, expressed
LOC_Os02g34650	-0.72	1.31e-05	expressed protein
LOC_Os02g34680	-0.66	1.43e-07	ZOS2-09 - C2H2 zinc finger protein, expressed
LOC_Os02g34750	-1.13	3.68e-11	leucine-rich repeat receptor-like protein kinase 1, putative, expressed
LOC_Os02g34840	-0.6	0.000255	RNA polymerase II transcriptional coactivator KIWI, putative, expressed
LOC_Os02g34870	-0.72	0.0174	expressed protein
LOC_Os02g34910	-1.03	0.000586	expressed protein
LOC_Os02g34990	-0.59	0.021	ACT domain containing protein, putative, expressed
LOC_Os02g35070	-0.68	0.000414	SPRY-domain containing protein, putative, expressed
LOC_Os02g35140	-0.59	0.00205	auxin response factor 7, putative, expressed
LOC_Os02g35450	-0.69	3.06e-05	DNA repair protein Rad51, putative, expressed
LOC_Os02g35630	-1.25	1.57e-13	AAA family ATPase, putative, expressed
LOC_Os02g35690	-0.97	3.3e-07	transcription factor like protein, putative, expressed
LOC_Os02g35800	-0.83	0.000264	retrotransposon protein, putative, unclassified, expressed
LOC_Os02g35910	-0.85	0.000178	protein phosphotase protein, putative, expressed
LOC_Os02g35940	-1.11	5.13e-06	gibberellin receptor GID1L2, putative, expressed
LOC_Os02g36040	-0.84	0.00538	expressed protein
LOC_Os02g36050	-1.08	2.27e-06	retrotransposon protein, putative, unclassified, expressed
LOC_Os02g36300	-1.11	1.97e-09	zinc finger, C3HC4 type domain containing protein, expressed
LOC_Os02g36500	-0.7	0.0377	expressed protein
LOC_Os02g36580	-0.84	0.000153	expressed protein
LOC_Os02g36870	-0.83	0.000505	YGL010w, putative, expressed
LOC_Os02g36960	-0.81	0.000247	choline transporter-related, putative, expressed
LOC_Os02g36990	-0.94	0.000679	dynein light chain type 1 family protein, putative, expressed
LOC_Os02g37140	-0.65	6.42e-06	expressed protein
LOC_Os02g37150	-0.88	0.00201	expressed protein
LOC_Os02g37430	-0.7	1.13e-07	LSM domain containing protein, expressed
LOC_Os02g37470	-0.65	0.0021	tetratricopeptide repeat containing protein, putative, expressed
LOC_Os02g37590	-0.84	0.0049	glycerophosphoryl diester phosphodiesterase family protein, putative, expressed
LOC_Os02g37654	-0.82	1.77e-05	lecithin:cholesterol acyltransferase, putative, expressed
LOC_Os02g37850	-0.69	0.00553	expressed protein
LOC_Os02g37870	-0.59	1.76e-05	Brix domain containing protein, putative, expressed
LOC_Os02g38029	-0.7	0.00601	expressed protein
LOC_Os02g38060	-0.91	8.66e-06	methyltransferase domain containing protein, expressed
LOC_Os02g38120	-0.98	0.00186	BTBN3 - Bric-a-Brac, Tramtrack, Broad Complex BTB domain with non-phototropic hypocotyl 3 NPH3 domain, expressed
LOC_Os02g38200	-0.98	1.24e-09	dehydrogenase, putative, expressed
LOC_Os02g38220	-0.95	0.000125	eukaryotic translation initiation factor 4B, putative, expressed
LOC_Os02g38430	-0.75	4.99e-05	steroid nuclear receptor, ligand-binding, putative, expressed
LOC_Os02g38440	-0.74	0.00642	oxidoreductase, short chain dehydrogenase/reductase family, putative, expressed
LOC_Os02g38480	-1.27	4.39e-05	expressed protein
LOC_Os02g38680	-1.4	3.69e-07	EMB2423, putative, expressed
LOC_Os02g38690	-0.68	1.9e-08	protein phosphatase 2C containing protein, expressed
LOC_Os02g38790	-0.61	0.000148	expressed protein
LOC_Os02g38850	-0.71	0.000572	expressed protein
LOC_Os02g38920	-0.61	2.29e-07	glyceraldehyde-3-phosphate dehydrogenase, putative, expressed
LOC_Os02g38970	-0.78	4.1e-06	expressed protein
LOC_Os02g39040	-0.92	0.000545	mTERF domain containing protein, expressed
LOC_Os02g39060	-0.76	0.00392	RNA recognition motif containing protein, putative, expressed
LOC_Os02g39100	-0.69	0.000132	fasciated ear2, putative, expressed
LOC_Os02g39170	-0.71	0.000549	GDSL-like lipase/acylhydrolase, putative, expressed
LOC_Os02g39380	-0.62	1.53e-05	OsCML17 - Calmodulin-related calcium sensor protein, expressed
LOC_Os02g39410	-0.63	9.67e-06	protein phosphatase 2C, putative, expressed
LOC_Os02g39520	-0.95	9.93e-07	transposon protein, putative, unclassified, expressed
LOC_Os02g39540	-0.76	6.9e-06	transposon protein, putative, unclassified, expressed
LOC_Os02g39600	-1.15	1.1e-08	outer envelope protein, putative, expressed
LOC_Os02g39625	-1.62	8.11e-07	hypothetical protein
LOC_Os02g39764	-0.61	0.00788	expressed protein
LOC_Os02g39820	-0.86	2.01e-12	PPR repeat domain containing protein, putative, expressed
LOC_Os02g39840	-1.06	1.48e-05	eukaryotic initiation factor iso-4F subunit p82-34, putative, expressed
LOC_Os02g39884	-0.79	0.000241	expressed protein
LOC_Os02g39920	-0.58	1.55e-05	AT hook motif family protein, expressed
LOC_Os02g40030	-0.76	0.000277	transporter family protein, putative, expressed
LOC_Os02g40430	-0.64	0.00337	HEAT repeat family protein, putative, expressed
LOC_Os02g40840	-0.65	0.00354	alcohol oxidase, putative, expressed
LOC_Os02g41470	-0.88	5.79e-06	tRNA synthetases class II domain containing protein, expressed
LOC_Os02g41780	-0.88	9.58e-06	transporter-related, putative, expressed
LOC_Os02g42040	-1.03	3.11e-07	MIF4G domain containing protein, putative, expressed
LOC_Os02g42200	-0.73	1.21e-11	transcription factor-related, putative, expressed
LOC_Os02g42300	-0.89	6.42e-05	expressed protein
LOC_Os02g42310	-0.65	1.5e-05	OsSCP8 - Putative Serine Carboxypeptidase homologue, expressed
LOC_Os02g42460	-0.65	0.00285	retrotransposon protein, putative, unclassified
LOC_Os02g42530	-0.72	0.00229	expressed protein
LOC_Os02g42650	-1.13	3.19e-12	expansin precursor, putative, expressed
LOC_Os02g42900	-0.69	0.00684	expressed protein
LOC_Os02g43070	-0.91	2.33e-10	retrotransposon protein, putative, unclassified, expressed
LOC_Os02g43280	-0.79	0.00329	aldehyde dehydrogenase, putative, expressed
LOC_Os02g43300	-0.63	0.00604	expressed protein
LOC_Os02g43340	-0.79	0.000569	hydrolase, alpha/beta fold family domain containing protein, expressed
LOC_Os02g43370	-0.65	0.00224	transposon protein, putative, unclassified, expressed
LOC_Os02g43670	-0.79	7.68e-06	transferase family protein, putative, expressed
LOC_Os02g43830	-0.65	2.56e-06	3-isopropylmalate dehydratase small subunit 2, putative, expressed
LOC_Os02g43865	-0.77	0.00089	expressed protein
LOC_Os02g43870	-0.58	0.00135	inactive receptor kinase At2g26730 precursor, putative, expressed
LOC_Os02g43920	-0.68	6.52e-05	cell division cycle protein 23, putative, expressed
LOC_Os02g44100	-1	1.55e-08	expressed protein
LOC_Os02g44111	-0.6	0.000504	sec20 domain containing protein, expressed
LOC_Os02g44330	-0.68	0.00181	rho guanine nucleotide exchange factor, putative, expressed
LOC_Os02g44550	-0.69	2.21e-07	NADP-dependent malic enzyme, putative, expressed
LOC_Os02g44610	-0.73	1.81e-05	protein kinase, putative, expressed
LOC_Os02g45100	-0.93	1.79e-06	mitochondrial import inner membrane translocase subunit Tim17, putative, expressed
LOC_Os02g45120	-0.6	9.86e-07	expressed protein
LOC_Os02g45130	-0.61	0.00158	protein kinase, putative, expressed
LOC_Os02g45150	-0.73	1e-05	expressed protein
LOC_Os02g45600	-0.73	0.00143	rhoGAP domain containing protein, expressed
LOC_Os02g45670	-0.66	0.00652	myb-like DNA-binding domain containing protein, expressed
LOC_Os02g45740	-2.33	1.77e-17	expressed protein
LOC_Os02g45920	-0.7	0.0176	expressed protein
LOC_Os02g46180	-0.87	4.76e-06	DUF581 domain containing protein, expressed
LOC_Os02g46440	-0.81	3.1e-06	expressed protein
LOC_Os02g46710	-0.65	1.69e-05	expressed protein
LOC_Os02g46770	-0.73	0.000656	receptor protein kinase-like protein At4g34220 precursor, putative, expressed
LOC_Os02g46800	-0.89	2.22e-06	expressed protein
LOC_Os02g46956	-0.72	0.000396	expressed protein
LOC_Os02g47540	-0.96	3.41e-08	retrotransposon protein, putative, Ty3-gypsy subclass
LOC_Os02g47744	-0.77	0.00493	MYB family transcription factor, putative, expressed
LOC_Os02g47850	-0.8	0.000174	class I glutamine amidotransferase, putative, expressed
LOC_Os02g47890	-0.71	4.48e-09	expressed protein
LOC_Os02g48010	-0.74	0.000434	nuclear matrix constituent protein 1-like, putative, expressed
LOC_Os02g48020	-1.03	6.73e-05	expressed protein
LOC_Os02g48100	-0.68	2.24e-05	DEAD-box ATP-dependent RNA helicase, putative, expressed
LOC_Os02g48130	-1.06	6.48e-08	uncharacterized protein At1g26090, chloroplast precursor, putative, expressed
LOC_Os02g48194	-0.76	9.42e-05	expressed protein
LOC_Os02g48350	-0.86	9.79e-05	diacylglycerol O-acyltransferase, putative, expressed
LOC_Os02g48370	-0.72	4.28e-05	ARID/BRIGHT DNA-binding domain-containing protein, putative, expressed
LOC_Os02g48390	-0.73	0.0078	phosphoribosyl transferase, putative, expressed
LOC_Os02g48400	-0.69	2.36e-05	expressed protein
LOC_Os02g48480	-0.87	0.000263	expressed protein
LOC_Os02g48650	-0.71	7.76e-06	acetyltransferase, GNAT family, putative, expressed
LOC_Os02g48880	-0.58	0.00254	chloride transporter, chloride channel family, putative, expressed
LOC_Os02g49070	-0.7	0.0019	ZAC, putative, expressed
LOC_Os02g49100	-0.9	3.94e-06	retrotransposon protein, putative, unclassified
LOC_Os02g49320	-0.73	1.79e-05	sucrase-related, putative, expressed
LOC_Os02g49430	-0.58	8.03e-05	hypothetical protein
LOC_Os02g49460	-0.73	3.69e-05	auxin-independent growth promoter protein, putative, expressed
LOC_Os02g49550	-0.88	0.000194	zinc finger, C3HC4 type domain containing protein, expressed
LOC_Os02g49610	-1.01	3.3e-10	ribosomal protein L7Ae, putative, expressed
LOC_Os02g49690	-0.63	0.0294	ACT domain-containing protein, putative, expressed
LOC_Os02g49960	-1.07	0.000316	expressed protein
LOC_Os02g50030	-0.88	1.01e-05	expressed protein
LOC_Os02g50260	-0.6	0.023	transposon protein, putative, unclassified
LOC_Os02g50270	-0.74	0.000215	ankyrin repeat-containing protein, putative, expressed
LOC_Os02g50370	-0.95	0.000221	helicase domain-containing protein, putative, expressed
LOC_Os02g50540	-0.62	0.0172	expressed protein
LOC_Os02g50760	-0.65	6.96e-07	heat shock protein DnaJ, putative, expressed
LOC_Os02g50799	-0.74	8.06e-06	nuclear-pore anchor, putative, expressed
LOC_Os02g51190	-0.76	0.000676	retrotransposon protein, putative, unclassified, expressed
LOC_Os02g51400	-0.67	3.73e-05	AAA family ATPase, putative, expressed
LOC_Os02g51430	-0.61	0.0183	SEC6, putative, expressed
LOC_Os02g51810	-0.58	0.0197	expressed protein
LOC_Os02g51890	-0.63	9.79e-08	RNA recognition motif containing protein, putative, expressed
LOC_Os02g51920	-0.82	0.00807	expressed protein
LOC_Os02g52230	-0.71	1.06e-06	coronatine-insensitive protein 1, putative, expressed
LOC_Os02g52390	-0.75	0.00019	M16 domain containing zinc peptidase, putative, expressed
LOC_Os02g52470	-0.6	0.00345	ATP-binding domain-containing protein, putative, expressed
LOC_Os02g52580	-0.99	0.0015	retrotransposon protein, putative, unclassified, expressed
LOC_Os02g52610	-0.6	0.0126	xyloglucan fucosyltransferase, putative, expressed
LOC_Os02g52744	-0.66	0.000839	DCL, chloroplast precursor, putative, expressed
LOC_Os02g52770	-0.94	8.32e-13	expressed protein
LOC_Os02g52900	-0.67	3.75e-07	glutaredoxin 2, putative, expressed
LOC_Os02g52960	-0.61	0.000957	PHD-finger domain containing protein, putative, expressed
LOC_Os02g53140	-1.16	4.48e-07	COP1, putative, expressed
LOC_Os02g53150	-0.6	7.02e-07	expressed protein
LOC_Os02g53580	-0.68	0.000558	expressed protein
LOC_Os02g53590	-1.13	2.04e-11	DEFL71 - Defensin and Defensin-like DEFL family, expressed
LOC_Os02g53700	-0.61	0.00538	DENN domain containing protein, expressed
LOC_Os02g53860	-0.71	4.84e-07	OsSub22 - Putative Subtilisin homologue, expressed
LOC_Os02g54110	-0.78	4.23e-07	expressed protein
LOC_Os02g54200	-0.9	5.26e-08	mitochondrial transcription termination factor family protein, putative, expressed
LOC_Os02g54360	-1.19	2.3e-07	enzyme of the cupin superfamily protein, putative, expressed
LOC_Os02g54510	-0.61	0.042	protein kinase domain containing protein, expressed
LOC_Os02g54640	-0.77	0.0314	glutamate receptor, putative, expressed
LOC_Os02g54840	-0.59	0.00359	expressed protein
LOC_Os02g54900	-0.73	0.00797	STE_PAK_Ste20_STLK.2 - STE kinases include homologs to sterile 7, sterile 11 and sterile 20 from yeast, expressed
LOC_Os02g54910	-0.73	8.7e-09	atATG18b, putative, expressed
LOC_Os02g55010	-0.92	6.19e-09	expressed protein
LOC_Os02g55130	-0.66	0.000139	OsSCP10 - Putative Serine Carboxypeptidase homologue, expressed
LOC_Os02g55310	-0.9	4.31e-07	pentatricopeptide, putative, expressed
LOC_Os02g55410	-0.7	0.00182	MCM5 - Putative minichromosome maintenance MCM complex subunit 5, expressed
LOC_Os02g55570	-0.79	0.00217	shugoshin-1, putative, expressed
LOC_Os02g55689	-0.68	1.68e-10	expressed protein
LOC_Os02g55720	-0.59	9.97e-09	cyclin, N-terminal domain containing protein, expressed
LOC_Os02g55770	-0.58	5.09e-08	expressed protein
LOC_Os02g55950	-0.64	0.00153	ATMAK10, putative, expressed
LOC_Os02g56350	-0.63	2.64e-06	OsWAK19 - OsWAK short gene, expressed
LOC_Os02g56360	-0.67	2.17e-08	expressed protein
LOC_Os02g56440	-1.25	9.15e-12	expressed protein
LOC_Os02g56500	-0.86	0.00274	expressed protein
LOC_Os02g56520	-0.84	6e-06	expressed protein
LOC_Os02g56530	-0.65	0.0027	ankyrin repeat domain containing protein, expressed
LOC_Os02g56820	-0.66	0.00845	OsFBX69 - F-box domain containing protein, expressed
LOC_Os02g56910	-0.66	0.000264	lecithine cholesterol acyltransferase, putative, expressed
LOC_Os02g56950	-0.63	2.86e-08	expressed protein
LOC_Os02g57040	-0.59	0.00215	dehydrogenase, putative, expressed
LOC_Os02g57140	-0.68	6.42e-06	expressed protein
LOC_Os02g57220	-0.66	0.000468	WD domain, G-beta repeat domain containing protein, expressed
LOC_Os02g57305	-0.69	0.000367	disease resistance protein, putative, expressed
LOC_Os02g57370	-0.6	0.00422	DHHC zinc finger domain containing protein, expressed
LOC_Os02g57470	-0.63	2.84e-08	tetratricopeptide repeat containing protein, putative, expressed
LOC_Os02g57530	-0.76	0.000149	ethylene receptor, putative, expressed
LOC_Os02g57560	-0.74	0.00464	tyrosine protein kinase domain containing protein, putative, expressed
LOC_Os02g57590	-0.59	8.85e-05	rRNA 2-O-methyltransferase fibrillarin 2, putative, expressed
LOC_Os02g57750	-0.93	1.07e-09	protein binding protein, putative, expressed
LOC_Os02g57790	-0.69	0.00178	ZOS2-19 - C2H2 zinc finger protein, expressed
LOC_Os02g58020	-0.7	2.1e-05	ABC transporter, ATP-binding protein, putative, expressed
LOC_Os02g58060	-0.91	3.53e-07	expressed protein
LOC_Os02g58250	-1.14	2.74e-06	expressed protein
LOC_Os02g58280	-0.72	0.000923	expressed protein
LOC_Os02g58410	-0.84	2.65e-07	expressed protein
LOC_Os02g58440	-0.74	0.00777	zinc finger C-x8-C-x5-C-x3-H type family protein, expressed
LOC_Os02g58500	-0.97	4.51e-05	phospholipase A2, putative, expressed
LOC_Os02g58580	-0.6	5.47e-05	cation efflux family protein, putative, expressed
LOC_Os02g58740	-0.7	4.37e-05	expressed protein
LOC_Os03g01008	-1.21	4.2e-07	expressed protein
LOC_Os03g01140	-1.01	0.00207	acyl-activating enzyme 11, putative, expressed
LOC_Os03g01200	-0.63	0.000135	SNF2 family N-terminal domain containing protein, expressed
LOC_Os03g01670	-0.58	0.00601	retrotransposon protein, putative, unclassified, expressed
LOC_Os03g01790	-0.59	0.00469	zinc finger, C3HC4 type domain containing protein, expressed
LOC_Os03g01910	-0.99	1.25e-05	transcription factor BTF3, putative, expressed
LOC_Os03g01920	-0.8	3.28e-07	expressed protein
LOC_Os03g02110	-0.6	0.0337	WD domain, G-beta repeat domain containing protein, expressed
LOC_Os03g02150	-0.59	0.0011	adapitin protein, putative, expressed
LOC_Os03g02200	-0.81	1.02e-06	thymidine kinase, putative, expressed
LOC_Os03g02230	-0.94	3.35e-07	expressed protein
LOC_Os03g02390	-1.09	1.31e-06	mitochondrial import inner membrane translocase subunit Tim17, putative, expressed
LOC_Os03g02430	-0.84	1.29e-06	PPR repeat domain containing protein, putative, expressed
LOC_Os03g03020	-0.85	0.00632	L11 domain containing ribosomal protein, putative, expressed
LOC_Os03g03330	-0.81	8.5e-08	expressed protein
LOC_Os03g03390	-0.78	0.00111	G-patch domain containing protein, expressed
LOC_Os03g04300	-0.77	1.24e-05	ankyrin repeat domain containing protein, expressed
LOC_Os03g04400	-0.6	0.00256	heat shock protein DnaJ, putative, expressed
LOC_Os03g04450	-0.62	2.12e-06	expressed protein
LOC_Os03g04990	-0.73	7.55e-11	expressed protein
LOC_Os03g05020	-0.58	0.0127	PIR, putative, expressed
LOC_Os03g05310	-0.7	0.000558	pheophorbide a oxygenase, chloroplast precursor, putative, expressed
LOC_Os03g05480	-0.71	7.22e-05	ZOS3-01 - C2H2 zinc finger protein, expressed
LOC_Os03g05540	-0.58	2.34e-05	tetratricopeptide repeat containing protein, putative, expressed
LOC_Os03g05620	-1.05	6.5e-07	inorganic phosphate transporter, putative, expressed
LOC_Os03g05680	-0.78	7.09e-07	histone demethylase JARID1C, putative, expressed
LOC_Os03g05760	-0.68	0.0147	transcription factor Dp, putative, expressed
LOC_Os03g05806	-1.4	3.83e-08	pseudouridine synthase family protein, putative, expressed
LOC_Os03g05820	-0.83	0.00243	kinesin motor domain containing protein, expressed
LOC_Os03g06090	-0.73	0.005	high-affinity nickel-transport family protein, putative, expressed
LOC_Os03g06340	-0.68	0.000925	XS domain containing protein, expressed
LOC_Os03g06440	-0.71	0.0117	RNA helicase SDE3, putative, expressed
LOC_Os03g06760	-0.6	3.53e-05	exocyst complex component 6, putative, expressed
LOC_Os03g06860	-0.75	0.0011	transposon protein, putative, unclassified, expressed
LOC_Os03g06930	-0.59	0.0137	homeodomain protein, putative, expressed
LOC_Os03g06980	-0.63	0.000478	nucleic acid binding protein, putative, expressed
LOC_Os03g07000	-0.59	0.00818	oxidoreductase, putative, expressed
LOC_Os03g07110	-0.65	6.23e-07	calmodulin-binding protein, putative, expressed
LOC_Os03g07290	-0.78	5.12e-07	structural constituent of ribosome, putative, expressed
LOC_Os03g07350	-0.69	3.45e-06	CSLA4 - cellulose synthase-like family A; mannan synthase, expressed
LOC_Os03g07820	-0.59	0.0388	exostosin family protein, putative, expressed
LOC_Os03g07840	-0.92	1.65e-08	adenylosuccinate synthetase, chloroplast precursor, putative, expressed
LOC_Os03g07990	-0.71	0.000656	acetyltransferase, GNAT family, putative, expressed
LOC_Os03g08000	-0.9	2.41e-07	expressed protein
LOC_Os03g08020	-0.61	0.000101	elongation factor Tu, putative, expressed
LOC_Os03g08120	-1.14	4.4e-08	retrotransposon protein, putative, unclassified, expressed
LOC_Os03g08390	-0.65	0.000117	expressed protein
LOC_Os03g08530	-0.61	0.0108	aminotransferase, classes I and II, domain containing protein, expressed
LOC_Os03g08560	-0.61	0.00253	plasma membrane ATPase, putative, expressed
LOC_Os03g08754	-0.95	0.000125	OsMADS47 - MADS-box family gene with MIKCc type-box, expressed
LOC_Os03g08800	-0.59	0.00124	CutA, chloroplast precursor, putative, expressed
LOC_Os03g08850	-1.07	7.94e-05	AUXIN SIGNALING F-BOX 2, putative, expressed
LOC_Os03g09045	-0.91	2.5e-05	retrotransposon protein, putative, unclassified, expressed
LOC_Os03g09190	-0.62	0.00236	OsSCP11 - Putative Serine Carboxypeptidase homologue, expressed
LOC_Os03g09250	-1.17	2.57e-07	inositol-3-phosphate synthase, putative, expressed
LOC_Os03g09830	-0.83	0.000478	expressed protein
LOC_Os03g09870	-1.02	4.21e-05	mitochondrial import inner membrane translocase subunit Tim17, putative, expressed
LOC_Os03g09980	-0.97	4.23e-06	sulfate transporter, putative, expressed
LOC_Os03g10180	-0.69	8.57e-10	expressed protein
LOC_Os03g10390	-0.93	0.000123	expressed protein
LOC_Os03g10410	-0.82	5.04e-12	expressed protein
LOC_Os03g10520	-0.83	0.0015	radical SAM enzyme, putative, expressed
LOC_Os03g10590	-0.64	5.93e-07	splicing factor, putative, expressed
LOC_Os03g10700	-1.07	1.55e-11	expressed protein
LOC_Os03g10780	-0.67	0.000596	flap endonuclease, putative, expressed
LOC_Os03g10870	-0.75	0.00138	membrane associated DUF588 domain containing protein, putative, expressed
LOC_Os03g10960	-1.55	2.01e-07	expressed protein
LOC_Os03g11010	-0.7	0.000995	natural resistance-associated macrophage protein, putative, expressed
LOC_Os03g11020	-0.71	2.48e-07	PPR repeat containing protein, expressed
LOC_Os03g11030	-1.08	4.28e-06	cyclin, putative, expressed
LOC_Os03g11040	-0.86	1.06e-05	cyclin, putative, expressed
LOC_Os03g11110	-0.63	0.000633	zinc finger family protein, putative, expressed
LOC_Os03g11120	-0.62	0.00157	methionyl-tRNA synthetase, putative, expressed
LOC_Os03g11290	-1.04	9.08e-05	expressed protein
LOC_Os03g11340	-0.66	0.000752	leucine-rich repeat resistance protein, putative, expressed
LOC_Os03g11400	-0.75	3.25e-06	targeting protein-related, putative, expressed
LOC_Os03g11410	-0.65	4.27e-05	mitochondrial-processing peptidase subunit, mitochondrial precursor, putative, expressed
LOC_Os03g11460	-1.15	2.6e-08	expressed protein
LOC_Os03g11480	-0.66	0.00264	expressed protein
LOC_Os03g11510	-1.19	1.33e-10	mitochondrial carrier protein, putative, expressed
LOC_Os03g11520	-0.7	0.00321	expressed protein
LOC_Os03g11690	-0.78	7.24e-07	PPR repeat containing protein, expressed
LOC_Os03g11819	-0.92	1.12e-09	expressed protein
LOC_Os03g11890	-0.63	4.85e-07	potyvirus VPg interacting protein, putative, expressed
LOC_Os03g12320	-0.68	0.000146	UDP-3-O- N-acetylglucosamine deacetylase, putative, expressed
LOC_Os03g12730	-0.58	1.97e-06	receptor protein kinase CLAVATA1 precursor, putative, expressed
LOC_Os03g12930	-0.61	5.48e-07	expressed protein
LOC_Os03g12940	-0.68	0.00115	OsFBO13 - F-box and other domain containing protein, expressed
LOC_Os03g12980	-0.8	0.0012	expressed protein
LOC_Os03g13000	-0.64	0.0134	GTP-binding protein, putative, expressed
LOC_Os03g13060	-0.67	2.32e-05	expressed protein
LOC_Os03g13100	-0.89	2.68e-07	ariadne-1, putative, expressed
LOC_Os03g13130	-0.86	7.67e-06	ternary complex factor MIP1, putative, expressed
LOC_Os03g13190	-0.88	0.000251	transposon protein, putative, unclassified, expressed
LOC_Os03g13230	-0.75	2.55e-06	pentatricopeptide, putative, expressed
LOC_Os03g13370	-0.75	3.87e-05	tetratricopeptide repeat domain containing protein, expressed
LOC_Os03g13790	-0.62	0.00172	myb/SANT domain protein, putative, expressed
LOC_Os03g13830	-0.63	0.000202	pentatricopeptide, putative, expressed
LOC_Os03g14050	-0.59	2.72e-06	thaumatin-like protein 1 precursor, putative, expressed
LOC_Os03g14380	-0.64	0.000282	autophagy protein 9, putative, expressed
LOC_Os03g14510	-0.96	0.000146	immature colon carcinoma transcript 1 protein precursor, putative, expressed
LOC_Os03g14520	-0.97	8.88e-06	nucleotide-sensitive chloride conductance regulator containing protein, expressed
LOC_Os03g14690	-0.68	0.00163	vacuolar ATP synthase 98 kDa subunit, putative, expressed
LOC_Os03g14710	-0.76	0.0132	protein kinase, putative, expressed
LOC_Os03g14790	-0.61	0.00145	piwi domain containing protein, putative, expressed
LOC_Os03g14820	-1	1.77e-05	expressed protein
LOC_Os03g14900	-1.5	1.35e-05	NB-ARC/LRR disease resistance protein, putative, expressed
LOC_Os03g14980	-0.7	0.000168	lissencephaly type-1-like homology motif, putative, expressed
LOC_Os03g14990	-0.66	0.00129	chorismate synthase 2, chloroplast precursor, putative, expressed
LOC_Os03g15110	-1.39	4.12e-12	expressed protein
LOC_Os03g15350	-0.72	1.12e-05	Sel1 repeat domain containing protein, putative, expressed
LOC_Os03g15560	-0.66	0.000653	wibg, putative, expressed
LOC_Os03g15590	-0.78	0.000624	eukaryotic translation initiation factor, putative, expressed
LOC_Os03g15760	-1.16	3.41e-07	expressed protein
LOC_Os03g15780	-0.69	2.9e-05	anthranilate synthase component I-1, chloroplast precursor, putative, expressed
LOC_Os03g16000	-0.59	0.002	src homology-3 domain protein 3, putative, expressed
LOC_Os03g16334	-0.61	3.83e-05	fringe-related protein, putative, expressed
LOC_Os03g16460	-0.64	0.000318	expressed protein
LOC_Os03g16480	-0.95	1.86e-06	zinc finger family protein, putative, expressed
LOC_Os03g16890	-0.84	0.00028	N-acetylglucosaminyltransferase, putative, expressed
LOC_Os03g17140	-0.72	5.22e-08	expressed protein
LOC_Os03g17540	-0.69	1.17e-09	TBC domain containing protein, expressed
LOC_Os03g17634	-0.68	0.000596	PPR repeat domain containing protein, putative, expressed
LOC_Os03g17730	-0.79	2.08e-05	P-protein, putative, expressed
LOC_Os03g17740	-0.73	4.74e-06	transporter, putative, expressed
LOC_Os03g17900	-0.63	8.54e-05	hydrolase, alpha/beta fold family protein, putative, expressed
LOC_Os03g17910	-0.78	0.000177	kinesin like protein, putative, expressed
LOC_Os03g18110	-1	2.38e-06	proteins of unknown function domain containing protein, putative, expressed
LOC_Os03g18160	-0.71	0.000311	mitochondrial carrier protein, putative, expressed
LOC_Os03g18440	-0.69	3.99e-05	expressed protein
LOC_Os03g18470	-1.26	7.07e-05	expressed protein
LOC_Os03g18510	-1.24	1.62e-07	expressed protein
LOC_Os03g18530	-0.59	0.00132	ECAGL1 - ECA1 gametogenesis related family protein precursor, expressed
LOC_Os03g18590	-0.59	6e-05	malonyl CoA-acyl carrier protein transacylase, mitochondrial precursor, putative, expressed
LOC_Os03g18620	-1.04	3.68e-13	PPR repeat domain containing protein, putative, expressed
LOC_Os03g18680	-0.77	2.46e-06	membrane associated DUF588 domain containing protein, putative, expressed
LOC_Os03g18690	-0.65	0.00022	26S protease regulatory subunit 4, putative, expressed
LOC_Os03g18700	-0.68	0.00719	expressed protein
LOC_Os03g18830	-0.58	4.17e-06	programmed cell death protein 2, putative, expressed
LOC_Os03g19000	-1.18	3.22e-05	peroxisomal biogenesis factor 11, putative, expressed
LOC_Os03g19210	-1.01	5.15e-06	hypothetical protein
LOC_Os03g19220	-1.2	4.73e-05	expressed protein
LOC_Os03g19340	-0.75	3.53e-06	WD domain, G-beta repeat domain containing protein, expressed
LOC_Os03g19380	-0.63	0.0254	calvin cycle protein CP12, putative, expressed
LOC_Os03g19410	-0.67	0.00107	OsPOP7 - Putative Prolyl Oligopeptidase homologue, expressed
LOC_Os03g19452	-0.59	0.00264	SMP-30/Gluconolaconase/LRE domain protein, putative, expressed
LOC_Os03g19480	-0.59	1.53e-05	SET domain containing protein, expressed
LOC_Os03g19570	-0.82	3.33e-06	fip1 motif family protein, expressed
LOC_Os03g19680	-0.84	0.000128	enoyl-CoA hydratase/isomerase family protein, putative, expressed
LOC_Os03g19760	-0.82	1.3e-06	HAD-superfamily hydrolase, subfamily IA, variant 3 containing protein, expressed
LOC_Os03g19960	-0.6	3.94e-05	ATP-dependent RNA helicase, putative, expressed
LOC_Os03g20180	-0.66	0.000537	ECT protein, putative, expressed
LOC_Os03g20420	-0.89	0.000532	alpha-N-arabinofuranosidase A, putative, expressed
LOC_Os03g20460	-1.4	5.52e-07	guanylate kinase, putative, expressed
LOC_Os03g20650	-0.78	0.00736	bZIP transcription factor domain containing protein, expressed
LOC_Os03g20750	-0.67	2.48e-05	outer mitochondrial membrane porin, putative, expressed
LOC_Os03g20780	-0.7	0.000833	ethylene-insensitive 3, putative, expressed
LOC_Os03g20850	-1.1	0.000399	exostosin family domain containing protein, expressed
LOC_Os03g21120	-0.58	0.0224	nucleoside-triphosphatase, putative, expressed
LOC_Os03g21130	-0.8	0.00895	expressed protein
LOC_Os03g21400	-0.83	5.61e-05	cytochrome P450, putative, expressed
LOC_Os03g21510	-0.61	1.13e-07	inactive receptor kinase At2g26730 precursor, putative, expressed
LOC_Os03g21690	-0.84	5.09e-05	lung seven transmembrane domain containing protein, putative, expressed
LOC_Os03g21800	-0.69	6.9e-05	bZIP transcription factor family protein, putative, expressed
LOC_Os03g21880	-0.89	0.000513	THION28 - Plant thionin family protein precursor, expressed
LOC_Os03g21900	-0.69	0.034	uroporphyrinogen decarboxylase, putative, expressed
LOC_Os03g21999	-0.6	1.46e-08	expressed protein
LOC_Os03g22190	-1.39	1.08e-10	expressed protein
LOC_Os03g22259	-1.54	1.24e-08	expressed protein
LOC_Os03g22270	-0.67	1.83e-05	auxin-repressed protein, putative, expressed
LOC_Os03g22310	-0.85	2.7e-06	expressed protein
LOC_Os03g22330	-0.59	0.00517	blue-light photoreceptor PHR2, putative, expressed
LOC_Os03g22360	-0.83	1.01e-05	expressed protein
LOC_Os03g22380	-0.68	9.24e-05	RNA recognition motif containing protein, expressed
LOC_Os03g22400	-0.68	4.37e-06	ulp1 protease family protein, putative, expressed
LOC_Os03g22430	-0.92	8.7e-06	OsClp5 - Putative Clp protease homologue, expressed
LOC_Os03g22655	-0.84	3.12e-07	tubby-like F-box protein 3, putative, expressed
LOC_Os03g22720	-0.62	1.5e-05	expressed protein
LOC_Os03g22740	-0.72	4.2e-06	nucleolar protein NOP5-1, putative, expressed
LOC_Os03g22770	-0.63	0.016	CCT/B-box zinc finger protein, putative, expressed
LOC_Os03g22810	-0.88	0.000214	copper/zinc superoxide dismutase, putative, expressed
LOC_Os03g22870	-0.63	0.00146	SAC3/GANP family protein, putative, expressed
LOC_Os03g22880	-0.67	0.000569	nucleolar protein 5A, putative, expressed
LOC_Os03g22900	-0.74	3.8e-06	SNF2 family N-terminal domain containing protein, expressed
LOC_Os03g22990	-0.81	5.22e-07	OsFBX84 - F-box domain containing protein, expressed
LOC_Os03g23120	-0.68	0.00169	retrotransposon protein, putative, Ty3-gypsy subclass, expressed
LOC_Os03g23935	-0.62	0.00137	WD domain, G-beta repeat domain containing protein, expressed
LOC_Os03g23980	-0.81	0.000673	NAD dependent epimerase/dehydratase family protein, putative, expressed
LOC_Os03g24030	-0.8	0.0122	glutaredoxin, putative, expressed
LOC_Os03g24170	-0.67	0.0238	phosphatidylinositol-4-phosphate 5-kinase, putative, expressed
LOC_Os03g24180	-0.59	2.4e-05	pleckstrin homology domain-containing protein, putative, expressed
LOC_Os03g24184	-0.92	0.00033	TRAF-type zinc finger domain-containing protein 1, putative, expressed
LOC_Os03g24339	-0.87	8.9e-07	PWWP domain containing protein, expressed
LOC_Os03g24890	-0.88	2.82e-15	RNA recognition motif containing protein, putative, expressed
LOC_Os03g25110	-0.85	0.000172	expressed protein
LOC_Os03g25180	-0.62	0.000655	retrotransposon protein, putative, unclassified
LOC_Os03g25374	-0.61	0.0395	expressed protein
LOC_Os03g25390	-0.7	1.23e-06	novel plant SNARE 11, putative, expressed
LOC_Os03g25420	-0.97	4.11e-05	expressed protein
LOC_Os03g25450	-1.09	4.99e-13	h/ACA ribonucleoprotein complex subunit 4, putative, expressed
LOC_Os03g25660	-0.85	0.00125	expressed protein
LOC_Os03g25690	-0.7	2.68e-07	expressed protein
LOC_Os03g26000	-0.92	3.44e-05	expressed protein
LOC_Os03g26044	-0.61	0.00102	CSLA5 - cellulose synthase-like family A; mannan synthase, expressed
LOC_Os03g26070	-1.03	5.16e-06	expressed protein
LOC_Os03g26220	-1.5	1.87e-07	expressed protein
LOC_Os03g26350	-0.8	2.48e-05	transposon protein, putative, CACTA, En/Spm sub-class, expressed
LOC_Os03g26791	-0.59	0.00522	expressed protein
LOC_Os03g26820	-0.79	0.0068	LTPL52 - Protease inhibitor/seed storage/LTP family protein precursor, expressed
LOC_Os03g26830	-1.32	8.97e-09	expressed protein
LOC_Os03g26960	-0.68	5.18e-06	intron-binding protein aquarius, putative, expressed
LOC_Os03g27040	-1.02	4e-06	heavy metal-associated domain containing protein, expressed
LOC_Os03g27340	-0.6	3.38e-08	expressed protein
LOC_Os03g27460	-0.74	0.000183	heat shock protein DnaJ, putative, expressed
LOC_Os03g27490	-1.12	0.000365	expressed protein
LOC_Os03g27760	-1.31	0.00394	nodulation protein-related, putative, expressed
LOC_Os03g27770	-0.95	6.41e-06	heme oxygenase 2, putative, expressed
LOC_Os03g27780	-0.87	0.0071	protein phosphotase protein, putative, expressed
LOC_Os03g27800	-0.61	0.00992	paramyosin, putative, expressed
LOC_Os03g27930	-0.79	0.000207	RNA cap guanine-N2 methyltransferase domain containing protein, expressed
LOC_Os03g27970	-0.72	1.27e-09	WD domain, G-beta repeat domain containing protein, expressed
LOC_Os03g28250	-0.86	8.78e-05	expressed protein
LOC_Os03g28270	-0.58	0.00413	Leucine Rich Repeat family protein, expressed
LOC_Os03g28310	-0.67	1.68e-06	dnaJ domain containing protein, expressed
LOC_Os03g29170	-0.83	2.08e-05	sterol-4-alpha-carboxylate 3-dehydrogenase, decarboxylating, putative, expressed
LOC_Os03g29630	-1.43	1.84e-08	ulp1 protease family protein, putative, expressed
LOC_Os03g29770	-0.89	0.000393	EF hand family protein, expressed
LOC_Os03g29790	-0.91	3.22e-08	retrotransposon protein, putative, Ty3-gypsy subclass
LOC_Os03g29830	-0.66	0.000585	expressed protein
LOC_Os03g30020	-1.16	9.24e-05	expressed protein
LOC_Os03g30200	-0.58	4.66e-05	mitochondrial import inner membrane translocase subunit Tim17, putative, expressed
LOC_Os03g30530	-0.89	0.00101	expressed protein
LOC_Os03g30670	-1.18	2.3e-05	expressed protein
LOC_Os03g30790	-0.58	5.5e-05	erlin-2 precursor, putative, expressed
LOC_Os03g30840	-0.68	4.8e-06	expressed protein
LOC_Os03g30934	-0.69	2.56e-06	UDP-N-acetylglucosamine transferase subunit ALG14, putative, expressed
LOC_Os03g31010	-0.89	1.85e-07	expressed protein
LOC_Os03g31120	-0.72	1.73e-05	circumsporozoite protein precursor, putative, expressed
LOC_Os03g31570	-0.63	2.19e-05	proline-rich family protein, putative, expressed
LOC_Os03g31690	-0.89	0.0118	GCN5-related N-acetyltransferase, putative, expressed
LOC_Os03g31706	-0.77	6.88e-05	expressed protein
LOC_Os03g32070	-0.61	0.00559	retrotransposon protein, putative, unclassified, expressed
LOC_Os03g32370	-0.66	0.000116	retrotransposon protein, putative, unclassified, expressed
LOC_Os03g32380	-0.63	0.000114	retrotransposon protein, putative, Ty3-gypsy subclass
LOC_Os03g32390	-0.58	0.00893	retrotransposon protein, putative, unclassified, expressed
LOC_Os03g32580	-0.77	0.000231	BRASSINOSTEROID INSENSITIVE 1-associated receptor kinase 1 precursor, putative, expressed
LOC_Os03g32630	-0.58	2.38e-06	ABC transporter, ATP-binding protein, putative, expressed
LOC_Os03g33920	-0.68	0.00379	conserved hypothetical protein
LOC_Os03g34230	-1.08	9.7e-06	expressed protein
LOC_Os03g35600	-0.58	0.0102	serine/threonine-protein kinase receptor precursor, putative, expressed
LOC_Os03g36500	-0.74	0.000547	expressed protein
LOC_Os03g36684	-0.77	0.00774	retrotransposon protein, putative, unclassified, expressed
LOC_Os03g36750	-0.72	0.0109	cbbY, putative, expressed
LOC_Os03g36780	-0.6	0.000608	elongation factor, putative, expressed
LOC_Os03g37090	-0.69	0.000744	expressed protein
LOC_Os03g37100	-0.78	1.19e-05	DTW domain containing protein, putative, expressed
LOC_Os03g37260	-0.71	0.00312	pentatricopeptide, putative, expressed
LOC_Os03g37270	-1.01	1.21e-08	RNA recognition motif containing protein, putative, expressed
LOC_Os03g37320	-0.71	0.0181	expressed protein
LOC_Os03g37554	-0.64	0.0398	retrotransposon protein, putative, Ty1-copia subclass, expressed
LOC_Os03g37710	-0.59	0.0457	conserved hypothetical protein
LOC_Os03g37820	-1.29	5.2e-07	expressed protein
LOC_Os03g38650	-0.66	3.55e-05	expressed protein
LOC_Os03g38930	-0.82	6.98e-08	expressed protein
LOC_Os03g39170	-0.61	4.89e-06	frigida, putative, expressed
LOC_Os03g39350	-0.81	1.97e-09	retrotransposon protein, putative, Ty3-gypsy subclass, expressed
LOC_Os03g39380	-0.67	0.00999	expressed protein
LOC_Os03g39640	-0.93	0.00303	CBS domain containing protein, expressed
LOC_Os03g39720	-0.71	3.43e-06	expressed protein
LOC_Os03g40060	-1.01	6.92e-07	expressed protein
LOC_Os03g40110	-0.96	2.59e-06	nop14-like family protein, expressed
LOC_Os03g40170	-0.69	0.00258	zinc finger, C3HC4 type domain containing protein, expressed
LOC_Os03g40390	-0.58	0.000369	expressed protein
LOC_Os03g40720	-0.73	2.76e-05	UDP-glucose 6-dehydrogenase, putative, expressed
LOC_Os03g40800	-0.97	6.14e-12	expressed protein
LOC_Os03g40900	-0.85	4.07e-08	expressed protein
LOC_Os03g41080	-0.62	0.013	seed maturation protein PM23, putative, expressed
LOC_Os03g41100	-0.59	1.58e-05	cyclin, putative, expressed
LOC_Os03g41130	-0.62	0.000515	expressed protein
LOC_Os03g41170	-0.58	0.00144	expressed protein
LOC_Os03g41530	-1	0.000116	single-stranded DNA-binding protein, putative, expressed
LOC_Os03g42040	-1.48	2.54e-10	HEAT repeat family protein, putative, expressed
LOC_Os03g42130	-0.82	0.00102	gibberellin 20 oxidase 2, putative, expressed
LOC_Os03g42190	-0.72	1.81e-06	expressed protein
LOC_Os03g42230	-0.59	5.68e-07	B3 DNA binding domain containing protein, expressed
LOC_Os03g42280	-0.65	0.000221	B3 DNA binding domain containing protein, expressed
LOC_Os03g42320	-0.87	4.11e-08	Sec1 family transport protein, putative, expressed
LOC_Os03g42334	-0.6	7.3e-05	expressed protein
LOC_Os03g42440	-1.36	1.01e-12	expressed protein
LOC_Os03g42480	-1.02	1.62e-08	expressed protein
LOC_Os03g42569	-1.47	4.84e-08	expressed protein
LOC_Os03g42650	-0.94	6.79e-06	vegetative storage protein, putative, expressed
LOC_Os03g42770	-1.29	3.46e-13	expressed protein
LOC_Os03g42780	-1.23	0.000182	zinc finger protein-related, putative, expressed
LOC_Os03g42820	-0.58	9.85e-06	LIM domain-containing protein, putative, expressed
LOC_Os03g42830	-0.94	0.00062	MATE efflux family protein, putative, expressed
LOC_Os03g42840	-0.62	0.000807	calcineurin B, putative, expressed
LOC_Os03g42930	-0.95	2.38e-11	expressed protein
LOC_Os03g43130	-0.94	1.86e-05	transposon protein, putative, unclassified
LOC_Os03g43390	-1.2	1.8e-06	F-box/LRR domain containing protein, putative, expressed
LOC_Os03g43540	-0.64	0.0101	expressed protein
LOC_Os03g43720	-0.77	0.00181	transporter family protein, putative, expressed
LOC_Os03g43870	-0.6	0.0136	expressed protein
LOC_Os03g43930	-0.61	2.48e-08	START domain containing protein, expressed
LOC_Os03g44030	-0.76	9.82e-09	expressed protein
LOC_Os03g44159	-1.31	6.58e-09	expressed protein
LOC_Os03g44300	-0.72	4.85e-05	transketolase, putative, expressed
LOC_Os03g44440	-1.44	1.44e-11	cyclic nucleotide-gated ion channel, putative, expressed
LOC_Os03g44530	-0.65	0.00948	GTPase of unknown function domain containing protein, putative, expressed
LOC_Os03g44610	-0.95	0.000158	IQ calmodulin-binding motif domain containing protein, expressed
LOC_Os03g44650	-0.82	6.2e-08	glutaredoxin, putative, expressed
LOC_Os03g44760	-0.64	0.013	SWI1, putative, expressed
LOC_Os03g44810	-0.95	0.000517	expressed protein
LOC_Os03g44840	-0.83	1.54e-06	choline transporter-related, putative, expressed
LOC_Os03g44900	-0.65	0.000157	CCR4-NOT transcription factor, putative, expressed
LOC_Os03g45300	-0.87	5.39e-09	transposon protein, putative, unclassified, expressed
LOC_Os03g45390	-0.88	1.21e-06	glucan endo-1,3-beta-glucosidase precursor, putative, expressed
LOC_Os03g45410	-0.75	0.00298	TATA-binding protein, putative, expressed
LOC_Os03g46030	-0.68	0.000436	expressed protein
LOC_Os03g46230	-0.98	1.71e-13	retrotransposon protein, putative, unclassified, expressed
LOC_Os03g46510	-0.88	1.11e-06	OsFBX103 - F-box domain containing protein, expressed
LOC_Os03g46600	-1.54	2.02e-20	acidic leucine-rich nuclear phosphoprotein 32-related protein 2, putative, expressed
LOC_Os03g46610	-1.12	7.79e-12	DEAD-box ATP-dependent RNA helicase, putative, expressed
LOC_Os03g46650	-0.64	0.000188	WD domain, G-beta repeat domain containing protein, expressed
LOC_Os03g46681	-0.68	0.00114	expressed protein
LOC_Os03g46690	-1.46	7.51e-08	OsFBX105 - F-box domain containing protein, expressed
LOC_Os03g46710	-0.6	1.96e-05	expressed protein
LOC_Os03g46720	-0.81	1.21e-08	OsFBX106 - F-box domain containing protein, expressed
LOC_Os03g46950	-0.89	1.5e-05	DNA binding protein, putative, expressed
LOC_Os03g47050	-0.79	1.9e-08	expressed protein
LOC_Os03g47240	-0.75	0.00749	expressed protein
LOC_Os03g47580	-0.62	0.000396	ubiquitin-conjugating enzyme, putative, expressed
LOC_Os03g47820	-0.99	8.6e-06	PINHEAD, putative, expressed
LOC_Os03g47970	-0.58	0.00034	GATA transcription factor 25, putative, expressed
LOC_Os03g47980	-0.98	0.000366	expressed protein
LOC_Os03g48000	-0.73	8.97e-06	CorA-like magnesium transporter protein, putative, expressed
LOC_Os03g48030	-0.92	2.14e-05	integral membrane HPP family protein, putative, expressed
LOC_Os03g48040	-0.99	3.46e-06	2Fe-2S iron-sulfur cluster binding domain containing protein, expressed
LOC_Os03g48050	-0.6	0.00103	RNA methyltransferase, TrmH family protein, putative, expressed
LOC_Os03g48140	-0.85	1.75e-05	myosin, putative, expressed
LOC_Os03g48160	-0.82	2.27e-05	phosphomevalonate kinase, putative, expressed
LOC_Os03g48190	-0.88	0.00233	expressed protein
LOC_Os03g48260	-1.06	6.01e-07	expressed protein
LOC_Os03g48320	-0.64	2.15e-06	disease resistance RPP13-like protein 1, putative, expressed
LOC_Os03g48380	-0.7	0.0103	expressed protein
LOC_Os03g48440	-0.98	0.00478	expressed protein
LOC_Os03g48490	-0.76	3.54e-06	centromere protein, putative, expressed
LOC_Os03g48600	-0.61	0.00107	domain of unknown function DUF966 domain containing protein, expressed
LOC_Os03g48660	-0.76	4.61e-10	DUF1336 domain containing protein, expressed
LOC_Os03g48810	-0.74	0.00937	nucleobase-ascorbate transporter, putative, expressed
LOC_Os03g48830	-0.69	7.02e-06	ribosomal protein-related, putative, expressed
LOC_Os03g48950	-0.93	6.96e-06	expressed protein
LOC_Os03g49330	-0.84	0.000232	retrotransposon protein, putative, Ty3-gypsy subclass
LOC_Os03g49430	-1.18	0.000357	pre-mRNA-splicing factor, putative, expressed
LOC_Os03g49480	-1.19	5.51e-05	elongation of fatty acids protein 2, putative, expressed
LOC_Os03g49490	-0.69	0.000482	expressed protein
LOC_Os03g49520	-1.03	1.3e-12	pinin/SDK/memA protein, putative, expressed
LOC_Os03g49570	-0.8	3.73e-06	domain of unknown function, DUF250 domain containing protein, expressed
LOC_Os03g49710	-0.65	0.00366	ribosomal protein S13p/S18e, putative, expressed
LOC_Os03g49820	-0.69	0.000145	expressed protein
LOC_Os03g49960	-0.67	4.63e-06	expressed protein
LOC_Os03g50010	-1.17	3.42e-06	toc64, putative, expressed
LOC_Os03g50110	-0.68	3.33e-07	transcription regulator, putative, expressed
LOC_Os03g50120	-0.93	1.26e-05	zinc finger family protein, putative, expressed
LOC_Os03g50280	-0.62	0.00288	GLTP domain containing protein, putative, expressed
LOC_Os03g50420	-1.1	1.11e-05	expressed protein
LOC_Os03g50480	-0.58	0.0126	phosphoglucomutase, putative, expressed
LOC_Os03g50500	-0.72	8.45e-05	PPR repeat domain containing protein, putative, expressed
LOC_Os03g50530	-0.62	7.12e-06	expressed protein
LOC_Os03g50720	-0.87	0.00155	expressed protein
LOC_Os03g50810	-0.62	0.000171	receptor protein kinase TMK1 precursor, putative, expressed
LOC_Os03g50850	-0.66	0.000428	ZOS3-17 - C2H2 zinc finger protein, expressed
LOC_Os03g50870	-0.63	3.09e-05	expressed protein
LOC_Os03g51030	-0.64	0.004	phytochrome A, putative, expressed
LOC_Os03g51160	-0.64	0.0063	fb27, putative, expressed
LOC_Os03g51210	-0.73	0.0034	expressed protein
LOC_Os03g51270	-0.59	0.00111	OsFBX108 - F-box domain containing protein, expressed
LOC_Os03g51479	-0.59	0.0227	maf, putative, expressed
LOC_Os03g51520	-0.61	9.89e-05	fip1 motif family protein, expressed
LOC_Os03g51550	-0.97	8.09e-06	WD repeat-containing protein 5, putative, expressed
LOC_Os03g51620	-0.89	3.66e-07	DUF221 domain containing protein, expressed
LOC_Os03g51650	-0.94	1.72e-06	membrane protein, putative, expressed
LOC_Os03g51680	-0.6	7.03e-07	fanconi anemia L, putative, expressed
LOC_Os03g51790	-0.75	3.45e-07	GTPase of unknown function domain containing protein, putative, expressed
LOC_Os03g51930	-0.72	0.0283	expressed protein
LOC_Os03g51950	-1.09	3.88e-07	expressed protein
LOC_Os03g52170	-0.8	0.000341	4-hydroxy-3-methylbut-2-enyl diphosphate reductase, putative, expressed
LOC_Os03g52400	-1.93	3.89e-09	ribosomal protein L7/L12 C-terminal domain containing protein, expressed
LOC_Os03g52430	-0.76	8.31e-05	mitochondrial carrier protein, putative, expressed
LOC_Os03g52470	-0.58	9.74e-05	WD domain, G-beta repeat domain containing protein, expressed
LOC_Os03g52490	-0.61	0.000607	nucleic acid binding protein, putative, expressed
LOC_Os03g52640	-0.7	0.000198	expressed protein
LOC_Os03g52680	-0.68	0.00133	expressed protein
LOC_Os03g52720	-0.78	1.1e-05	magnesium-dependent phosphatase 1, putative, expressed
LOC_Os03g52730	-0.78	9.46e-05	magnesium-dependent phosphatase 1, putative, expressed
LOC_Os03g52760	-0.98	1.93e-10	kinase, pfkB family, putative, expressed
LOC_Os03g52770	-1.26	3.58e-05	expressed protein
LOC_Os03g52794	-0.58	0.000232	phosphatidylinositol kinase, putative, expressed
LOC_Os03g52900	-1.01	8.71e-05	expressed protein
LOC_Os03g52970	-0.71	1.94e-06	deoxyhypusine synthase, putative, expressed
LOC_Os03g53000	-0.72	0.000146	XRCC4, putative, expressed
LOC_Os03g53050	-0.69	0.00193	WRKY121, expressed
LOC_Os03g53070	-1.3	1.36e-09	prenylated rab acceptor, putative, expressed
LOC_Os03g53080	-1.11	0.00017	zinc finger, C3HC4 type domain containing protein, expressed
LOC_Os03g53110	-0.63	0.0063	CorA-like magnesium transporter protein, putative, expressed
LOC_Os03g53140	-0.84	6.91e-09	protein transport protein Sec23B, putative, expressed
LOC_Os03g53180	-0.71	4.24e-06	expressed protein
LOC_Os03g53200	-0.6	1.3e-05	OsCML4 - Calmodulin-related calcium sensor protein, expressed
LOC_Os03g53230	-0.81	9.08e-06	bifunctional 3-phosphoadenosine 5-phosphosulfate synthetase, putative, expressed
LOC_Os03g53280	-0.73	0.000574	WD domain containing protein, putative, expressed
LOC_Os03g53410	-0.78	2.5e-06	protein kinase domain containing protein, expressed
LOC_Os03g53490	-0.58	0.0142	PPR repeat containing protein, expressed
LOC_Os03g53530	-1.2	5.64e-06	WD domain, G-beta repeat domain containing protein, expressed
LOC_Os03g53580	-0.66	0.0011	expressed protein
LOC_Os03g53920	-0.73	8.56e-05	kinesin motor domain containing protein, putative, expressed
LOC_Os03g53950	-0.58	0.000371	strictosidine synthase, putative, expressed
LOC_Os03g54084	-0.73	1.78e-09	phytochrome C, putative, expressed
LOC_Os03g54240	-0.98	2.88e-11	expressed protein
LOC_Os03g54870	-0.64	2.2e-05	NLI interacting factor-like phosphatase, putative, expressed
LOC_Os03g55200	-0.99	6.43e-09	ORC5 - Putative origin recognition complex subunit 5, expressed
LOC_Os03g55280	-1.33	9.6e-06	semialdehyde dehydrogenase, NAD binding domain containing protein, putative, expressed
LOC_Os03g55320	-0.67	4.4e-08	protein phosphatase 2C, putative, expressed
LOC_Os03g55350	-0.64	4.08e-07	OsSub31 - Putative Subtilisin homologue, expressed
LOC_Os03g55389	-0.86	4.04e-06	casein kinase II subunit alpha-1, putative, expressed
LOC_Os03g55490	-0.79	7.63e-06	casein kinase II subunit alpha-2, putative, expressed
LOC_Os03g55550	-0.96	1.1e-07	helix-loop-helix DNA-binding domain containing protein, expressed
LOC_Os03g55590	-0.58	0.0109	MYB family transcription factor, putative, expressed
LOC_Os03g55720	-0.73	4.5e-05	cytochrome b6f complex subunit, putative, expressed
LOC_Os03g55776	-0.61	0.000516	expressed protein
LOC_Os03g55930	-0.86	0.000636	ribosomal protein, putative, expressed
LOC_Os03g55970	-1	6.38e-06	uncharacterized protein ycf44, putative, expressed
LOC_Os03g56190	-0.79	0.000389	cytochrome c oxidase-related, putative, expressed
LOC_Os03g56250	-0.59	0.00268	LRR receptor-like protein kinase, putative, expressed
LOC_Os03g56290	-0.82	3.45e-05	expressed protein
LOC_Os03g56380	-1.2	9.1e-13	methyltransferase, putative, expressed
LOC_Os03g56410	-0.73	0.000104	expressed protein
LOC_Os03g56782	-1.1	0.000173	expressed protein
LOC_Os03g56850	-0.61	0.000489	pentatricopeptide, putative, expressed
LOC_Os03g56950	-0.6	0.000225	phytochrome-interacting factor 4, putative, expressed
LOC_Os03g57080	-0.67	0.0231	PLA IIIA/PLP7, putative, expressed
LOC_Os03g57140	-0.74	0.000122	GLTP domain containing protein, putative, expressed
LOC_Os03g57145	-0.65	2.4e-09	expressed protein
LOC_Os03g57230	-0.71	0.000931	expressed protein
LOC_Os03g57270	-0.76	9.12e-11	ubiquitin carboxyl-terminal hydrolase, family 1, putative, expressed
LOC_Os03g57310	-0.63	0.000309	syntaxin, putative, expressed
LOC_Os03g57425	-0.89	0.00122	expressed protein
LOC_Os03g57540	-0.64	7.19e-06	expressed protein
LOC_Os03g57680	-0.94	1.8e-05	aldehyde oxidase, putative, expressed
LOC_Os03g57830	-1.15	2.46e-12	expressed protein
LOC_Os03g57910	-0.64	0.0219	expressed protein
LOC_Os03g58050	-0.97	3.88e-10	ribosomal protein S13p/S18e, putative, expressed
LOC_Os03g58080	-0.76	0.00239	BT1 family protein, putative, expressed
LOC_Os03g58170	-0.69	0.00175	stem-specific protein TSJT1, putative, expressed
LOC_Os03g58204	-0.66	2.93e-06	ribosomal protein L4, putative, expressed
LOC_Os03g58250	-0.82	4.51e-07	bZIP transcription factor domain containing protein, expressed
LOC_Os03g58320	-0.82	0.000286	indole-3-glycerol phosphate lyase, chloroplast precursor, putative, expressed
LOC_Os03g58340	-0.98	5.12e-08	expressed protein
LOC_Os03g58590	-0.59	0.00138	expressed protein
LOC_Os03g58690	-0.75	1.62e-08	expressed protein
LOC_Os03g58710	-0.61	0.000492	riboflavin biosynthesis protein-related, putative, expressed
LOC_Os03g58720	-0.74	0.000475	RNA recognition motif containing protein, putative, expressed
LOC_Os03g58730	-0.7	5.5e-08	retrotransposon protein, putative, Ty1-copia subclass, expressed
LOC_Os03g58780	-0.69	0.00866	expressed protein
LOC_Os03g58800	-0.6	0.00014	ATPase, putative, expressed
LOC_Os03g58810	-0.84	3.26e-05	DEAD-box ATP-dependent RNA helicase, putative, expressed
LOC_Os03g58920	-0.76	9.41e-05	galactosyltransferase family protein, putative, expressed
LOC_Os03g58970	-0.97	0.0015	expressed protein
LOC_Os03g59160	-0.69	1.36e-09	elongation factor P, putative, expressed
LOC_Os03g59350	-0.6	0.0467	anthocyanin 3-O-beta-glucosyltransferase, putative, expressed
LOC_Os03g59480	-0.73	2.86e-05	expressed protein
LOC_Os03g59530	-1.04	0.00013	protein Kinase-associated protein phosphatase, putative, expressed
LOC_Os03g59700	-0.67	2.32e-08	peptidyl-prolyl cis-trans isomerase, putative, expressed
LOC_Os03g59730	-0.75	1.22e-05	No apical meristem protein, putative, expressed
LOC_Os03g59880	-0.75	0.00188	expressed protein
LOC_Os03g60120	-0.77	0.000806	AP2 domain containing protein, expressed
LOC_Os03g60130	-0.85	0.000277	transcription elongation factor protein, putative, expressed
LOC_Os03g60180	-0.63	2.25e-05	GTPase of unknown function domain containing protein, putative, expressed
LOC_Os03g60350	-0.7	0.00224	leaf senescence related protein, putative, expressed
LOC_Os03g60360	-0.94	0.000107	protein kinase PKN/PRK1, effector, putative, expressed
LOC_Os03g60430	-1.07	9.05e-05	AP2 domain containing protein, expressed
LOC_Os03g60460	-0.9	4.06e-10	aminopeptidase, putative, expressed
LOC_Os03g60530	-0.75	1.83e-06	ras-related protein, putative, expressed
LOC_Os03g60730	-0.69	7.37e-06	transposon protein, putative, unclassified, expressed
LOC_Os03g60920	-0.66	2.14e-08	Methyltransferase small domain containing protein, expressed
LOC_Os03g60992	-0.79	0.000121	expressed protein
LOC_Os03g61060	-0.64	1.91e-05	protein kinase domain containing protein, expressed
LOC_Os03g61070	-0.65	0.0215	expressed protein
LOC_Os03g61210	-0.8	3e-05	domain of unknown function domain containing protein, expressed
LOC_Os03g61249	-0.97	6.12e-06	RD26, putative, expressed
LOC_Os03g61580	-0.91	1.59e-09	expressed protein
LOC_Os03g61600	-0.59	3.69e-06	phosphoribosylformylglycinamidine synthase, putative, expressed
LOC_Os03g61680	-0.76	0.00656	huntingtin-interacting protein HYPK, putative, expressed
LOC_Os03g61690	-0.69	3.82e-06	protein phosphatase 2C, putative, expressed
LOC_Os03g61710	-0.67	0.000925	GHMP kinases ATP-binding protein, putative, expressed
LOC_Os03g61730	-0.59	0.016	heat shock protein DnaJ, putative, expressed
LOC_Os03g61890	-0.72	0.000131	chloroplast protein import component Toc159, putative, expressed
LOC_Os03g62100	-0.58	0.00116	MYB family transcription factor, putative, expressed
LOC_Os03g62160	-0.58	0.00452	expressed protein
LOC_Os03g62300	-1.14	8.02e-06	expressed protein
LOC_Os03g62340	-0.58	0.000592	protein kinase family protein, putative, expressed
LOC_Os03g62400	-0.78	0.00047	pentatricopeptide, putative, expressed
LOC_Os03g62420	-0.61	0.00737	expressed protein
LOC_Os03g62600	-0.67	0.00925	ras-related protein, putative, expressed
LOC_Os03g62650	-0.7	9.68e-05	ion channel DMI1-like, chloroplast precursor, putative, expressed
LOC_Os03g62660	-0.65	9.64e-06	transposon protein, putative, unclassified, expressed
LOC_Os03g62680	-0.88	1.27e-11	expressed protein
LOC_Os03g62750	-0.62	0.028	inner membrane protein, putative, expressed
LOC_Os03g62790	-0.63	0.00346	pirin, putative, expressed
LOC_Os03g62850	-0.92	7.29e-07	AMP-binding enzyme, putative, expressed
LOC_Os03g63020	-0.75	0.00102	protein kinase domain containing protein, expressed
LOC_Os03g63074	-0.71	0.00375	Ser/Thr protein phosphatase family protein, expressed
LOC_Os03g63124	-0.69	0.0164	retrotransposon protein, putative, unclassified, expressed
LOC_Os03g63330	-0.98	0.00041	aspartokinase, chloroplast precursor, putative, expressed
LOC_Os03g63350	-0.71	0.0321	expressed protein
LOC_Os03g63360	-0.67	5.89e-05	glutathione S-transferase, putative, expressed
LOC_Os03g63410	-0.9	2.79e-15	elongation factor Tu, putative, expressed
LOC_Os03g63440	-0.8	1.61e-06	frigida, putative, expressed
LOC_Os03g63554	-0.64	1.24e-05	DUF565 domain containing protein, putative, expressed
LOC_Os03g63590	-0.85	2.44e-07	metallo-beta-lactamase, putative, expressed
LOC_Os03g63700	-0.67	1.34e-07	AIG2-like family domain containing protein, expressed
LOC_Os03g63940	-0.61	0.000201	CBS domain containing membrane protein, putative, expressed
LOC_Os03g64010	-0.7	0.000114	expressed protein
LOC_Os03g64340	-0.8	0.00619	heavy metal-associated domain containing protein, expressed
LOC_Os03g64415	-0.74	2.28e-11	kinesin motor domain containing protein, putative, expressed
LOC_Os04g01540	-0.59	0.00329	expressed protein
LOC_Os04g01674	-0.82	0.00913	erythronate-4-phosphate dehydrogenase domain containing protein, expressed
LOC_Os04g01970	-0.67	0.000151	SWI/SNF-related matrix-associated actin-dependent regulator of chromatin subfamily C member, putative, expressed
LOC_Os04g01980	-1	0.00117	receptor protein kinase, putative, expressed
LOC_Os04g02000	-0.78	8.13e-06	zinc finger family protein, putative, expressed
LOC_Os04g02530	-0.71	0.008	expressed protein
LOC_Os04g02730	-1.15	8.98e-05	tRNA-dihydrouridine synthase 3-like, putative, expressed
LOC_Os04g02780	-0.93	0.00376	amidase family protein, putative, expressed
LOC_Os04g02830	-0.77	5.18e-08	expressed protein
LOC_Os04g02890	-0.59	1.86e-05	expressed protein
LOC_Os04g03884	-0.7	0.00111	transposon protein, putative, CACTA, En/Spm sub-class, expressed
LOC_Os04g04000	-0.62	0.00595	ECT protein, putative, expressed
LOC_Os04g04020	-0.59	0.000209	protein transport protein Sec24-like, putative, expressed
LOC_Os04g04030	-0.8	5.04e-05	expressed protein
LOC_Os04g04330	-1.47	4.72e-06	receptor-like protein kinase 2 precursor, putative, expressed
LOC_Os04g05280	-0.63	3.43e-05	transposon protein, putative, unclassified, expressed
LOC_Os04g05770	-1.04	0.00267	expressed protein
LOC_Os04g06350	-1.17	6.32e-06	expressed protein
LOC_Os04g06710	-0.68	0.0089	expressed protein
LOC_Os04g06840	-0.66	0.0123	expressed protein
LOC_Os04g08110	-0.91	7.73e-09	expressed protein
LOC_Os04g08180	-0.66	0.00163	expressed protein
LOC_Os04g08410	-0.66	0.00028	ELM2 domain containing protein, putative, expressed
LOC_Os04g08460	-0.7	9.93e-06	OsFBX115 - F-box domain containing protein, expressed
LOC_Os04g08749	-0.86	6.21e-10	expressed protein
LOC_Os04g09560	-0.79	0.00501	tesmin/TSO1-like CXC domain containing protein, expressed
LOC_Os04g10400	-1.3	1.1e-09	electron transfer flavoprotein subunit beta, putative, expressed
LOC_Os04g10569	-0.65	0.007	glutamyl-tRNA amidotransferase, putative, expressed
LOC_Os04g11440	-0.72	1.11e-06	F-box protein interaction domain containing protein, expressed
LOC_Os04g11760	-0.77	0.000648	disease resistance protein, putative, expressed
LOC_Os04g11820	-0.59	0.000597	white-brown complex homolog protein, putative, expressed
LOC_Os04g11830	-0.9	3.89e-09	TCP family transcription factor, putative, expressed
LOC_Os04g11880	-0.67	5.47e-05	WD domain, G-beta repeat domain containing protein, expressed
LOC_Os04g11980	-0.81	5.9e-08	expressed protein
LOC_Os04g12480	-1.21	1.31e-09	pumilio-family RNA binding repeat containing protein, expressed
LOC_Os04g12980	-0.74	1.93e-05	UDP-glucoronosyl/UDP-glucosyl transferase, putative, expressed
LOC_Os04g13160	-1.55	1.35e-09	OsFBD9 - F-box and FBD domain containing protein, expressed
LOC_Os04g13170	-0.7	4.8e-06	OsFBD10 - F-box and FBD domain containing protein, expressed
LOC_Os04g13190	-0.67	0.0323	expressed protein
LOC_Os04g13200	-1.05	0.000636	expressed protein
LOC_Os04g13350	-0.76	1.02e-05	retrotransposon protein, putative, unclassified, expressed
LOC_Os04g13470	-0.88	1.13e-07	expressed protein
LOC_Os04g13700	-0.86	2.62e-06	retrotransposon protein, putative, Ty3-gypsy subclass, expressed
LOC_Os04g14130	-0.7	4.02e-08	pentatricopeptide, putative, expressed
LOC_Os04g14140	-0.76	4.07e-10	expressed protein
LOC_Os04g14200	-0.59	1.16e-06	expressed protein
LOC_Os04g14210	-1.56	1.57e-11	expressed protein
LOC_Os04g14620	-0.61	0.00351	retrotransposon protein, putative, Ty3-gypsy subclass, expressed
LOC_Os04g14680	-0.93	1.94e-05	OsAPx3 - Peroxisomal Ascorbate Peroxidase encoding gene 5,8, expressed
LOC_Os04g14710	-0.66	4.05e-07	flavin-containing monooxygenase family protein, putative, expressed
LOC_Os04g15550	-0.89	1.72e-15	expressed protein
LOC_Os04g15670	-0.84	1.48e-05	expressed protein
LOC_Os04g18200	-1.27	8.67e-10	dihydrodipicolinate synthase, chloroplast precursor, putative, expressed
LOC_Os04g18280	-0.59	6.95e-05	retrotransposon protein, putative, unclassified, expressed
LOC_Os04g19740	-1.23	0.00012	transketolase, chloroplast precursor, putative, expressed
LOC_Os04g19790	-0.84	4.54e-10	expressed protein
LOC_Os04g20220	-0.69	3.51e-06	elongation factor Tu, putative, expressed
LOC_Os04g20640	-0.78	5.56e-06	retrotransposon, putative, centromere-specific, expressed
LOC_Os04g20810	-1.35	1.51e-06	receptor protein kinase, putative, expressed
LOC_Os04g20920	-0.63	9.27e-06	H-BTB2 - Bric-a-Brac, Tramtrack, Broad Complex BTB domain with H family conserved sequence, expressed
LOC_Os04g21110	-1.76	2.02e-19	phosphoribulokinase/Uridine kinase family protein, expressed
LOC_Os04g21430	-0.95	0.000125	expressed protein
LOC_Os04g21580	-0.63	0.00244	retrotransposon protein, putative, unclassified, expressed
LOC_Os04g21600	-0.61	8.66e-06	expressed protein
LOC_Os04g21650	-0.59	3.48e-05	expressed protein
LOC_Os04g22350	-0.7	0.000143	expressed protein
LOC_Os04g22360	-0.69	6.94e-07	DUF647 domain containing protein, putative, expressed
LOC_Os04g22870	-0.6	0.000515	rpp14 family protein, expressed
LOC_Os04g23140	-0.64	6.81e-06	expressed protein
LOC_Os04g23180	-0.94	4.56e-06	cation efflux family protein, putative, expressed
LOC_Os04g23890	-0.63	0.00318	AGC_PVPK_like_kin82y.10 - ACG kinases include homologs to PKA, PKG and PKC, expressed
LOC_Os04g24160	-0.92	4.51e-05	expressed protein
LOC_Os04g24165	-0.72	0.00068	retrotransposon protein, putative, unclassified, expressed
LOC_Os04g24170	-1.17	1.75e-07	RNA recognition motif containing protein, putative, expressed
LOC_Os04g24610	-0.77	0.00297	expressed protein
LOC_Os04g25190	-0.8	0.0114	pollen allergen, putative, expressed
LOC_Os04g25550	-0.9	9.97e-08	FACT complex subunit SPT16, putative, expressed
LOC_Os04g26330	-0.68	0.00238	expressed protein
LOC_Os04g26834	-0.64	0.000886	eukaryotic aspartyl protease domain containing protein, expressed
LOC_Os04g26841	-0.84	2.86e-08	importin-8, putative, expressed
LOC_Os04g27750	-0.77	0.000262	expressed protein
LOC_Os04g27820	-0.65	9.99e-05	expressed protein
LOC_Os04g27860	-0.63	0.000365	40S ribosomal protein S27, putative, expressed
LOC_Os04g28050	-0.72	0.000686	expressed protein
LOC_Os04g28074	-1.05	1.83e-08	expressed protein
LOC_Os04g28100	-0.89	0.00116	spotted leaf 11, putative, expressed
LOC_Os04g28160	-0.71	0.000204	response regulator receiver domain containing protein, expressed
LOC_Os04g28170	-0.93	2.13e-05	expressed protein
LOC_Os04g28234	-0.63	7.14e-07	Rf1, mitochondrial precursor, putative, expressed
LOC_Os04g28300	-0.69	0.00213	Rf1, mitochondrial precursor, putative, expressed
LOC_Os04g28460	-0.69	2.97e-06	phospholipid-transporting ATPase 2, putative, expressed
LOC_Os04g29040	-0.72	3.62e-05	expressed protein
LOC_Os04g29150	-0.8	3.01e-06	retrotransposon protein, putative, unclassified
LOC_Os04g29550	-0.91	0.00167	RIPER2 - Ripening-related family protein precursor, expressed
LOC_Os04g30410	-1.11	1.33e-15	expressed protein
LOC_Os04g30430	-0.59	1.52e-06	nuclear transport factor 2, putative, expressed
LOC_Os04g30720	-0.59	0.00203	kinesin motor domain containing protein, putative, expressed
LOC_Os04g30750	-1.13	2.07e-05	expressed protein
LOC_Os04g30760	-0.8	0.000278	3-oxoacyl-reductase, chloroplast precursor, putative, expressed
LOC_Os04g30770	-0.88	0.000152	glycosyl hydrolase, putative, expressed
LOC_Os04g30870	-0.79	2.62e-05	transposon protein, putative, unclassified, expressed
LOC_Os04g30910	-0.87	2.4e-05	SAM domain family protein, expressed
LOC_Os04g30920	-0.68	4.96e-05	expressed protein
LOC_Os04g31000	-0.76	2.03e-05	methyltransferase domain containing protein, expressed
LOC_Os04g31010	-0.7	1.02e-07	expressed protein
LOC_Os04g31190	-1.16	0.000174	dynamin family protein, putative, expressed
LOC_Os04g31210	-0.62	0.00626	bile acid sodium symporter family protein, putative, expressed
LOC_Os04g31220	-0.58	0.0344	retrotransposon protein, putative, Ty1-copia subclass, expressed
LOC_Os04g31270	-0.83	0.00232	EMB1688, putative, expressed
LOC_Os04g31320	-0.99	2.06e-06	SWIB/MDM2 domain containing protein, expressed
LOC_Os04g31390	-0.9	1.36e-07	vacuolar protein sorting-associated protein 11, putative, expressed
LOC_Os04g31700	-0.97	5.55e-06	methylisocitrate lyase 2, putative, expressed
LOC_Os04g31730	-0.95	0.000305	expressed protein
LOC_Os04g31880	-0.76	6.57e-07	expressed protein
LOC_Os04g31924	-0.63	0.0146	nodulin, putative, expressed
LOC_Os04g32010	-0.96	1.75e-09	thiamine pyrophosphate enzyme, C-terminal TPP binding domain containing protein, expressed
LOC_Os04g32060	-0.71	1.62e-05	transposon protein, putative, unclassified, expressed
LOC_Os04g32080	-1	5.39e-06	11-beta-hydroxysteroid dehydrogenase, putative, expressed
LOC_Os04g32090	-1.15	1.97e-10	expressed protein
LOC_Os04g32110	-1.81	1.49e-11	ACT domain containing protein, expressed
LOC_Os04g32240	-0.65	0.000473	retrotransposon, putative, centromere-specific, expressed
LOC_Os04g32310	-0.74	0.000235	serine/threonine-protein kinase NAK, putative, expressed
LOC_Os04g32470	-0.66	0.00102	expressed protein
LOC_Os04g32580	-1.02	2.28e-09	expressed protein
LOC_Os04g32650	-0.9	8.81e-09	tRNA synthetase class II core domain containing protein, expressed
LOC_Os04g32660	-0.72	1.54e-05	cytochrome b-c1 complex subunit Rieske, mitochondrial precursor, putative, expressed
LOC_Os04g32980	-0.94	0.00716	protein binding protein, putative, expressed
LOC_Os04g33040	-1.37	7.31e-06	alpha-amylase precursor, putative, expressed
LOC_Os04g33300	-0.77	8.26e-07	amino acid kinase, putative, expressed
LOC_Os04g33360	-0.61	1.15e-05	gibberellin 2-beta-dioxygenase 7, putative, expressed
LOC_Os04g33540	-1.73	1.32e-06	expressed protein
LOC_Os04g33650	-0.78	1.21e-08	expressed protein
LOC_Os04g33670	-0.62	0.000284	expressed protein
LOC_Os04g33690	-0.58	0.000799	sec23/Sec24 trunk domain containing protein, expressed
LOC_Os04g33770	-0.66	0.00834	nucleoside-diphosphate-sugar epimerase, putative, expressed
LOC_Os04g33840	-0.83	1.69e-05	pentatricopeptide, putative, expressed
LOC_Os04g33890	-1.38	0.000328	expressed protein
LOC_Os04g34000	-0.71	1.8e-05	digalactosyldiacylglycerol synthase, chloroplast precursor, putative, expressed
LOC_Os04g34200	-0.7	5.18e-10	hypothetical protein
LOC_Os04g34330	-0.8	3.31e-07	serine/threonine-protein kinase receptor precursor, putative, expressed
LOC_Os04g34380	-0.61	0.000315	expressed protein
LOC_Os04g34440	-0.58	0.0402	ubiquitin interaction motif-containing protein, putative, expressed
LOC_Os04g34450	-0.66	0.00686	expressed protein
LOC_Os04g34520	-0.67	0.000976	hypothetical protein
LOC_Os04g34699	-0.97	0.00303	expressed protein
LOC_Os04g34700	-0.66	4.97e-07	hypothetical protein
LOC_Os04g34720	-0.76	4e-06	PHD-finger domain containing protein, putative, expressed
LOC_Os04g34910	-0.74	4.62e-06	expressed protein
LOC_Os04g35020	-0.85	3.17e-09	CSLH2 - cellulose synthase-like family H, expressed
LOC_Os04g35180	-0.78	7.12e-05	co-chaperone GrpE protein, putative, expressed
LOC_Os04g35430	-0.68	0.00706	PHD-finger domain containing protein, expressed
LOC_Os04g35480	-0.79	2.89e-08	CDK5RAP1, putative, expressed
LOC_Os04g35610	-0.75	2.42e-05	pentatricopeptide, putative, expressed
LOC_Os04g35800	-1.19	0.00011	zinc finger C-x8-C-x5-C-x3-H type family protein, expressed
LOC_Os04g35880	-0.77	0.00693	retrotransposon protein, putative, unclassified, expressed
LOC_Os04g35890	-0.99	8.96e-08	TKL_IRAK_CR4L.3 - The CR4L subfamily has homology with Crinkly4, expressed
LOC_Os04g35910	-0.98	3.98e-08	coiled-coil domain-containing protein 55, putative, expressed
LOC_Os04g36630	-0.67	0.000357	expressed protein
LOC_Os04g36660	-0.76	7.18e-06	calmodulin binding protein, putative, expressed
LOC_Os04g36790	-1.4	1.07e-15	transcription factor like protein, putative, expressed
LOC_Os04g36900	-0.97	3.45e-09	expressed protein
LOC_Os04g37460	-1.01	0.000672	glutamate decarboxylase, putative, expressed
LOC_Os04g37530	-0.78	0.00187	expressed protein
LOC_Os04g37760	-0.6	0.000128	expressed protein
LOC_Os04g38240	-0.59	0.0478	transposon protein, putative, unclassified, expressed
LOC_Os04g38340	-1.12	5.07e-07	endoplasmic reticulum-Golgi intermediate compartment protein 3, putative, expressed
LOC_Os04g38450	-0.66	0.00302	gamma-glutamyltranspeptidase 1 precursor, putative, expressed
LOC_Os04g38470	-0.67	8.33e-08	expressed protein
LOC_Os04g38500	-0.7	1.68e-05	expressed protein
LOC_Os04g38620	-0.87	0.000327	NAP domain containing protein, putative, expressed
LOC_Os04g38640	-0.73	0.00129	OsDegp5 - Putative Deg protease homologue, expressed
LOC_Os04g38980	-0.58	0.00484	pentatricopeptide, putative, expressed
LOC_Os04g39000	-0.79	9.72e-06	pentatricopeptide, putative, expressed
LOC_Os04g39020	-0.91	3.82e-05	aldehyde dehydrogenase, putative, expressed
LOC_Os04g39040	-0.71	1.19e-06	UBA and UBX domain-containing protein, putative, expressed
LOC_Os04g39070	-1.76	7.03e-12	OsFBX139 - F-box domain containing protein, expressed
LOC_Os04g39140	-1.09	1.32e-06	acetyltransferase, GNAT family, putative, expressed
LOC_Os04g39160	-1.06	0.000563	RNA-dependent RNA polymerase, putative, expressed
LOC_Os04g39170	-1	0.000248	expressed protein
LOC_Os04g39270	-1.6	4.29e-09	indole-3-glycerol phosphate synthase, chloroplast precursor, putative, expressed
LOC_Os04g39410	-0.76	0.000101	pentatricopeptide, putative, expressed
LOC_Os04g39570	-0.61	0.0317	WRKY35, expressed
LOC_Os04g39629	-0.71	0.000496	RNA recognition motif containing protein, putative, expressed
LOC_Os04g39660	-0.58	0.000187	OsFBDUF22 - F-box and DUF domain containing protein, expressed
LOC_Os04g39700	-0.69	8.92e-07	60S ribosomal protein L6, putative, expressed
LOC_Os04g39770	-0.73	2.58e-08	expressed protein
LOC_Os04g39910	-0.68	6.74e-05	receptor-like protein kinase, putative, expressed
LOC_Os04g40010	-0.74	1.59e-07	PPR repeat domain containing protein, putative, expressed
LOC_Os04g40050	-1.02	0.000386	ribonuclease H2 subunit B, putative, expressed
LOC_Os04g40140	-0.63	4.87e-07	expressed protein
LOC_Os04g40180	-0.81	6.83e-06	expressed protein
LOC_Os04g40200	-1.07	0.000692	HNH endonuclease family protein, putative, expressed
LOC_Os04g40290	-2.2	6.9e-10	AAA-type ATPase family protein, putative, expressed
LOC_Os04g40320	-0.83	8.99e-06	expressed protein
LOC_Os04g40420	-1.16	9.84e-09	SWIRM domain containing protein, expressed
LOC_Os04g40475	-0.74	0.00278	expressed protein
LOC_Os04g40520	-0.66	0.0047	uncharacterized glycosyltransferase, putative, expressed
LOC_Os04g40540	-0.62	3.05e-06	protein-L-isoaspartate O-methyltransferase, putative, expressed
LOC_Os04g40550	-0.58	0.0252	expressed protein
LOC_Os04g40590	-0.87	6.06e-05	wax synthase isoform 1, putative, expressed
LOC_Os04g40600	-0.64	0.00244	peptide methionine sulfoxide reductase, putative, expressed
LOC_Os04g40660	-0.59	7.85e-05	MA3 domain containing protein, expressed
LOC_Os04g40790	-0.99	3.26e-07	conserved hypothetical protein
LOC_Os04g40830	-0.66	0.00399	cullin family domain containing protein, putative, expressed
LOC_Os04g40930	-0.82	1.94e-06	MYB family transcription factor, putative, expressed
LOC_Os04g40980	-0.89	5.08e-05	Divergent PAP2 family domain containing protein, expressed
LOC_Os04g41080	-0.7	0.013	zinc finger, C3HC4 type domain containing protein, expressed
LOC_Os04g41150	-0.98	6.7e-14	DUF565 domain containing protein, putative, expressed
LOC_Os04g41220	-0.86	4.91e-06	transposon protein, putative, unclassified, expressed
LOC_Os04g41320	-0.75	3.65e-05	nucleotide-sugar transporter family protein, putative, expressed
LOC_Os04g41330	-0.66	5.7e-06	expressed protein
LOC_Os04g41350	-0.58	0.000557	amino acid transporter, putative, expressed
LOC_Os04g41640	-0.94	5.27e-05	HEV2 - Hevein family protein precursor, expressed
LOC_Os04g41800	-0.92	8.36e-06	expressed protein
LOC_Os04g42030	-0.76	2.22e-07	expressed protein
LOC_Os04g42120	-0.88	0.000215	N-acetyltransferase ESCO2, putative, expressed
LOC_Os04g42130	-0.67	0.000925	integral membrane transporter family protein, putative, expressed
LOC_Os04g42140	-0.68	0.000992	eukaryotic initiation factor iso-4F subunit p82-34, putative, expressed
LOC_Os04g42200	-1.59	6.54e-18	expressed protein
LOC_Os04g42320	-0.68	0.000337	AT hook motif family protein, expressed
LOC_Os04g42420	-0.63	0.0227	nodulin, putative, expressed
LOC_Os04g42580	-0.97	0.00135	carboxyvinyl-carboxyphosphonate phosphorylmutase, putative, expressed
LOC_Os04g42650	-0.62	0.000927	plant protein of unknown function domain containing protein, expressed
LOC_Os04g42720	-0.81	0.000141	TMS membrane protein/tumour differentially expressed protein, putative, expressed
LOC_Os04g42800	-1.04	0.000256	photosystem-II repair protein, putative, expressed
LOC_Os04g42920	-1.02	7.88e-07	dehydrogenase, putative, expressed
LOC_Os04g43210	-0.83	0.00351	transporter family protein, putative, expressed
LOC_Os04g43519	-0.65	0.023	expressed protein
LOC_Os04g44050	-0.89	1.65e-09	expressed protein
LOC_Os04g44290	-1.19	5.98e-07	expressed protein
LOC_Os04g44400	-0.75	9.24e-09	OsClp7 - Putative Clp protease homologue, expressed
LOC_Os04g44470	-0.71	0.000316	KUN1 - Kunitz-type trypsin inhibitor precursor, expressed
LOC_Os04g44580	-1	0.000726	expressed protein
LOC_Os04g44620	-0.78	0.000105	hus1-like protein, expressed
LOC_Os04g44640	-1.1	2.2e-08	ulp1 protease family, C-terminal catalytic domain containing protein, expressed
LOC_Os04g44690	-0.58	0.0246	expressed protein
LOC_Os04g44710	-0.85	0.00144	double-stranded RNA binding motif containing protein, expressed
LOC_Os04g44770	-0.79	2.59e-07	expressed protein
LOC_Os04g44830	-0.62	0.000226	thioredoxin, putative, expressed
LOC_Os04g44840	-0.81	6.26e-05	glycosyl hydrolase family 3 protein, putative, expressed
LOC_Os04g44850	-0.92	2.6e-13	glycosyl transferase 8 domain containing protein, putative, expressed
LOC_Os04g45070	-0.63	0.0115	remorin, putative, expressed
LOC_Os04g45780	-0.76	7.65e-11	retrotransposon protein, putative, unclassified, expressed
LOC_Os04g45870	-0.61	5.65e-06	expressed protein
LOC_Os04g45940	-0.67	0.000702	transcription factor like protein, putative, expressed
LOC_Os04g45960	-0.62	0.0269	OsSub42 - Putative Subtilisin homologue, expressed
LOC_Os04g45990	-0.64	3.05e-07	histone-lysine N-methyltransferase, putative, expressed
LOC_Os04g46310	-0.99	2.02e-08	HEAT repeat family protein, putative, expressed
LOC_Os04g46480	-0.84	0.000123	expressed protein
LOC_Os04g46700	-0.66	4.4e-06	ABC family transporter: toluene tolerance, putative, expressed
LOC_Os04g46740	-1.5	9.53e-08	pectinesterase, putative, expressed
LOC_Os04g47059	-0.61	0.000115	TRANSPARENT TESTA 8, putative, expressed
LOC_Os04g47220	-0.84	1.3e-07	aquaporin protein, putative, expressed
LOC_Os04g47270	-0.63	0.000325	amine oxidase, putative, expressed
LOC_Os04g47290	-0.73	0.00053	amine oxidase, putative, expressed
LOC_Os04g47580	-0.95	7.29e-06	cyclin, putative, expressed
LOC_Os04g47650	-0.58	9.23e-05	expressed protein
LOC_Os04g47820	-1.3	5.94e-05	expressed protein
LOC_Os04g47840	-1.15	1.61e-16	expressed protein
LOC_Os04g47900	-0.91	1.2e-06	ATTIM23-2, putative, expressed
LOC_Os04g48150	-1.05	1.7e-05	retrotransposon protein, putative, unclassified, expressed
LOC_Os04g48190	-0.94	1.9e-13	hypothetical protein
LOC_Os04g48375	-0.64	0.00019	WD domain, G-beta repeat domain containing protein, expressed
LOC_Os04g48750	-1.03	9.6e-06	3-oxo-5-alpha-steroid 4-dehydrogenase, putative, expressed
LOC_Os04g48870	-0.58	8.28e-07	nitrilase-associated protein, putative, expressed
LOC_Os04g49410	-0.58	0.00176	expansin precursor, putative, expressed
LOC_Os04g49790	-0.77	4.75e-06	retrotransposon protein, putative, Ty1-copia subclass, expressed
LOC_Os04g49920	-0.98	0.000287	sensitivity to red light reduced protein 1, putative, expressed
LOC_Os04g50000	-0.65	3.07e-06	retrotransposon protein, putative, unclassified, expressed
LOC_Os04g50212	-0.74	0.000123	expressed protein
LOC_Os04g51150	-1.36	1.13e-05	transposon protein, putative, unclassified, expressed
LOC_Os04g51250	-0.81	0.000734	expressed protein
LOC_Os04g51330	-1.21	3.75e-05	maltose excess protein 1-like, chloroplast precursor, putative, expressed
LOC_Os04g51350	-0.63	0.00129	pentatricopeptide, putative, expressed
LOC_Os04g51360	-0.91	0.00273	oxidoreductase, 2OG-Fe oxygenase family protein, putative, expressed
LOC_Os04g51710	-0.7	0.00226	expressed protein
LOC_Os04g51809	-0.7	1.12e-07	expressed protein
LOC_Os04g51900	-0.98	1.09e-06	expressed protein
LOC_Os04g51960	-0.97	4.23e-11	expressed protein
LOC_Os04g52030	-1.59	9.83e-12	zinc finger domain, LSD1 subclass family protein, expressed
LOC_Os04g52060	-1.02	3.54e-08	transposable element protein, putative, containing Pfam profile: PF03004, Transposase_24, expressed
LOC_Os04g52479	-0.65	0.00315	peptidase, trypsin-like serine and cysteine proteases, putative, expressed
LOC_Os04g52540	-0.67	3.31e-05	retrotransposon protein, putative, unclassified, expressed
LOC_Os04g52560	-0.6	0.00494	transposon protein, putative, unclassified, expressed
LOC_Os04g52590	-0.96	4.59e-07	protein kinase domain containing protein, expressed
LOC_Os04g52690	-0.79	7.92e-05	AAA family ATPase, putative, expressed
LOC_Os04g52730	-0.58	0.00205	NAD dependent epimerase/dehydratase family domain containing protein, expressed
LOC_Os04g52860	-1.24	3.51e-07	TKL_IRAK_CrRLK1L-1.9 - The CrRLK1L-1 subfamily has homology to the CrRLK1L homolog, expressed
LOC_Os04g53070	-1.6	6.15e-07	expressed protein
LOC_Os04g53440	-0.74	0.000191	RNA recognition motif containing protein, putative, expressed
LOC_Os04g53460	-0.7	0.000758	AT hook motif family protein, expressed
LOC_Os04g53550	-0.94	2.51e-05	ABC transporter, ATP-binding protein, putative, expressed
LOC_Os04g53690	-0.94	1.23e-07	expressed protein
LOC_Os04g53770	-0.79	1.66e-06	SDA1, putative, expressed
LOC_Os04g53996	-0.74	0.00453	protein kinase, putative, expressed
LOC_Os04g54280	-0.65	0.000295	retrotransposon protein, putative, Ty1-copia subclass, expressed
LOC_Os04g54360	-0.73	9.2e-06	glycosyl transferase 8 domain containing protein, putative, expressed
LOC_Os04g54730	-0.95	1.48e-06	expressed protein
LOC_Os04g55040	-0.69	1.48e-06	vacuolar ATP synthase subunit D 1, putative, expressed
LOC_Os04g55150	-1.15	1.93e-06	UBA/TS-N domain containing protein, expressed
LOC_Os04g55230	-0.8	3.98e-13	tetratricopeptide repeat domain containing protein, putative, expressed
LOC_Os04g55420	-0.61	0.00459	leucine-rich repeat family protein, putative, expressed
LOC_Os04g55690	-0.62	4.36e-08	CCB4, putative, expressed
LOC_Os04g55740	-0.62	0.0015	peroxidase precursor, putative, expressed
LOC_Os04g55810	-0.67	1.24e-05	expressed protein
LOC_Os04g55930	-0.72	0.0035	expressed protein
LOC_Os04g56240	-0.59	0.0124	lipase, putative, expressed
LOC_Os04g56380	-0.93	0.00386	transposon protein, putative, unclassified, expressed
LOC_Os04g56405	-0.79	0.000124	expressed protein
LOC_Os04g56530	-0.83	5.18e-06	STE_MEKK_ste11_MAP3K.1 - STE kinases include homologs to sterile 7, sterile 11 and sterile 20 from yeast, expressed
LOC_Os04g56630	-0.69	2.97e-05	transposon protein, putative, unclassified, expressed
LOC_Os04g57180	-0.59	0.00225	flavonol synthase/flavanone 3-hydroxylase, putative, expressed
LOC_Os04g57320	-0.7	2.88e-05	immutans protein, putative, expressed
LOC_Os04g57330	-0.76	0.00191	expressed protein
LOC_Os04g57570	-0.59	0.000913	retrotransposon protein, putative, unclassified, expressed
LOC_Os04g57600	-1.15	1.26e-10	zinc finger C-x8-C-x5-C-x3-H type family protein, expressed
LOC_Os04g57680	-0.8	1.97e-05	expressed protein
LOC_Os04g57850	-0.82	2.56e-11	AMP-binding enzyme, putative, expressed
LOC_Os04g57900	-0.58	0.00261	PPR repeat containing protein, expressed
LOC_Os04g57950	-1.31	7.77e-06	dihydroorotate dihydrogenase protein, putative, expressed
LOC_Os04g58040	-0.62	3.7e-05	expressed protein
LOC_Os04g58060	-1.05	2.34e-06	methyltransferase, putative, expressed
LOC_Os04g58504	-0.62	0.012	choline transporter-related, putative, expressed
LOC_Os04g58610	-0.74	6.49e-05	retrotransposon protein, putative, unclassified, expressed
LOC_Os04g58630	-0.72	1.37e-05	DNA mismatch repair protein MSH3, putative, expressed
LOC_Os04g58750	-0.77	0.00106	protein kinase family protein, putative, expressed
LOC_Os04g59060	-0.85	4.33e-06	heat shock protein DnaJ, putative, expressed
LOC_Os04g59430	-1.36	1.83e-11	auxin response factor, putative, expressed
LOC_Os04g59460	-0.68	1.44e-05	expressed protein
LOC_Os05g01010	-0.63	1.24e-07	expressed protein
LOC_Os05g01110	-0.6	0.000182	ribosomal protein L28 protein, putative, expressed
LOC_Os05g01470	-0.67	0.00805	methionine S-methyltransferase, putative, expressed
LOC_Os05g01635	-0.61	0.000138	expressed protein
LOC_Os05g01760	-0.75	3.18e-08	lysine ketoglutarate reductase trans-splicing related 1, putative, expressed
LOC_Os05g01880	-0.63	0.000437	expressed protein
LOC_Os05g01960	-0.61	0.00179	expressed protein
LOC_Os05g02160	-0.78	2e-07	retrotransposon, putative, centromere-specific, expressed
LOC_Os05g02220	-0.88	0.000115	ACT domain containing protein, expressed
LOC_Os05g02230	-0.81	6.83e-07	expressed protein
LOC_Os05g02690	-0.95	4.57e-11	sensitivity to red light reduced protein 1, putative, expressed
LOC_Os05g03040	-0.73	0.00111	AP2 domain containing protein, expressed
LOC_Os05g03140	-0.66	0.000136	tetraspanin family protein, putative, expressed
LOC_Os05g03174	-1.16	3.91e-19	glycosyltransferase family 43 protein, putative, expressed
LOC_Os05g03320	-0.7	0.00595	expressed protein
LOC_Os05g03420	-1.09	1.5e-07	expressed protein
LOC_Os05g03440	-0.93	0.000188	expressed protein
LOC_Os05g03550	-0.65	2.39e-10	MYB family transcription factor, putative, expressed
LOC_Os05g04160	-0.83	7.38e-09	pentatricopeptide containing protein, putative, expressed
LOC_Os05g04190	-1.27	3.4e-09	growth regulator related protein, putative, expressed
LOC_Os05g04370	-0.77	6.87e-06	expressed protein
LOC_Os05g04650	-0.66	0.00764	expressed protein
LOC_Os05g04670	-0.78	3.19e-06	expressed protein
LOC_Os05g04720	-1.03	4.39e-08	expressed protein
LOC_Os05g04820	-1.26	9.12e-26	MYB family transcription factor, putative, expressed
LOC_Os05g04860	-1.5	1.54e-08	agenet domain containing protein, putative, expressed
LOC_Os05g04950	-0.7	6.83e-07	protein binding protein, putative, expressed
LOC_Os05g05140	-0.97	3.29e-05	expressed protein
LOC_Os05g05170	-0.88	0.00236	jacalin-like lectin domain containing protein, expressed
LOC_Os05g05180	-0.6	0.00286	OsGH3.6 - Probable indole-3-acetic acid-amido synthetase, expressed
LOC_Os05g05220	-0.64	2.15e-05	glioma tumor suppressor candidate region gene 2 protein, putative, expressed
LOC_Os05g05260	-0.68	8.59e-08	helicase, putative, expressed
LOC_Os05g05280	-0.83	6.73e-05	zinc finger family protein, putative, expressed
LOC_Os05g05480	-0.69	0.000472	OsDegp6 - Putative Deg protease homologue, expressed
LOC_Os05g05500	-0.87	8.49e-05	OsFBX159 - F-box domain containing protein, expressed
LOC_Os05g05560	-0.75	2.13e-09	expressed protein
LOC_Os05g05850	-1.35	2.63e-07	expressed protein
LOC_Os05g05940	-0.74	0.000902	stress-related protein, putative, expressed
LOC_Os05g05950	-0.63	0.00361	TOC159, putative, expressed
LOC_Os05g05980	-0.62	4.27e-05	DNA directed RNA polymerase, 7 kDa subunit domain containing protein, expressed
LOC_Os05g06050	-0.66	0.000179	N-acetylglucosaminyltransferase, putative, expressed
LOC_Os05g06260	-0.77	8.23e-06	Spc97 / Spc98 family protein, putative, expressed
LOC_Os05g06270	-1.3	3.49e-09	zinc finger, C3HC4 type domain containing protein, expressed
LOC_Os05g06290	-0.78	0.00205	expressed protein
LOC_Os05g06330	-0.75	3.01e-05	nifU, putative, expressed
LOC_Os05g06450	-0.82	0.000212	tubulin/FtsZ domain containing protein, putative, expressed
LOC_Os05g06540	-0.68	0.000609	expressed protein
LOC_Os05g06760	-0.66	0.000103	macrophage erythroblast attacher, putative, expressed
LOC_Os05g07000	-0.76	1.29e-05	splicing factor, arginine/serine-rich 7, putative, expressed
LOC_Os05g07040	-0.94	6.31e-07	PHD finger protein, putative, expressed
LOC_Os05g07440	-0.69	4.88e-07	expressed protein
LOC_Os05g07600	-0.74	0.00131	expressed protein
LOC_Os05g07940	-0.71	0.0135	glyoxalase family protein, putative, expressed
LOC_Os05g07990	-0.65	1.58e-07	expressed protein
LOC_Os05g08000	-0.71	4.15e-05	expressed protein
LOC_Os05g08100	-0.64	1.93e-07	DNA replication licensing factor MCM3 homolog 3, putative, expressed
LOC_Os05g08110	-1.07	3.85e-09	early light-induced protein, chloroplast precursor, putative, expressed
LOC_Os05g08560	-0.92	1.64e-07	transposon protein, putative, unclassified, expressed
LOC_Os05g08750	-0.67	0.0292	UDP-glucoronosyl and UDP-glucosyl transferase domain containing protein, expressed
LOC_Os05g08810	-0.65	0.0013	phosphatidylinositol 3-kinase, root isoform, putative, expressed
LOC_Os05g08920	-0.61	0.000295	late embryogenesis abundant protein, putative, expressed
LOC_Os05g08950	-1	4.11e-05	phosphoribosyl transferase, putative, expressed
LOC_Os05g09000	-0.77	0.000148	expressed protein
LOC_Os05g09160	-1.1	8.09e-05	expressed protein
LOC_Os05g09510	-0.71	3.64e-06	hypothetical protein
LOC_Os05g09600	-0.78	0.000117	GA11916-PA, putative, expressed
LOC_Os05g09620	-0.78	0.000248	SCC3, putative, expressed
LOC_Os05g09630	-1.08	8.67e-06	homeobox domain containing protein, expressed
LOC_Os05g09640	-0.7	6.24e-08	uncharacterized protein At4g06744 precursor, putative, expressed
LOC_Os05g09716	-0.59	0.0311	transposon protein, putative, CACTA, En/Spm sub-class, expressed
LOC_Os05g10310	-0.83	0.0138	acid phosphatase, putative, expressed
LOC_Os05g10414	-0.79	1.2e-07	expressed protein
LOC_Os05g10630	-0.61	6.88e-07	O-sialoglycoprotein endopeptidase, putative, expressed
LOC_Os05g10754	-0.69	0.00193	expressed protein
LOC_Os05g10840	-0.85	4.17e-11	calmodulin-binding protein, putative, expressed
LOC_Os05g10940	-0.65	2.52e-05	metal cation transporter, putative, expressed
LOC_Os05g11010	-0.94	3.98e-09	harpin-induced protein 1 domain containing protein, expressed
LOC_Os05g11060	-0.89	2.09e-06	galactosyltransferase family protein, putative, expressed
LOC_Os05g11064	-1.19	1.26e-05	expressed protein
LOC_Os05g11090	-0.71	9.63e-05	thioredoxin, putative, expressed
LOC_Os05g11110	-0.7	0.00494	retrotransposon protein, putative, unclassified, expressed
LOC_Os05g11540	-0.8	3.78e-08	expressed protein
LOC_Os05g11570	-1.63	4.28e-06	NLI interacting factor-like phosphatase, putative, expressed
LOC_Os05g11730	-0.81	0.000379	CGMC_GSK.7 - CGMC includes CDA, MAPK, GSK3, and CLKC kinases, expressed
LOC_Os05g11750	-0.68	0.00126	protein kinase, putative, expressed
LOC_Os05g11810	-0.66	1.98e-07	gibberellin 2-beta-dioxygenase 1, putative, expressed
LOC_Os05g11870	-0.69	0.000152	hydrolase, NUDIX family, domain containing protein, expressed
LOC_Os05g12080	-1.38	2.29e-09	expressed protein
LOC_Os05g12130	-0.77	5.88e-05	EMB2261, putative, expressed
LOC_Os05g12300	-0.7	4.71e-07	expressed protein
LOC_Os05g12580	-0.93	5.46e-19	expressed protein
LOC_Os05g12680	-0.82	1.57e-12	retrotransposon protein, putative, unclassified, expressed
LOC_Os05g13300	-1.12	1.08e-05	helicase, putative, expressed
LOC_Os05g13390	-1.14	2.38e-14	expressed protein
LOC_Os05g13780	-0.58	0.000905	C-5 cytosine-specific DNA methylase, putative, expressed
LOC_Os05g13950	-0.64	0.000256	eukaryotic translation initiation factor 3 subunit E-interacting protein, putative, expressed
LOC_Os05g14240	-0.72	0.000236	aquaporin protein, putative, expressed
LOC_Os05g14300	-0.58	0.00102	ubiquitin-conjugating enzyme E2 O, putative, expressed
LOC_Os05g14310	-0.64	0.00051	expressed protein
LOC_Os05g14590	-1.13	0.00151	MCM6 - Putative minichromosome maintenance MCM complex subunit 6, expressed
LOC_Os05g14980	-1	3.85e-05	expressed protein
LOC_Os05g14990	-0.74	0.000234	hypothetical protein
LOC_Os05g15110	-0.58	0.00152	expressed protein
LOC_Os05g15120	-0.86	2.07e-08	expressed protein
LOC_Os05g15160	-0.59	0.0127	phosphate/phosphate translocator, putative, expressed
[truncated: 2,486 more rows]

## Sheet: Overlap of H4K5ac in acla2 hag
Gene IDs	H4K5ac fold change in hag704	H4K5ac fold change in acl2	Annotation
LOC_Os03g11030	-1.64	-1.08	cyclin, putative, expressed
LOC_Os10g20310	-0.72	-0.61	thioredoxin fold, putative, expressed
LOC_Os01g52750	-1.14	-0.95	OsSub3 - Putative Subtilisin homologue, expressed
LOC_Os09g32640	-0.94	-0.66	dehydrogenase, putative, expressed
LOC_Os05g11570	-0.78	-1.63	NLI interacting factor-like phosphatase, putative, expressed
LOC_Os09g31310	-0.62	-0.76	acetyltransferase, GNAT family, putative, expressed
LOC_Os06g13160	-0.66	-0.88	viral-response family protein, expressed
LOC_Os03g24339	-0.7	-0.87	PWWP domain containing protein, expressed
LOC_Os02g54360	-0.83	-1.19	enzyme of the cupin superfamily protein, putative, expressed
LOC_Os06g43830	-1.61	-0.8	retrotransposon protein, putative, Ty3-gypsy subclass
LOC_Os06g05550	-0.78	-0.87	GDSL-like lipase/acylhydrolase, putative, expressed
LOC_Os06g06880	-0.79	-1.23	Ser/Thr protein phosphatase family protein, putative, expressed
LOC_Os12g07880	-0.74	-0.98	dynamin family protein, putative, expressed
LOC_Os04g06350	-0.76	-1.17	expressed protein
LOC_Os07g22750	-0.61	-0.7	retrotransposon, putative, centromere-specific, expressed
LOC_Os10g22950	-0.71	-0.77	calmodulin-binding transcription activator, putative, expressed
LOC_Os04g48190	-1.03	-0.94	hypothetical protein
LOC_Os03g51950	-0.69	-1.09	expressed protein
LOC_Os04g39270	-1.06	-1.6	indole-3-glycerol phosphate synthase, chloroplast precursor, putative, expressed
LOC_Os11g32160	-0.6	-0.73	expressed protein
LOC_Os02g07130	-0.71	-0.88	expressed protein
LOC_Os05g26610	-0.71	-0.88	expressed protein
LOC_Os12g06560	-1.2	-1.84	expressed protein
LOC_Os09g33980	-0.6	-0.94	bromodomain protein 103, putative, expressed
LOC_Os05g11540	-0.67	-0.8	expressed protein
LOC_Os01g49130	-0.68	-0.85	retrotransposon protein, putative, unclassified, expressed
LOC_Os01g15780	-0.64	-0.89	glycosyl transferase, group 1 domain containing protein, expressed
LOC_Os02g58740	-0.71	-0.7	expressed protein
LOC_Os03g33260	-0.74	-0.59	retrotransposon protein, putative, unclassified, expressed
LOC_Os03g12320	-0.85	-0.68	UDP-3-O- N-acetylglucosamine deacetylase, putative, expressed
LOC_Os08g16780	-0.65	-1.06	sin-like protein conserved region containing protein, expressed
LOC_Os12g38100	-1.04	-0.69	membrane associated DUF588 domain containing protein, putative, expressed
LOC_Os03g14980	-0.78	-0.7	lissencephaly type-1-like homology motif, putative, expressed
LOC_Os12g35070	-0.81	-0.61	expressed protein
LOC_Os01g10080	-0.92	-1.28	expressed protein
LOC_Os06g16240	-0.9	-0.91	expressed protein
LOC_Os01g14440	-1.2	-0.7	WRKY1, expressed
LOC_Os08g06500	-0.61	-0.92	PPR repeat domain containing protein, putative, expressed
LOC_Os01g27750	-0.83	-1.27	bifunctional 3-dehydroquinate dehydratase/shikimate dehydrogenase,chloroplast precursor, putative, expressed
LOC_Os01g62120	-0.59	-0.71	expressed protein
LOC_Os01g43844	-0.8	-0.64	cytochrome P450 72A1, putative, expressed
LOC_Os02g29340	-0.77	-0.93	HSF-type DNA-binding domain containing protein, expressed
LOC_Os02g42310	-0.73	-0.65	OsSCP8 - Putative Serine Carboxypeptidase homologue, expressed
LOC_Os03g59880	-0.6	-0.75	expressed protein
LOC_Os11g20179	-0.85	-0.82	expressed protein
LOC_Os12g15450	-0.65	-0.91	expressed protein
LOC_Os04g30870	-0.61	-0.79	transposon protein, putative, unclassified, expressed
LOC_Os05g13300	-0.67	-1.12	helicase, putative, expressed
LOC_Os02g05365	-0.71	-0.82	expressed protein
LOC_Os02g10740	-0.62	-0.71	calcium-binding mitochondrial carrier CBG00135, putative, expressed
LOC_Os02g09720	-0.63	-0.72	multidrug resistance protein, putative, expressed
LOC_Os10g37170	-1.02	-0.84	retrotransposon protein, putative, unclassified, expressed
LOC_Os05g52070	-0.62	-1.02	retrotransposon protein, putative, Ty3-gypsy subclass, expressed
LOC_Os01g37180	-0.59	-1.08	expressed protein
LOC_Os11g04935	-0.99	-0.99	GIY-YIG catalytic domain containing protein, putative, expressed
LOC_Os10g30530	-0.86	-0.61	lectin-like receptor kinase, putative, expressed
LOC_Os04g48150	-1.14	-1.05	retrotransposon protein, putative, unclassified, expressed
LOC_Os09g29050	-0.8	-1.04	mitochondrial carrier protein, putative, expressed
LOC_Os10g25180	-0.96	-0.77	phosphoinositide phosphatase family protein, putative, expressed
LOC_Os03g42190	-0.63	-0.72	expressed protein
LOC_Os08g07850	-0.71	-1.39	PolI-like DNA polymerase, putative, expressed
LOC_Os10g37160	-1.26	-1.12	transposon protein, putative, unclassified, expressed
LOC_Os12g02160	-0.62	-0.65	expressed protein
LOC_Os01g10050	-0.61	-0.79	DEAD-box ATP-dependent RNA helicase, putative, expressed
LOC_Os06g18870	-1.43	-1.12	expressed protein
LOC_Os08g07840	-0.64	-1.14	PolI-like DNA polymerase, putative, expressed
LOC_Os01g50160	-0.75	-0.71	MDR-like ABC transporter, putative, expressed
LOC_Os06g09930	-0.69	-1.17	G protein coupled receptor, putative, expressed
LOC_Os07g42390	-0.7	-0.66	DUF581 domain containing protein, expressed
LOC_Os01g02440	-0.65	-0.59	Ser/Thr receptor-like kinase, putative, expressed
LOC_Os01g27720	-0.8	-0.8	E3 ubiquitin-protein ligase MGRN1, putative, expressed
LOC_Os11g38330	-0.6	-0.69	ZOS11-06 - C2H2 zinc finger protein, expressed
LOC_Os04g24160	-0.62	-0.92	expressed protein
LOC_Os04g24165	-0.89	-0.72	retrotransposon protein, putative, unclassified, expressed
LOC_Os07g28910	-0.63	-0.64	LSD1 zinc finger domain containing protein, expressed
LOC_Os05g34290	-0.84	-0.67	glutathione gamma-glutamylcysteinyltransferase 1, putative, expressed
LOC_Os07g15600	-0.99	-0.85	H-BTB6 - Bric-a-Brac, Tramtrack, Broad Complex BTB domain with H family conserved sequence, expressed
LOC_Os05g02690	-0.71	-0.95	sensitivity to red light reduced protein 1, putative, expressed
LOC_Os05g24020	-0.66	-0.7	emp24/gp25L/p24 family protein, putative, expressed
LOC_Os09g35740	-0.63	-0.97	expressed protein
LOC_Os02g18660	-0.66	-0.88	expressed protein
LOC_Os09g29060	-0.6	-0.87	expressed protein
LOC_Os10g43040	-0.96	-1.27	ankyrin repeat domain-containing protein 28, putative, expressed
LOC_Os09g23760	-0.63	-0.72	hypothetical protein
LOC_Os04g37460	-0.68	-1.01	glutamate decarboxylase, putative, expressed
LOC_Os01g21600	-0.96	-0.91	retrotransposon protein, putative, unclassified, expressed
LOC_Os06g03740	-1.02	-1.21	folic acid binding protein, putative, expressed
LOC_Os03g62680	-0.66	-0.88	expressed protein
LOC_Os05g51650	-0.81	-0.74	LSM domain containing protein, expressed
LOC_Os11g39640	-0.88	-1.07	zinc finger, C3HC4 type domain containing protein, expressed
LOC_Os10g31820	-0.64	-0.7	fluG, putative, expressed
LOC_Os06g11370	-0.85	-0.83	mediator of RNA polymerase II transcription subunit 6, putative, expressed
LOC_Os03g52400	-1.84	-1.93	ribosomal protein L7/L12 C-terminal domain containing protein, expressed
LOC_Os12g28750	-1.11	-1.37	TPD1, putative, expressed
LOC_Os10g06860	-0.65	-0.69	FAR1 family protein
LOC_Os08g42189	-0.81	-0.8	expressed protein
LOC_Os06g02420	-0.92	-0.74	ATOZI1, putative, expressed
LOC_Os06g03750	-0.6	-0.7	dehydration response related protein, putative, expressed
LOC_Os09g29080	-0.82	-1.02	expressed protein
LOC_Os04g24170	-0.83	-1.17	RNA recognition motif containing protein, putative, expressed
LOC_Os02g05340	-0.66	-0.62	proteasome/cyclosome repeat containing protein, expressed
LOC_Os09g22450	-0.69	-0.85	lipase, putative, expressed
LOC_Os03g18510	-0.88	-1.24	expressed protein
LOC_Os03g48380	-0.7	-0.7	expressed protein
LOC_Os10g34083	-0.74	-0.9	expressed protein
LOC_Os02g15580	-0.74	-0.62	cyclic nucleotide-gated ion channel 1, putative, expressed
LOC_Os05g13390	-0.66	-1.14	expressed protein
LOC_Os01g10920	-0.81	-1.26	peptide-N4-asparagine amidase A, putative, expressed
LOC_Os03g62650	-0.64	-0.7	ion channel DMI1-like, chloroplast precursor, putative, expressed
LOC_Os02g15594	-0.68	-0.62	protein phosphatase 2C, putative, expressed
LOC_Os10g25110	-0.71	-0.95	pumilio-family RNA binding repeat containing protein, expressed
LOC_Os03g02110	-1.61	-0.6	WD domain, G-beta repeat domain containing protein, expressed
LOC_Os02g39540	-0.68	-0.76	transposon protein, putative, unclassified, expressed
LOC_Os01g68290	-0.69	-1.87	expressed protein
LOC_Os01g52720	-1.03	-0.99	Complex I intermediate-associated protein 30 domain containing protein, putative, expressed
LOC_Os05g34260	-0.69	-0.83	transposon protein, putative, Ac/Ds sub-class, expressed
LOC_Os04g13470	-0.71	-0.88	expressed protein
LOC_Os06g48640	-1.05	-1.27	proteasome/cyclosome repeat containing protein, expressed
LOC_Os07g24578	-0.9	-0.63	transposon protein, putative, unclassified
LOC_Os02g38200	-0.62	-0.98	dehydrogenase, putative, expressed
LOC_Os02g48480	-0.71	-0.87	expressed protein
LOC_Os10g10080	-0.67	-0.99	exostosin family domain containing protein, expressed
LOC_Os09g14880	-0.74	-0.9	transposon protein, putative, Pong sub-class, expressed
LOC_Os07g37880	-0.73	-0.63	hypothetical protein
LOC_Os01g46060	-0.62	-0.58	NUC189 domain containing protein, expressed
LOC_Os02g39520	-0.61	-0.95	transposon protein, putative, unclassified, expressed
LOC_Os02g07960	-0.58	-0.92	STRUBBELIG-RECEPTOR FAMILY 3 precursor, putative, expressed
LOC_Os08g12350	-0.6	-0.67	retrotransposon protein, putative, Ty3-gypsy subclass, expressed
LOC_Os12g37610	-0.76	-0.83	ribosomal protein S6, putative, expressed
LOC_Os03g43540	-0.72	-0.64	expressed protein
LOC_Os06g12640	-1.05	-0.87	transposon protein, putative, unclassified, expressed
LOC_Os08g34610	-1.05	-0.79	hypothetical protein
LOC_Os02g52610	-0.96	-0.6	xyloglucan fucosyltransferase, putative, expressed
LOC_Os09g01460	-0.75	-0.8	retrotransposon protein, putative, Ty3-gypsy subclass, expressed
LOC_Os01g44220	-0.9	-0.64	glucose-1-phosphate adenylyltransferase large subunit, chloroplast precursor, putative, expressed
LOC_Os02g15550	-0.69	-1.15	spermidine synthase, putative, expressed
LOC_Os01g12610	-0.8	-1.27	expressed protein
LOC_Os02g03540	-0.63	-0.65	phosphoribosyl transferase, putative, expressed
LOC_Os07g47260	-0.68	-1.03	H-BTB7 - Bric-a-Brac, Tramtrack, Broad Complex BTB domain with H family conserved sequence, expressed
LOC_Os11g42300	-0.66	-1.07	OsFBX434 - F-box domain containing protein, expressed
LOC_Os06g49930	-0.64	-0.6	OsFBX207 - F-box domain containing protein, expressed
LOC_Os01g44230	-0.88	-0.9	transcription factor X1, putative, expressed
LOC_Os08g09670	-0.68	-1.05	F-box/LRR-repeat protein 22, putative, expressed
LOC_Os04g25550	-0.67	-0.9	FACT complex subunit SPT16, putative, expressed
LOC_Os02g50760	-1	-0.65	heat shock protein DnaJ, putative, expressed
LOC_Os08g38190	-0.71	-1.84	expressed protein
LOC_Os05g41330	-0.9	-1.15	retrotransposon protein, putative, Ty3-gypsy subclass
LOC_Os12g25640	-1.27	-0.8	SAP domain containing protein, expressed
LOC_Os07g23280	-0.65	-0.7	transposon protein, putative, unclassified, expressed
LOC_Os08g07000	-0.73	-0.78	retrotransposon protein, putative, Ty3-gypsy subclass
LOC_Os08g10649	-0.86	-1.35	GTPase of unknown function domain containing protein, putative, expressed
LOC_Os01g37950	-0.82	-0.65	expressed protein
LOC_Os05g41320	-1	-1.29	retrotransposon protein, putative, Ty3-gypsy subclass
LOC_Os10g35450	-0.97	-1.45	serine/threonine-protein kinase, putative, expressed
LOC_Os01g07250	-0.72	-0.67	saposin-like type B, region 1 family protein, putative, expressed
LOC_Os01g49940	-0.69	-0.91	ESP4, putative, expressed
LOC_Os07g18750	-1.45	-1.61	LTPL42 - Protease inhibitor/seed storage/LTP family protein precursor, expressed
LOC_Os01g65190	-0.74	-0.93	POT domain containing peptide transporter, putative, expressed
LOC_Os08g33320	-0.71	-0.66	expressed protein
LOC_Os03g44840	-1.01	-0.83	choline transporter-related, putative, expressed
LOC_Os11g32950	-0.62	-0.82	expressed protein
LOC_Os03g20850	-1.07	-1.1	exostosin family domain containing protein, expressed
LOC_Os07g49000	-1.01	-0.94	DNAJ heat shock N-terminal domain-containing protein, putative, expressed
LOC_Os03g30200	-0.62	-0.58	mitochondrial import inner membrane translocase subunit Tim17, putative, expressed
LOC_Os11g14260	-0.69	-0.71	expressed protein
LOC_Os08g20020	-0.74	-0.73	octicosapeptide/Phox/Bem1p, putative, expressed
LOC_Os03g44810	-1.01	-0.95	expressed protein
LOC_Os11g18620	-0.78	-0.92	retrotransposon protein, putative, Ty3-gypsy subclass, expressed
LOC_Os06g12660	-0.92	-0.79	NHL repeat-containing protein, putative, expressed
LOC_Os06g46870	-0.62	-0.74	LTPL62 - Protease inhibitor/seed storage/LTP family protein precursor, putative, expressed
LOC_Os12g42140	-0.7	-0.81	G-patch domain containing protein, putative, expressed
LOC_Os05g03040	-0.7	-0.73	AP2 domain containing protein, expressed
LOC_Os10g40790	-0.74	-1.01	expressed protein
LOC_Os01g57599	-0.82	-0.71	retrotransposon protein, putative, unclassified, expressed
LOC_Os01g09870	-0.62	-0.7	expressed protein
LOC_Os04g08110	-0.99	-0.91	expressed protein
LOC_Os08g39460	-0.82	-0.65	AGC_PVPK_like_CDK8.2 - ACG kinases include homologs to PKA, PKG and PKC, expressed
LOC_Os04g11760	-0.58	-0.77	disease resistance protein, putative, expressed
LOC_Os07g42420	-0.69	-0.67	3-oxoacyl-synthase, putative, expressed
LOC_Os04g44690	-1.11	-0.58	expressed protein
LOC_Os11g37800	-1.28	-1.49	mla1, putative, expressed
LOC_Os03g46650	-0.69	-0.64	WD domain, G-beta repeat domain containing protein, expressed
LOC_Os09g27210	-0.84	-0.65	lecithine cholesterol acyltransferase, putative, expressed
LOC_Os03g47980	-0.61	-0.98	expressed protein
LOC_Os06g08530	-0.72	-0.74	ubiquitin carboxyl-terminal hydrolase domain containing protein, expressed
LOC_Os08g19850	-0.64	-0.74	threonyl-tRNA synthetase, mitochondrial precursor, putative, expressed
LOC_Os05g31110	-0.81	-1.32	hexokinase, putative, expressed
LOC_Os07g42410	-0.86	-0.61	expressed protein
LOC_Os02g01760	-0.64	-0.77	diphosphomevalonate decarboxylase family protein, expressed
LOC_Os12g10520	-0.87	-0.89	OsMADS33 - MADS-box family gene with MIKCc type-box, expressed
LOC_Os12g05180	-0.61	-0.79	avr9/Cf-9 rapidly elicited protein, putative, expressed
LOC_Os05g39070	-1.4	-1.26	NLI interacting factor-like phosphatase, putative, expressed
LOC_Os02g20060	-0.66	-0.61	expressed protein
LOC_Os07g42400	-1.38	-0.93	transposon protein, putative, unclassified, expressed
LOC_Os09g29890	-0.59	-0.75	phosphatidylinositol 3- and 4-kinase family protein, putative, expressed
LOC_Os02g32020	-0.58	-0.59	expressed protein
LOC_Os03g45300	-0.61	-0.87	transposon protein, putative, unclassified, expressed
LOC_Os12g31450	-0.66	-0.78	plastid division regulator MinE, putative, expressed
LOC_Os04g02830	-0.78	-0.77	expressed protein
LOC_Os12g08220	-0.74	-0.84	histone deacetylase, putative, expressed
LOC_Os04g31390	-0.71	-0.9	vacuolar protein sorting-associated protein 11, putative, expressed
LOC_Os01g46810	-1.07	-0.74	viral A-type inclusion protein repeat containing protein, expressed
LOC_Os03g08390	-0.78	-0.65	expressed protein
LOC_Os11g42360	-0.76	-1	expressed protein
LOC_Os12g10540	-0.66	-0.77	OsMADS13 - MADS-box family gene with MIKCc type-box, expressed
LOC_Os07g43720	-0.92	-1.1	DCN1, putative, expressed
LOC_Os09g29880	-1.26	-1.07	expressed protein
LOC_Os09g33900	-0.71	-0.72	FAD dependent oxidoreductase domain containing protein, expressed
LOC_Os07g37045	-0.79	-0.82	expressed protein
LOC_Os04g32660	-0.81	-0.72	cytochrome b-c1 complex subunit Rieske, mitochondrial precursor, putative, expressed
LOC_Os03g46610	-0.66	-1.12	DEAD-box ATP-dependent RNA helicase, putative, expressed
LOC_Os12g17120	-0.79	-0.88	retrotransposon protein, putative, Ty1-copia subclass, expressed
LOC_Os11g29370	-0.6	-0.6	haloacid dehalogenase-like hydrolase family protein, putative, expressed
LOC_Os08g10600	-0.7	-0.82	UTP--glucose-1-phosphate uridylyltransferase, putative, expressed
LOC_Os08g32870	-0.6	-0.69	aldehyde dehydrogenase, putative, expressed
LOC_Os04g31320	-0.7	-0.99	SWIB/MDM2 domain containing protein, expressed
LOC_Os04g32650	-0.69	-0.9	tRNA synthetase class II core domain containing protein, expressed
LOC_Os04g10400	-0.96	-1.3	electron transfer flavoprotein subunit beta, putative, expressed
LOC_Os02g34650	-0.79	-0.72	expressed protein
LOC_Os11g29390	-0.93	-1.14	bifunctional dihydrofolate reductase-thymidylate synthase, putative, expressed
LOC_Os04g45990	-0.7	-0.64	histone-lysine N-methyltransferase, putative, expressed
LOC_Os04g17030	-0.93	-1.21	retrotransposon protein, putative, unclassified, expressed
LOC_Os08g35910	-0.88	-1.25	expressed protein
LOC_Os11g29380	-0.6	-0.84	MCM2 - Putative minichromosome maintenance MCM complex subunit 2, expressed
LOC_Os10g33650	-1.39	-1.71	CK1_CaseinKinase_1.9 - CK1 includes the casein kinase 1 kinases, expressed
LOC_Os01g53130	-0.94	-0.68	zinc finger, C3HC4 type domain containing protein, expressed
LOC_Os02g08350	-0.64	-0.59	expressed protein
LOC_Os02g12400	-0.85	-0.81	receptor-like protein kinase precursor, putative, expressed
LOC_Os05g50290	-0.64	-0.64	hhH-GPD superfamily base excision DNA repair protein, putative, expressed
LOC_Os03g55550	-0.97	-0.96	helix-loop-helix DNA-binding domain containing protein, expressed
LOC_Os06g51380	-0.76	-0.81	ROOT HAIRLESS 1, putative, expressed
LOC_Os01g37900	-0.61	-0.64	retrotransposon protein, putative, Ty3-gypsy subclass, expressed
LOC_Os01g07280	-0.79	-0.85	disease resistance protein, putative, expressed
LOC_Os11g29350	-1.14	-1.24	ELMO/CED-12 family protein, putative, expressed
LOC_Os09g19640	-0.67	-0.61	holocarboxylase synthetase, putative, expressed
LOC_Os01g19260	-0.64	-0.93	ATPase, putative, expressed
LOC_Os03g22655	-0.63	-0.84	tubby-like F-box protein 3, putative, expressed
LOC_Os03g46600	-0.92	-1.54	acidic leucine-rich nuclear phosphoprotein 32-related protein 2, putative, expressed
LOC_Os12g23810	-1.08	-0.79	transposon protein, putative, CACTA, En/Spm sub-class, expressed
LOC_Os03g23980	-0.76	-0.81	NAD dependent epimerase/dehydratase family protein, putative, expressed
LOC_Os04g44640	-1.05	-1.1	ulp1 protease family, C-terminal catalytic domain containing protein, expressed
LOC_Os11g34700	-0.79	-1.17	ZOS11-04 - C2H2 zinc finger protein, expressed
LOC_Os04g40290	-1.17	-2.2	AAA-type ATPase family protein, putative, expressed
LOC_Os03g19000	-0.68	-1.18	peroxisomal biogenesis factor 11, putative, expressed
LOC_Os07g07220	-0.58	-0.86	LSM domain containing protein, expressed
LOC_Os04g57950	-0.9	-1.31	dihydroorotate dihydrogenase protein, putative, expressed
LOC_Os07g09675	-0.72	-0.82	expressed protein
LOC_Os11g33394	-2.02	-1.46	plant protein of unknown function domain containing protein, expressed
LOC_Os02g07230	-0.59	-0.78	porphobilinogen deaminase, chloroplast precursor, putative, expressed
LOC_Os12g17310	-0.58	-0.77	prefoldin, putative, expressed
LOC_Os08g12490	-0.67	-0.68	retrotransposon protein, putative, unclassified, expressed
LOC_Os01g39670	-0.6	-0.93	OsFBD1 - F-box and FBD domain containing protein, expressed
LOC_Os05g33010	-0.79	-1.12	heat shock protein DnaJ, putative, expressed
LOC_Os02g55570	-0.59	-0.79	shugoshin-1, putative, expressed
LOC_Os01g13024	-0.94	-0.84	expressed protein
LOC_Os10g41380	-0.61	-1.07	expressed protein
LOC_Os04g18200	-1.03	-1.27	dihydrodipicolinate synthase, chloroplast precursor, putative, expressed
LOC_Os07g29290	-0.63	-0.65	expansin precursor, putative, expressed
LOC_Os01g06740	-0.86	-0.87	ribosome inactivating protein, putative, expressed
LOC_Os08g16880	-0.62	-0.89	sas10/Utp3 family protein, expressed
LOC_Os03g32070	-0.86	-0.61	retrotransposon protein, putative, unclassified, expressed
LOC_Os01g39680	-0.68	-0.76	expressed protein
LOC_Os05g22370	-0.8	-0.78	N-acetylglucosaminyl transferase component, putative, expressed
LOC_Os08g41800	-0.76	-0.96	regulatory protein, putative, expressed
LOC_Os09g36900	-0.74	-0.96	WD domain, G-beta repeat domain containing protein, expressed
LOC_Os01g53980	-0.74	-0.6	IQ calmodulin-binding motif family protein, expressed
LOC_Os09g33876	-0.67	-0.97	expressed protein
LOC_Os08g28860	-1.08	-1.24	hydrolase, NUDIX family, domain containing protein, expressed
LOC_Os08g07930	-0.78	-1.2	resistance protein, putative, expressed
LOC_Os01g26320	-0.65	-0.97	ZmEBE-1 protein, putative, expressed
LOC_Os08g14220	-0.58	-0.77	expressed protein
LOC_Os10g33710	-1.27	-1.27	expressed protein
LOC_Os03g45390	-0.89	-0.88	glucan endo-1,3-beta-glucosidase precursor, putative, expressed
LOC_Os04g39140	-0.63	-1.09	acetyltransferase, GNAT family, putative, expressed
LOC_Os02g33500	-0.99	-0.95	threonyl-tRNA synthetase, putative, expressed
LOC_Os09g24910	-0.59	-0.73	phosphofructokinase, putative, expressed
LOC_Os11g03510	-0.66	-0.75	1-aminocyclopropane-1-carboxylate oxidase 1, putative, expressed
LOC_Os04g30760	-0.8	-0.8	3-oxoacyl-reductase, chloroplast precursor, putative, expressed
LOC_Os06g39640	-0.78	-0.62	PINHEAD, putative, expressed
LOC_Os03g46690	-0.85	-1.46	OsFBX105 - F-box domain containing protein, expressed
LOC_Os08g02250	-0.64	-1.33	IQ calmodulin-binding motif domain containing protein, expressed
LOC_Os03g44030	-0.88	-0.76	expressed protein
LOC_Os04g54730	-0.76	-0.95	expressed protein
LOC_Os01g04990	-0.73	-0.99	mitochondrial carrier protein, putative, expressed
LOC_Os03g50720	-0.94	-0.87	expressed protein
LOC_Os06g13080	-0.78	-1.4	spotted leaf 11, putative, expressed
LOC_Os11g11100	-1.25	-0.64	bZIP transcription factor domain containing protein, expressed
LOC_Os12g07960	-0.76	-0.77	expressed protein
LOC_Os02g28140	-0.98	-0.85	expressed protein
LOC_Os07g45310	-0.95	-1.08	BSD domain-containing protein, putative, expressed
LOC_Os08g07970	-0.72	-1.13	transcription factor, putative, expressed
LOC_Os02g08544	-0.68	-1.05	homeobox protein knotted-1, putative, expressed
LOC_Os07g33330	-0.82	-1.03	RNA recognition motif containing protein, putative, expressed
LOC_Os07g42270	-0.78	-0.91	expressed protein
LOC_Os12g41860	-1.28	-0.96	START domain containing protein, expressed
LOC_Os04g30770	-0.68	-0.88	glycosyl hydrolase, putative, expressed
LOC_Os07g47960	-1.16	-0.93	basic helix-loop-helix domain containing protein, expressed
LOC_Os09g35600	-0.82	-0.72	MATE domain containing protein, expressed
LOC_Os06g14390	-0.84	-1.17	1-aminocyclopropane-1-carboxylate oxidase homolog 4, putative, expressed
LOC_Os04g36070	-1.09	-0.59	OsRR1 type-A response regulator, expressed
LOC_Os03g46681	-0.65	-0.68	expressed protein
LOC_Os05g36980	-0.66	-0.64	expressed protein
LOC_Os05g05850	-0.7	-1.35	expressed protein
LOC_Os12g16870	-0.8	-0.58	expressed protein
LOC_Os11g14240	-0.63	-0.59	expressed protein
LOC_Os08g25734	-0.77	-0.76	glucose-1-phosphate adenylyltransferase large subunit, chloroplast precursor, putative, expressed
LOC_Os05g50420	-0.6	-0.7	retrotransposon protein, putative, unclassified, expressed
LOC_Os09g22320	-0.68	-0.69	retrotransposon protein, putative, Ty3-gypsy subclass, expressed
LOC_Os07g36420	-0.73	-0.93	proteasome inhibitor-related, putative, expressed
LOC_Os06g41920	-1.33	-0.99	EBNA-1, putative, expressed
LOC_Os07g13780	-1.06	-0.61	cytokinin-O-glucosyltransferase 2, putative, expressed
LOC_Os10g37260	-1.26	-1.52	fringe-related protein, putative, expressed
LOC_Os06g24580	-0.9	-1.19	expressed protein
LOC_Os11g07940	-1.02	-0.86	expressed protein
LOC_Os04g05770	-0.65	-1.04	expressed protein
LOC_Os09g35620	-1.06	-1.03	expressed protein
LOC_Os12g41840	-0.78	-0.8	protein transport protein Sec61 subunit alpha, putative, expressed
LOC_Os07g19090	-0.59	-0.67	zinc knuckle domain containing protein, expressed
LOC_Os01g50860	-0.58	-0.6	chloride transporter, chloride channel family, putative, expressed
LOC_Os05g38780	-0.58	-0.63	expressed protein
LOC_Os01g10830	-0.59	-0.7	carnitine racemase like protein, putative, expressed
LOC_Os02g05440	-0.63	-0.85	expressed protein
LOC_Os01g08520	-0.68	-0.78	DUF581 domain containing protein, expressed
LOC_Os05g01470	-0.87	-0.67	methionine S-methyltransferase, putative, expressed
LOC_Os09g36982	-0.61	-0.85	protein of unknown function DUF1279 domain containing protein, expressed
LOC_Os01g36570	-0.95	-0.89	glycine-rich protein 2, putative
LOC_Os04g42720	-0.72	-0.81	TMS membrane protein/tumour differentially expressed protein, putative, expressed
LOC_Os03g07990	-0.59	-0.71	acetyltransferase, GNAT family, putative, expressed
LOC_Os07g33370	-1.05	-1.06	IQ calmodulin-binding motif family protein, expressed
LOC_Os01g39600	-1.53	-1.18	expressed protein
LOC_Os07g36400	-1.03	-0.86	expressed protein
LOC_Os12g44080	-1.31	-0.75	CHCH domain containing protein, expressed
LOC_Os01g60200	-0.88	-1.07	expressed protein
LOC_Os11g27530	-0.82	-1.44	FHA domain containing protein, putative, expressed
LOC_Os10g37240	-1.39	-1.08	expressed protein
LOC_Os01g13080	-0.69	-1.21	60S acidic ribosomal protein, putative, expressed
LOC_Os06g47250	-0.88	-0.58	DUF292 domain containing protein, expressed
LOC_Os12g41820	-0.73	-0.74	heat shock protein DnaJ, putative, expressed
LOC_Os01g16110	-0.63	-0.92	la domain containing protein, putative, expressed
LOC_Os02g10800	-0.97	-0.64	mitochondrial carrier protein, putative, expressed
LOC_Os02g25050	-0.97	-0.65	expressed protein
LOC_Os09g34340	-0.6	-0.78	expressed protein
LOC_Os07g47110	-0.64	-0.78	OsFBT11 - F-box and tubby domain containing protein, expressed
LOC_Os07g41810	-0.64	-0.68	stress responsive A/B Barrel domain containing protein, expressed
LOC_Os06g15670	-0.72	-0.91	expressed protein
LOC_Os09g23690	-0.81	-0.92	UBX domain containing protein, expressed
LOC_Os08g35100	-0.91	-0.69	expressed protein
LOC_Os08g13795	-0.78	-1.27	expressed protein
LOC_Os04g38640	-0.75	-0.73	OsDegp5 - Putative Deg protease homologue, expressed
LOC_Os05g08920	-0.77	-0.61	late embryogenesis abundant protein, putative, expressed
LOC_Os06g06720	-0.84	-1.34	flavonol synthase/flavanone 3-hydroxylase, putative, expressed
LOC_Os07g28840	-0.66	-0.84	SET domain containing protein, expressed
LOC_Os07g36450	-0.69	-0.85	PPR repeat domain containing protein, putative, expressed
LOC_Os07g41800	-0.62	-0.6	peroxisome assembly protein, putative, expressed
LOC_Os07g23150	-2.25	-2.11	transferase family protein, putative, expressed
LOC_Os03g48480	-1.21	-0.74	thioesterase family protein, putative, expressed
LOC_Os04g14680	-0.88	-0.93	OsAPx3 - Peroxisomal Ascorbate Peroxidase encoding gene 5,8, expressed
LOC_Os08g13780	-0.61	-1.22	U-box domain-containing protein, putative, expressed
LOC_Os07g12470	-0.7	-0.97	expressed protein
LOC_Os12g36420	-0.59	-0.92	expressed protein
LOC_Os03g26220	-0.61	-1.5	expressed protein
LOC_Os10g34170	-0.78	-1.02	glutaredoxin domain containing protein, putative, expressed
LOC_Os02g26349	-1.12	-1.73	transposon protein, putative, CACTA, En/Spm sub-class, expressed
LOC_Os01g40640	-0.72	-0.87	S1 RNA binding domain containing protein, expressed
LOC_Os03g15560	-0.71	-0.66	wibg, putative, expressed
LOC_Os07g44050	-0.62	-1.17	expressed protein
LOC_Os10g26650	-0.72	-1.19	transposon protein, putative, unclassified, expressed
LOC_Os07g14230	-0.81	-0.85	retrotransposon protein, putative, Ty3-gypsy subclass, expressed
LOC_Os07g40520	-0.65	-0.9	formin-like protein 20, putative, expressed
LOC_Os08g29370	-0.96	-1.3	peptidyl-prolyl cis-trans isomerase, chloroplast precursor, putative, expressed
LOC_Os01g28089	-1	-0.75	expressed protein
LOC_Os08g30370	-0.76	-0.85	expressed protein
LOC_Os10g34270	-0.65	-1	expressed protein
LOC_Os05g28460	-0.77	-0.67	MEE12, putative, expressed
LOC_Os03g31690	-1.18	-0.89	GCN5-related N-acetyltransferase, putative, expressed
LOC_Os08g43690	-0.9	-0.6	transporter, monovalent cation:proton antiporter-2 family, putative, expressed
LOC_Os04g02780	-0.71	-0.93	amidase family protein, putative, expressed
LOC_Os05g15120	-0.69	-0.86	expressed protein
LOC_Os02g39625	-1.25	-1.62	hypothetical protein
LOC_Os04g51710	-0.62	-0.7	expressed protein
LOC_Os10g05720	-0.76	-0.66	LTPL37 - Protease inhibitor/seed storage/LTP family protein precursor, expressed
LOC_Os08g30380	-0.76	-0.79	expressed protein
LOC_Os01g22770	-1.18	-0.77	transposon protein, putative, unclassified
LOC_Os07g24498	-0.86	-0.66	transposon protein, putative, unclassified
LOC_Os01g16080	-1.08	-1.51	expressed protein
LOC_Os05g28470	-0.72	-0.82	expressed protein
LOC_Os12g37710	-0.72	-1.11	PsbP, putative, expressed
LOC_Os02g36580	-0.64	-0.84	expressed protein
LOC_Os05g12080	-0.8	-1.38	expressed protein
LOC_Os05g36090	-1.07	-0.58	zinc finger DHHC domain-containing protein, putative, expressed
LOC_Os10g26620	-0.64	-1.12	dof zinc finger domain containing protein, putative, expressed
LOC_Os07g15550	-0.61	-1.08	retrotransposon protein, putative, unclassified, expressed
LOC_Os10g01340	-0.8	-0.61	expressed protein
LOC_Os03g21400	-0.68	-0.83	cytochrome P450, putative, expressed
LOC_Os02g39600	-0.9	-1.15	outer envelope protein, putative, expressed
LOC_Os08g42340	-0.63	-0.83	expressed protein
LOC_Os04g33040	-0.86	-1.37	alpha-amylase precursor, putative, expressed
LOC_Os10g35570	-0.6	-1.19	expressed protein
LOC_Os05g49350	-1.2	-0.61	DUF1645 domain containing protein, putative, expressed
LOC_Os08g01840	-0.79	-0.95	nucleic acid binding protein, putative, expressed
LOC_Os10g35560	-1.07	-1.36	expressed protein
LOC_Os10g34230	-1.03	-0.73	cytokinin dehydrogenase precursor, putative, expressed
LOC_Os04g02730	-0.99	-1.15	tRNA-dihydrouridine synthase 3-like, putative, expressed
LOC_Os01g57440	-0.64	-0.95	DNA repair metallo-beta-lactamase, putative, expressed
LOC_Os03g10700	-0.73	-1.07	expressed protein
LOC_Os03g16000	-0.86	-0.59	src homology-3 domain protein 3, putative, expressed
LOC_Os01g16050	-1.15	-1.04	transposon protein, putative, unclassified, expressed
LOC_Os08g01859	-0.6	-1.03	ribosomal protein L30 containing protein, expressed
LOC_Os01g70410	-1.21	-0.71	protein kinase, putative, expressed
LOC_Os01g44140	-0.67	-0.86	expressed protein
LOC_Os10g36880	-0.61	-0.67	kinesin motor domain containing protein, putative, expressed
LOC_Os06g41050	-0.63	-0.59	expressed protein
LOC_Os08g37810	-0.6	-0.63	transcription factor like protein, putative, expressed
LOC_Os05g03174	-0.73	-1.16	glycosyltransferase family 43 protein, putative, expressed
LOC_Os11g14140	-0.68	-1.58	OsFBK25 - F-box domain and kelch repeat containing protein, expressed
LOC_Os06g41060	-1.14	-1.04	helix-loop-helix DNA-binding, putative, expressed
LOC_Os08g42370	-0.67	-0.84	zinc finger DHHC domain-containing protein, putative, expressed
LOC_Os01g50830	-0.64	-0.95	expressed protein
LOC_Os03g18680	-0.69	-0.77	membrane associated DUF588 domain containing protein, putative, expressed
LOC_Os02g49850	-1.22	-0.77	plastocyanin-like domain containing protein, putative, expressed
LOC_Os07g18610	-0.93	-0.92	OsFBLD7 - F-box, LRR and FBD domain containing protein, expressed
LOC_Os02g20190	-0.78	-0.62	Leucine Rich Repeat family protein, expressed
LOC_Os06g37820	-0.68	-1.24	Leucine Rich Repeat family protein, expressed
LOC_Os04g22350	-0.77	-0.7	expressed protein
LOC_Os11g07870	-0.65	-0.74	DEAD/DEAH box helicase domain containing protein, expressed
LOC_Os02g28920	-0.63	-0.69	transposon protein, putative, unclassified, expressed
LOC_Os04g34330	-0.59	-0.8	serine/threonine-protein kinase receptor precursor, putative, expressed
LOC_Os01g44970	-1.17	-0.92	polygalacturonase, putative, expressed
LOC_Os11g42270	-1	-2.04	OsFBX432 - F-box domain containing protein, expressed
LOC_Os01g16940	-0.78	-0.9	MazG nucleotide pyrophosphohydrolase domain containing protein, expressed
LOC_Os01g11250	-0.66	-0.87	potassium channel KAT1, putative, expressed
LOC_Os02g37850	-0.77	-0.69	expressed protein
LOC_Os03g53070	-0.8	-1.3	prenylated rab acceptor, putative, expressed
LOC_Os07g38280	-0.61	-0.7	insulin-degrading enzyme, putative, expressed
LOC_Os07g06680	-1.09	-1.53	fasciclin domain containing protein, expressed
LOC_Os09g29750	-0.81	-1.15	ZOS9-15 - C2H2 zinc finger protein, expressed
LOC_Os12g08320	-0.65	-0.68	retrotransposon, putative, centromere-specific, expressed
LOC_Os03g37820	-1.09	-1.29	expressed protein
LOC_Os04g32580	-1.01	-1.02	expressed protein
LOC_Os04g55230	-0.89	-0.8	tetratricopeptide repeat domain containing protein, putative, expressed
LOC_Os02g50810	-0.97	-0.74	expressed protein
LOC_Os04g44580	-0.64	-1	expressed protein
LOC_Os02g52580	-0.61	-0.99	retrotransposon protein, putative, unclassified, expressed
LOC_Os07g38270	-0.72	-0.84	insulin-degrading enzyme, putative, expressed
LOC_Os06g22710	-0.75	-0.92	transposon protein, putative, unclassified, expressed
LOC_Os05g23610	-0.81	-0.74	protein phosphatase inhibitor 2 containing protein, expressed
LOC_Os03g53050	-0.65	-0.69	WRKY121, expressed
LOC_Os11g31590	-0.68	-1.08	armadillo, putative, expressed
LOC_Os09g36060	-0.65	-0.7	endoglucanase, putative, expressed
LOC_Os08g40560	-0.84	-0.91	ZOS8-11 - C2H2 zinc finger protein, expressed
LOC_Os10g33790	-0.65	-0.86	expressed protein
LOC_Os08g26270	-1.14	-1.46	expressed protein
LOC_Os12g42230	-0.91	-0.91	transketolase, putative, expressed
LOC_Os03g10780	-0.61	-0.67	flap endonuclease, putative, expressed
LOC_Os04g36900	-0.77	-0.97	expressed protein
LOC_Os05g08000	-0.63	-0.71	expressed protein
LOC_Os12g38180	-0.63	-0.62	heat shock cognate 70 kDa protein 2, putative, expressed
LOC_Os06g51240	-0.74	-0.86	expressed protein
LOC_Os06g28060	-0.58	-0.92	ATP-binding region, ATPase-like domain containing protein, expressed
LOC_Os10g36810	-0.73	-1.94	plus-3 domain containing protein, putative, expressed
LOC_Os12g09610	-0.65	-0.67	expressed protein
LOC_Os05g18280	-1.87	-1.6	kelch domain containing protein, putative, expressed
LOC_Os09g20500	-1.01	-1.32	transporter, putative, expressed
LOC_Os01g41030	-0.83	-0.67	ribosomal protein L25, putative, expressed
LOC_Os06g51250	-0.75	-1.07	EF hand family protein, putative, expressed
LOC_Os02g32110	-0.7	-0.76	exostosin family domain containing protein, expressed
LOC_Os03g45410	-0.79	-0.75	TATA-binding protein, putative, expressed
LOC_Os05g10310	-0.85	-0.83	acid phosphatase, putative, expressed
LOC_Os07g31680	-0.88	-1.23	OsFBL38 - F-box domain and LRR containing protein, expressed
LOC_Os04g39160	-1.03	-1.06	RNA-dependent RNA polymerase, putative, expressed
LOC_Os07g09740	-0.73	-0.87	no apical meristem protein, expressed
LOC_Os12g09620	-0.6	-0.59	expressed protein
LOC_Os01g01890	-0.72	-0.71	expressed protein
LOC_Os07g44980	-0.78	-0.73	hypothetical protein
LOC_Os01g12520	-0.72	-0.69	mitochondrial carrier protein, putative, expressed
LOC_Os09g03180	-0.64	-0.61	transposon protein, putative, unclassified, expressed
LOC_Os10g07470	-1.48	-1.08	ZOS10-01 - C2H2 zinc finger protein, expressed
LOC_Os12g31530	-0.97	-0.87	transposon protein, putative, unclassified
LOC_Os04g33890	-1.09	-1.38	expressed protein
LOC_Os01g25820	-1.07	-0.71	respiratory burst oxidase, putative, expressed
LOC_Os03g46720	-0.64	-0.81	OsFBX106 - F-box domain containing protein, expressed
LOC_Os05g06270	-0.76	-1.3	zinc finger, C3HC4 type domain containing protein, expressed
LOC_Os02g34750	-0.95	-1.13	leucine-rich repeat receptor-like protein kinase 1, putative, expressed
LOC_Os11g10630	-0.86	-0.82	retrotransposon protein, putative, unclassified, expressed
LOC_Os01g53030	-1.01	-0.8	expressed protein
LOC_Os02g08490	-0.61	-0.9	chaperone protein clpB 1, putative, expressed
LOC_Os04g44850	-0.86	-0.92	glycosyl transferase 8 domain containing protein, putative, expressed
LOC_Os11g33270	-1.07	-0.58	glycosyl hydrolases family 16, putative, expressed
LOC_Os12g01090	-0.97	-0.8	retrotransposon protein, putative, unclassified, expressed
LOC_Os05g32270	-0.81	-0.98	AP2 domain containing protein, expressed
LOC_Os06g07960	-0.95	-1.34	cystathionine gamma-synthase, putative, expressed
LOC_Os03g62850	-0.89	-0.92	AMP-binding enzyme, putative, expressed
LOC_Os01g37370	-0.61	-0.73	expressed protein
LOC_Os06g32910	-1.36	-1.27	uncharacterized Cys-rich domain containing protein, putative, expressed
LOC_Os11g45250	-0.62	-0.93	ribonucleases P/MRP protein subunit POP1 containing protein, expressed
LOC_Os01g51670	-1.03	-0.9	expressed protein
LOC_Os03g50870	-0.68	-0.63	expressed protein
LOC_Os05g09000	-0.65	-0.77	expressed protein
LOC_Os02g14900	-0.97	-0.91	1,3-beta-glucan synthase component domain containing protein, expressed
LOC_Os04g35910	-0.62	-0.98	coiled-coil domain-containing protein 55, putative, expressed
LOC_Os03g11290	-0.91	-1.04	expressed protein
LOC_Os04g42200	-0.86	-1.59	expressed protein
LOC_Os01g51680	-1.06	-1.39	hypothetical protein
LOC_Os07g12710	-0.61	-0.82	GIY-YIG catalytic domain containing protein, putative, expressed
LOC_Os07g41260	-0.68	-0.75	PPR repeat domain containing protein, putative, expressed
LOC_Os05g24680	-0.82	-1.01	retrotransposon protein, putative, Ty3-gypsy subclass, expressed
LOC_Os02g18480	-0.7	-0.76	lipase class 3 family protein, putative, expressed
LOC_Os09g32410	-0.62	-0.58	OsFBX333 - F-box domain containing protein, expressed
LOC_Os03g04990	-1	-0.73	expressed protein
LOC_Os02g58500	-0.77	-0.97	phospholipase A2, putative, expressed
LOC_Os02g38060	-0.71	-0.91	methyltransferase domain containing protein, expressed
LOC_Os05g41190	-0.63	-1.02	expressed protein
LOC_Os09g11500	-0.7	-0.82	retrotransposon protein, putative, unclassified, expressed
LOC_Os10g29320	-0.69	-0.89	speckle-type POZ protein, putative, expressed
LOC_Os03g44159	-0.65	-1.31	expressed protein
LOC_Os07g12770	-0.75	-0.76	transmembrane amino acid transporter protein, putative, expressed
LOC_Os08g17870	-1.17	-0.61	reticulon domain containing protein, putative, expressed
LOC_Os09g32430	-0.58	-0.79	oxidoreductase, putative, expressed
LOC_Os01g48060	-0.76	-1.07	auxin response factor, putative, expressed
LOC_Os01g49390	-1.09	-0.78	IPP transferase, putative, expressed
LOC_Os01g36090	-0.79	-0.69	DNA-damage-repair/toleration protein DRT102, putative, expressed
LOC_Os03g58780	-0.59	-0.69	expressed protein
LOC_Os09g18159	-0.87	-0.6	light repressible receptor protein kinase, putative, expressed
LOC_Os11g38910	-0.62	-0.81	pyruvate decarboxylase isozyme 1, putative, expressed
LOC_Os05g12680	-1.01	-0.82	retrotransposon protein, putative, unclassified, expressed
LOC_Os06g27590	-0.77	-0.75	expressed protein
LOC_Os10g19970	-0.61	-0.71	expressed protein
LOC_Os11g14950	-0.72	-0.71	ACT domain containing protein, expressed
LOC_Os03g53080	-0.85	-1.11	zinc finger, C3HC4 type domain containing protein, expressed
LOC_Os07g11430	-0.68	-0.84	transposon protein, putative, CACTA, En/Spm sub-class
LOC_Os09g24830	-0.67	-0.75	hypothetical protein
LOC_Os10g39570	-0.58	-0.58	expressed protein
LOC_Os06g03520	-0.78	-1.34	DUF581 domain containing protein, expressed
LOC_Os11g35060	-0.74	-0.79	agenet domain containing protein, expressed
LOC_Os03g14380	-0.69	-0.64	autophagy protein 9, putative, expressed
LOC_Os11g14120	-0.59	-0.75	expressed protein
LOC_Os05g35380	-1.29	-1.1	universal stress protein domain containing protein, putative, expressed
LOC_Os05g39740	-1.14	-1.26	retrotransposon protein, putative, Ty3-gypsy subclass
LOC_Os04g39410	-0.65	-0.76	pentatricopeptide, putative, expressed
LOC_Os03g38359	-1.11	-0.58	expressed protein
LOC_Os06g47100	-0.96	-0.84	OsFBX203 - F-box domain containing protein, expressed
LOC_Os07g27834	-0.74	-0.98	retrotransposon protein, putative, Ty3-gypsy subclass, expressed
LOC_Os01g47570	-1.04	-0.6	expressed protein
LOC_Os07g47420	-0.99	-1.42	60S ribosome subunit biogenesis protein NIP7, putative, expressed
LOC_Os12g41962	-0.82	-0.86	nucleolar protein NOP5, putative, expressed
LOC_Os01g67160	-0.65	-0.8	cyclin-dependent kinase B1-1, putative, expressed
LOC_Os06g11140	-0.63	-0.93	pyridine nucleotide-disulphide oxidoreductase domain containing protein, expressed
LOC_Os04g47059	-0.87	-0.61	TRANSPARENT TESTA 8, putative, expressed
LOC_Os07g39800	-0.58	-0.66	transcription repressor HOTR, putative, expressed
LOC_Os07g23470	-0.9	-0.95	thaumatin, putative, expressed
LOC_Os08g38700	-1.16	-1.2	C3-BTB2 - Bric-a-Brac, Tramtrack, Broad Complex BTB domain with C3 subfamily conserved sequence, expressed
LOC_Os11g11070	-0.84	-1.06	mRNA-capping enzyme, putative, expressed
LOC_Os06g11130	-0.68	-0.77	gibberellin receptor GID1L2, putative, expressed
LOC_Os03g31706	-0.76	-0.77	expressed protein
LOC_Os07g10130	-0.66	-0.93	squalene synthetase, putative, expressed
LOC_Os11g03484	-1.18	-1.48	MATE efflux family protein, putative, expressed
LOC_Os01g08850	-0.64	-0.91	expressed protein
LOC_Os01g71200	-0.69	-0.63	RNA recognition motif containing protein, putative, expressed
LOC_Os03g61580	-0.75	-0.91	expressed protein
LOC_Os06g49790	-0.71	-0.69	acyltransferase, putative, expressed
LOC_Os03g13060	-0.6	-0.67	expressed protein
LOC_Os05g51400	-0.76	-0.73	protein kinase APK1B, chloroplast precursor, putative, expressed
LOC_Os10g32900	-0.91	-1.06	CCT motif family protein, expressed
LOC_Os08g22354	-0.86	-0.66	polyadenylate-binding protein, putative, expressed
LOC_Os01g08860	-0.77	-0.86	hsp20/alpha crystallin family protein, putative, expressed
LOC_Os06g12450	-0.59	-1.04	soluble starch synthase 2-3, chloroplast precursor, putative, expressed
LOC_Os06g40500	-1.23	-0.65	expressed protein
LOC_Os06g12455	-0.89	-0.7	expressed protein
LOC_Os01g21820	-0.67	-0.62	preprotein translocase subunit secA, chloroplast precursor, putative, expressed
LOC_Os04g20810	-1.03	-1.35	receptor protein kinase, putative, expressed
LOC_Os12g37890	-0.65	-0.66	expressed protein
LOC_Os03g39640	-0.78	-0.93	CBS domain containing protein, expressed
LOC_Os07g15880	-0.68	-0.93	mitochondrial prohibitin complex protein 2, putative, expressed
LOC_Os01g38650	-0.58	-0.84	expressed protein
LOC_Os07g02560	-0.85	-1.02	NB-ARC domain containing protein, expressed
LOC_Os12g04960	-0.87	-0.6	retrotransposon protein, putative, unclassified, expressed
LOC_Os12g44180	-0.66	-0.92	nodulin, putative, expressed
LOC_Os07g38520	-0.66	-0.81	retrotransposon protein, putative, Ty3-gypsy subclass
LOC_Os03g18700	-0.71	-0.68	expressed protein
LOC_Os08g38730	-0.87	-0.79	expressed protein
LOC_Os01g12090	-0.63	-0.63	ribosomal protein S6 family protein, putative, expressed
LOC_Os03g13000	-0.74	-0.64	GTP-binding protein, putative, expressed
LOC_Os05g48650	-1.16	-1.45	transcription factor HBP-1b, putative, expressed
LOC_Os07g25210	-0.79	-0.72	retrotransposon protein, putative, Ty3-gypsy subclass, expressed
LOC_Os01g15120	-0.84	-0.85	hydrolase, alpha/beta fold family domain containing protein, expressed
LOC_Os02g02010	-0.68	-0.62	expressed protein
LOC_Os02g30974	-0.85	-0.81	expressed protein
LOC_Os01g40980	-0.87	-1.27	helicase, putative, expressed
LOC_Os02g37590	-0.64	-0.84	glycerophosphoryl diester phosphodiesterase family protein, putative, expressed
LOC_Os12g37870	-0.78	-0.74	ATP-grasp domain containing protein, expressed
LOC_Os06g07905	-0.76	-0.83	galactosyltransferase family protein, putative, expressed
LOC_Os08g25430	-0.71	-0.64	cysteine-rich receptor-like protein kinase 35 precursor, putative, expressed
LOC_Os02g06400	-0.69	-0.7	growth regulator related protein, putative, expressed
LOC_Os03g47240	-0.61	-0.75	expressed protein
LOC_Os01g24060	-0.7	-0.88	importin subunit alpha, putative, expressed
LOC_Os04g51960	-0.58	-0.97	expressed protein
LOC_Os02g17990	-0.79	-1	Leucine Rich Repeat family protein, expressed
LOC_Os05g23393	-0.61	-0.82	expressed protein
LOC_Os07g23494	-0.63	-0.64	expressed protein
LOC_Os07g01240	-1.08	-1.17	expressed protein
LOC_Os07g06930	-0.59	-0.85	hypothetical protein
LOC_Os03g56190	-0.8	-0.79	cytochrome c oxidase-related, putative, expressed
LOC_Os12g44170	-0.77	-0.67	pentatricopeptide, putative, expressed
LOC_Os07g14540	-0.79	-0.89	vesicle-associated membrane protein, putative, expressed
LOC_Os06g04880	-0.6	-1	serine threonine kinase, putative, expressed
LOC_Os02g04690	-0.8	-0.71	cycloartenol synthase, putative, expressed
LOC_Os01g08820	-0.85	-0.91	PHD-finger domain containing protein, putative, expressed
LOC_Os05g05500	-0.92	-0.87	OsFBX159 - F-box domain containing protein, expressed
LOC_Os01g43120	-0.95	-0.93	DEAD/DEAH box helicase, putative, expressed
LOC_Os03g09870	-0.63	-1.02	mitochondrial import inner membrane translocase subunit Tim17, putative, expressed
LOC_Os01g19490	-0.75	-0.65	pentatricopeptide, putative, expressed
LOC_Os01g40094	-0.85	-0.79	protein phosphatase 2C, putative, expressed
LOC_Os03g21510	-0.9	-0.61	inactive receptor kinase At2g26730 precursor, putative, expressed
LOC_Os08g06380	-1	-0.8	CSLF6 - cellulose synthase-like family F; beta1,3;1,4 glucan synthase, expressed
LOC_Os02g50540	-0.84	-0.62	expressed protein
LOC_Os07g38560	-0.6	-0.83	adenylyl-sulfate kinase, putative, expressed
LOC_Os01g12860	-0.73	-1.21	MYB family transcription factor, putative, expressed
LOC_Os06g34660	-0.88	-1.11	X8 domain containing protein, expressed
LOC_Os08g35700	-1.06	-0.75	Leucine Rich Repeat family protein, expressed
LOC_Os06g12400	-0.84	-1.24	Homeobox domain containing protein, expressed
LOC_Os02g53700	-0.65	-0.61	DENN domain containing protein, expressed
LOC_Os09g27850	-1.09	-1.01	transcription regulator, putative, expressed
LOC_Os03g58800	-0.6	-0.6	ATPase, putative, expressed
LOC_Os05g30420	-0.6	-1.04	expressed protein
LOC_Os02g16640	-0.63	-0.77	proline-rich protein HaeIII subfamily 1 precursor, putative, expressed
LOC_Os11g38040	-0.84	-1.1	expressed protein
LOC_Os03g41130	-0.75	-0.62	expressed protein
LOC_Os03g08530	-0.95	-0.61	aminotransferase, classes I and II, domain containing protein, expressed
LOC_Os10g23250	-0.63	-0.77	expressed protein
LOC_Os12g32170	-0.7	-0.82	expressed protein
LOC_Os11g06440	-1.08	-1.33	expressed protein
LOC_Os06g13720	-1.06	-0.63	dehydrogenase E1 component domain containing protein, expressed
LOC_Os08g11720	-0.68	-0.59	expressed protein
LOC_Os10g37899	-0.89	-0.91	transposon protein, putative, unclassified, expressed
LOC_Os01g43140	-0.79	-0.68	lipase, putative, expressed
LOC_Os11g32720	-0.72	-1.17	zinc knuckle domain containing protein, expressed
LOC_Os07g37210	-0.88	-0.86	MYB family transcription factor, putative, expressed
LOC_Os03g19210	-1.15	-1.01	hypothetical protein
LOC_Os06g07020	-1.43	-1.71	ZOS6-01 - C2H2 zinc finger protein, expressed
LOC_Os01g52090	-0.7	-0.63	transcription factor like protein, putative, expressed
LOC_Os06g21330	-0.58	-0.66	ABB1 - Ankyrin repeat region with 2 Bric-a-Brac, Tramtrack, Broad Complex BTB domains, expressed
LOC_Os10g32190	-0.68	-0.65	expressed protein
LOC_Os11g20750	-0.92	-1.61	expressed protein
LOC_Os02g33180	-0.59	-1	rar1, putative, expressed
LOC_Os01g33762	-0.62	-0.87	expressed protein
LOC_Os08g09420	-0.72	-1.25	OsFBX266 - F-box domain containing protein, expressed
LOC_Os02g04650	-0.72	-0.87	activator of 90 kDa heat shock protein ATPase homolog, putative, expressed
LOC_Os06g08360	-1.1	-0.98	ethylene-responsive element-binding protein, putative, expressed
LOC_Os02g28600	-0.6	-0.71	OsFBX50 - F-box domain containing protein, expressed
LOC_Os07g26560	-0.68	-0.59	expressed protein
LOC_Os04g37760	-0.73	-0.6	expressed protein
LOC_Os04g12480	-0.7	-1.21	pumilio-family RNA binding repeat containing protein, expressed
LOC_Os12g44130	-0.71	-1.03	expressed protein
LOC_Os06g04810	-0.9	-0.98	leucine rich repeat protein, putative, expressed
LOC_Os05g04160	-0.64	-0.83	pentatricopeptide containing protein, putative, expressed
LOC_Os03g09830	-0.6	-0.83	expressed protein
LOC_Os05g10840	-1.37	-0.85	calmodulin-binding protein, putative, expressed
LOC_Os06g36400	-0.84	-1.11	HAD superfamily phosphatase, putative, expressed
LOC_Os09g06950	-0.92	-1.37	expressed protein
LOC_Os05g38330	-0.68	-0.78	NDP1, putative, expressed
LOC_Os02g24210	-0.8	-0.62	expressed protein
LOC_Os04g32010	-0.71	-0.96	thiamine pyrophosphate enzyme, C-terminal TPP binding domain containing protein, expressed
LOC_Os02g38850	-0.64	-0.71	expressed protein
LOC_Os07g38590	-0.71	-0.61	carboxyl-terminal peptidase, putative, expressed
LOC_Os06g13760	-1.14	-0.64	glycosyl transferase 8 domain containing protein, putative, expressed
LOC_Os11g03370	-0.86	-0.73	no apical meristem protein, putative, expressed
LOC_Os02g52420	-0.59	-0.89	peptidase, M24 family protein, putative, expressed
LOC_Os01g56480	-0.95	-1.42	expressed protein
LOC_Os01g07470	-0.95	-1.14	hypothetical protein
LOC_Os06g07090	-0.58	-0.67	AP-1 complex subunit gamma-1, putative, expressed
LOC_Os07g31960	-0.95	-0.73	UDP-glucoronosyl and UDP-glucosyl transferase domain containing protein, expressed
LOC_Os03g55720	-0.95	-0.73	cytochrome b6f complex subunit, putative, expressed
LOC_Os06g08390	-0.94	-1.26	Ser/Thr protein phosphatase family protein, putative, expressed
LOC_Os10g23204	-0.61	-1.04	CutA, chloroplast precursor, putative, expressed
LOC_Os04g34699	-1.1	-0.97	expressed protein
LOC_Os04g54280	-0.58	-0.65	retrotransposon protein, putative, Ty1-copia subclass, expressed
LOC_Os03g05480	-0.62	-0.71	ZOS3-01 - C2H2 zinc finger protein, expressed
LOC_Os03g22810	-0.77	-0.88	copper/zinc superoxide dismutase, putative, expressed
LOC_Os02g05940	-0.91	-1.07	phytosulfokine receptor precursor, putative, expressed
LOC_Os03g50010	-0.7	-1.17	toc64, putative, expressed
LOC_Os01g55170	-0.68	-1.08	la domain containing protein, expressed
LOC_Os07g25270	-0.9	-1.17	retrotransposon protein, putative, Ty3-gypsy subclass, expressed
LOC_Os10g40559	-1.06	-1.88	exostosin family domain containing protein, expressed
LOC_Os04g32030	-0.87	-0.76	heavy metal-associated domain containing protein, expressed
LOC_Os01g10280	-0.77	-0.86	phosphoribosylaminoimidazole carboxylase, chloroplast precursor, putative, expressed
LOC_Os11g11890	-0.66	-0.88	protein kinase domain containing protein, expressed
LOC_Os08g42870	-0.6	-0.93	expressed protein
LOC_Os08g28560	-0.96	-0.63	expressed protein
LOC_Os12g33415	-0.61	-0.82	expressed protein
LOC_Os06g47900	-0.9	-1.11	expressed protein
LOC_Os06g10620	-0.72	-0.74	transcription elongation factor SPT5 homolog 1, putative, expressed
LOC_Os01g23590	-0.7	-0.68	suppressor of Mek, putative, expressed
LOC_Os02g46440	-0.72	-0.81	expressed protein
LOC_Os04g58610	-0.72	-0.74	retrotransposon protein, putative, unclassified, expressed
LOC_Os02g12200	-0.72	-0.77	kinesin heavy chain, putative, expressed
LOC_Os05g04190	-0.9	-1.27	growth regulator related protein, putative, expressed
LOC_Os03g48600	-0.6	-0.61	domain of unknown function DUF966 domain containing protein, expressed
LOC_Os03g53180	-0.59	-0.71	expressed protein
LOC_Os02g56820	-0.67	-0.66	OsFBX69 - F-box domain containing protein, expressed
LOC_Os08g32600	-0.63	-0.72	STE_MEKK_ste11_MAP3K.21 - STE kinases include homologs to sterile 7, sterile 11 and sterile 20 from yeast, expressed
LOC_Os10g11200	-0.66	-0.67	aminotransferase, classes I and II, domain containing protein, expressed
LOC_Os01g53330	-0.78	-0.77	anthocyanidin 5,3-O-glucosyltransferase, putative, expressed
LOC_Os12g42370	-0.71	-0.8	GTPase of unknown function domain containing protein, putative, expressed
LOC_Os07g27030	-0.78	-0.89	OsFBX236 - F-box domain containing protein, expressed
LOC_Os01g67990	-0.64	-0.9	transposon protein, putative, unclassified, expressed
LOC_Os10g07160	-0.83	-1	retrotransposon, putative, centromere-specific, expressed
LOC_Os02g21120	-0.65	-0.59	transposon protein, putative, unclassified
LOC_Os11g01620	-0.64	-0.62	inactive receptor kinase At2g26730 precursor, putative, expressed
LOC_Os01g65320	-0.87	-0.7	expressed protein
LOC_Os07g16364	-0.63	-0.64	expressed protein
LOC_Os01g41370	-0.88	-0.84	FBD domain containing protein, putative, expressed
LOC_Os09g04360	-0.63	-0.58	expressed protein
LOC_Os01g10250	-0.6	-1.02	hydrolase, alpha/beta fold family domain containing protein, expressed
LOC_Os08g07640	-0.89	-1.26	expressed protein
LOC_Os04g21340	-0.85	-0.88	expressed protein
LOC_Os07g28340	-0.62	-0.75	transposon protein, putative, unclassified, expressed
LOC_Os11g30150	-0.62	-0.72	retrotransposon protein, putative, unclassified
LOC_Os09g08720	-1.01	-0.91	cinnamoyl CoA reductase, putative, expressed
LOC_Os06g17290	-0.66	-0.79	phosphatidylinositol 3- and 4-kinase family protein, putative, expressed
LOC_Os05g13950	-0.65	-0.64	eukaryotic translation initiation factor 3 subunit E-interacting protein, putative, expressed
LOC_Os08g05010	-1.24	-1.02	retrotransposon protein, putative, unclassified, expressed
LOC_Os12g17360	-0.71	-0.77	retrotransposon protein, putative, unclassified, expressed
LOC_Os06g10660	-0.88	-1.04	lysM domain-containing GPI-anchored protein 1 precursor, putative, expressed
LOC_Os01g09246	-0.8	-0.89	glycine-rich protein, putative, expressed
LOC_Os08g20636	-0.86	-0.6	expressed protein
LOC_Os03g53140	-0.67	-0.84	protein transport protein Sec23B, putative, expressed
LOC_Os09g04380	-0.6	-0.6	retrotransposon protein, putative, unclassified, expressed
LOC_Os11g10530	-0.6	-1.02	expressed protein
LOC_Os02g30050	-0.75	-0.99	ribosomal protein L29, putative, expressed
LOC_Os01g09252	-0.67	-1.05	WD domain, G-beta repeat domain containing protein, expressed
LOC_Os03g19220	-1.34	-1.2	expressed protein
LOC_Os10g33410	-0.62	-0.85	expressed protein
LOC_Os10g34740	-0.79	-0.78	methyltransferase, putative, expressed
LOC_Os05g01960	-0.85	-0.61	expressed protein
LOC_Os04g11980	-0.7	-0.81	expressed protein
LOC_Os02g02840	-0.77	-0.58	ras-related protein, putative, expressed
LOC_Os02g18390	-1.03	-1.23	expressed protein
LOC_Os12g38280	-0.89	-1.32	retrotransposon protein, putative, Ty3-gypsy subclass, expressed
LOC_Os05g49090	-0.89	-0.97	retrotransposon protein, putative, Ty3-gypsy subclass
LOC_Os10g09770	-0.77	-0.61	expressed protein
LOC_Os01g15910	-0.64	-0.8	UTP--glucose-1-phosphate uridylyltransferase, putative, expressed
LOC_Os10g30370	-0.72	-0.62	RNA recognition motif containing protein, putative, expressed
LOC_Os04g47900	-0.74	-0.91	ATTIM23-2, putative, expressed
LOC_Os10g07114	-0.95	-1.52	expressed protein
LOC_Os08g19670	-0.86	-0.64	expressed protein
LOC_Os03g13950	-0.64	-0.98	actin-depolymerizing factor, putative, expressed
LOC_Os07g41340	-0.64	-0.84	B12D protein, putative, expressed
LOC_Os08g39250	-0.84	-0.73	EDM2, putative, expressed
LOC_Os02g10440	-1.23	-1.48	protein with a conserved N-terminal region, putative, expressed
LOC_Os06g30230	-1.08	-0.69	expressed protein
LOC_Os02g51190	-0.83	-0.76	retrotransposon protein, putative, unclassified, expressed
LOC_Os08g05020	-1.18	-1.39	expressed protein
LOC_Os03g42480	-0.67	-1.02	expressed protein
LOC_Os12g10740	-1.05	-1.22	leucine-rich repeat family protein, putative, expressed
LOC_Os02g14800	-0.82	-1.42	expressed protein
LOC_Os02g09460	-1	-1.12	GA16396-PA, putative, expressed
LOC_Os07g27050	-1.08	-0.58	expressed protein
LOC_Os09g09980	-0.93	-0.78	glucan endo-1,3-beta-glucosidase precursor, putative, expressed
LOC_Os05g35420	-0.87	-0.79	expressed protein
LOC_Os06g28780	-1.06	-0.65	retrotransposon protein, putative, LINE subclass, expressed
LOC_Os11g26860	-0.62	-0.69	serine hydroxymethyltransferase, mitochondrial precursor, putative, expressed
LOC_Os07g41160	-0.69	-0.61	protein of unknown function DUF1675 domain containing protein, expressed
LOC_Os07g42490	-1.18	-0.61	sucrose synthase, putative, expressed
LOC_Os04g53690	-0.66	-0.94	expressed protein
LOC_Os03g02430	-0.65	-0.84	PPR repeat domain containing protein, putative, expressed
LOC_Os08g04630	-0.62	-0.76	external NADH-ubiquinone oxidoreductase 1, mitochondrial precursor, putative, expressed
LOC_Os08g05960	-1.33	-0.91	expressed protein
LOC_Os02g35940	-0.83	-1.11	gibberellin receptor GID1L2, putative, expressed
LOC_Os12g04250	-0.67	-0.75	retrotransposon protein, putative, Ty3-gypsy subclass, expressed
LOC_Os01g29600	-0.68	-0.88	expressed protein
LOC_Os06g07820	-0.74	-1.41	BSD domain containing protein, expressed
LOC_Os05g24790	-1.38	-0.66	transposon protein, putative, unclassified, expressed
LOC_Os09g32300	-0.6	-0.81	KH domain-containing protein, putative, expressed
LOC_Os10g34810	-0.74	-0.93	expressed protein
LOC_Os10g41150	-0.79	-0.89	aminotransferase, classes I and II, domain containing protein, expressed
LOC_Os02g10630	-0.83	-1.62	GRAM and C2 domains containing protein, putative, expressed
LOC_Os06g07830	-0.87	-0.62	ANTH/ENTH domain containing protein, putative, expressed
LOC_Os06g39470	-1.12	-0.9	transferase family protein, putative, expressed
LOC_Os11g34460	-0.62	-0.73	OsFBO10 - F-box and other domain containing protein, expressed
LOC_Os03g48660	-0.6	-0.76	DUF1336 domain containing protein, expressed
LOC_Os03g15760	-0.94	-1.16	expressed protein
LOC_Os04g19790	-0.62	-0.84	expressed protein
LOC_Os09g32320	-1.77	-0.63	growth regulator related protein, putative, expressed
LOC_Os11g34450	-0.73	-0.84	14-3-3 protein, putative, expressed
LOC_Os06g41720	-0.62	-0.64	expressed protein
LOC_Os01g01240	-0.7	-1.19	retrotransposon protein, putative, Ty3-gypsy subclass
LOC_Os02g26190	-0.7	-0.73	transposon protein, putative, CACTA, En/Spm sub-class, expressed
LOC_Os06g11910	-1.32	-1.15	expressed protein
LOC_Os10g37060	-0.65	-1.3	T-complex protein, putative, expressed
LOC_Os02g05250	-0.65	-0.75	expressed protein
LOC_Os02g29220	-0.66	-0.86	expressed protein
LOC_Os03g11340	-0.8	-0.66	leucine-rich repeat resistance protein, putative, expressed
LOC_Os08g42960	-0.67	-0.7	ankyrin repeat-containing protein, putative, expressed
LOC_Os02g22600	-0.85	-0.94	retrotransposon protein, putative, unclassified, expressed
LOC_Os06g17200	-0.8	-0.79	retrotransposon protein, putative, unclassified, expressed
LOC_Os09g12720	-0.99	-0.72	zinc finger, C3HC4 type domain containing protein, expressed
LOC_Os05g09160	-0.71	-1.1	expressed protein
LOC_Os08g39310	-0.73	-0.8	SWIB/MDM2 domain containing protein, expressed
LOC_Os01g39000	-1.08	-0.76	ZmGR2c, putative, expressed
LOC_Os04g19740	-0.76	-1.23	transketolase, chloroplast precursor, putative, expressed
LOC_Os12g05550	-0.85	-1.05	sialyltransferase family domain containing protein, expressed
LOC_Os12g17530	-0.79	-1.06	expressed protein
LOC_Os03g09045	-0.59	-0.91	retrotransposon protein, putative, unclassified, expressed
LOC_Os01g55974	-0.92	-1.07	deoxycytidylate deaminase, putative, expressed
LOC_Os06g15480	-0.99	-0.64	transcription factor, putative, expressed
LOC_Os12g38450	-0.81	-0.93	exostosin family domain containing protein, expressed
LOC_Os07g12640	-0.62	-0.93	glycerol-3-phosphate dehydrogenase, putative, expressed
LOC_Os01g01230	-0.87	-1.02	transposon protein, putative, unclassified
LOC_Os11g02860	-0.66	-0.78	expressed protein
LOC_Os05g32380	-1.1	-0.89	phospholipase, putative, expressed
LOC_Os06g41750	-0.73	-0.79	tetratricopeptide repeat domain containing protein, expressed
LOC_Os01g36790	-0.81	-1	TKL_IRAK_DUF26-lf.2 - DUF26 kinases have homology to DUF26 containing loci, expressed
LOC_Os02g14170	-0.6	-0.92	peroxidase precursor, putative, expressed
LOC_Os01g68380	-0.71	-0.67	expressed protein
LOC_Os01g19410	-0.79	-0.69	expressed protein
LOC_Os12g26430	-0.63	-0.88	retrotransposon protein, putative, unclassified, expressed
LOC_Os05g37200	-1.26	-0.74	solute carrier family 35 member F2, putative, expressed
LOC_Os03g16200	-0.82	-1.17	hypothetical protein
LOC_Os12g14440	-1.25	-0.73	Jacalin-like lectin domain containing protein, putative, expressed
LOC_Os02g41780	-0.96	-0.88	transporter-related, putative, expressed
LOC_Os06g45290	-0.72	-0.62	pollen allergen, putative, expressed
LOC_Os02g58440	-0.72	-0.74	zinc finger C-x8-C-x5-C-x3-H type family protein, expressed
LOC_Os05g51500	-0.62	-0.58	eukaryotic translation initiation factor 5B, putative, expressed
LOC_Os01g55070	-0.85	-1.31	pentatricopeptide, putative, expressed
LOC_Os11g02000	-0.65	-0.79	retrotransposon protein, putative, unclassified, expressed
LOC_Os03g63410	-0.6	-0.9	elongation factor Tu, putative, expressed
LOC_Os04g57180	-0.58	-0.59	flavonol synthase/flavanone 3-hydroxylase, putative, expressed
LOC_Os03g13190	-0.64	-0.88	transposon protein, putative, unclassified, expressed
LOC_Os12g22090	-0.66	-0.87	expressed protein
LOC_Os01g16350	-0.66	-0.62	hydroxymethylglutaryl-CoA lyase, putative, expressed
LOC_Os01g39850	-0.64	-0.6	histone-like transcription factor and archaeal histone, putative, expressed
LOC_Os02g14160	-0.86	-0.78	peroxidase precursor, putative, expressed
LOC_Os02g48390	-0.7	-0.73	phosphoribosyl transferase, putative, expressed
LOC_Os11g02020	-0.62	-0.59	retrotransposon protein, putative, Ty3-gypsy subclass, expressed
LOC_Os02g32814	-0.92	-0.68	heavy metal-associated domain containing protein, expressed
LOC_Os02g26140	-1.17	-1.05	microtubule-binding protein TANGLED1, putative, expressed
LOC_Os01g37200	-0.76	-0.81	retrotransposon protein, putative, Ty3-gypsy subclass, expressed
LOC_Os06g11070	-0.64	-0.8	expressed protein
LOC_Os12g35350	-0.92	-0.66	kelch repeat protein, putative, expressed
LOC_Os02g03470	-0.7	-0.65	tetratricopeptide repeat containing protein, putative, expressed
LOC_Os03g25110	-0.88	-0.85	expressed protein
LOC_Os07g39730	-0.74	-1.16	ZCW7, putative, expressed
LOC_Os12g03750	-1.21	-1.34	Leucine Rich Repeat family protein, expressed
LOC_Os08g14880	-0.58	-0.62	transposon protein, putative, unclassified, expressed
LOC_Os04g30910	-0.61	-0.87	SAM domain family protein, expressed
LOC_Os01g03030	-0.69	-1.2	alanyl-tRNA synthetase, putative, expressed
LOC_Os03g27760	-0.6	-1.31	nodulation protein-related, putative, expressed
LOC_Os03g59350	-1.06	-0.6	anthocyanin 3-O-beta-glucosyltransferase, putative, expressed
LOC_Os06g28720	-0.79	-0.77	expressed protein
LOC_Os01g49200	-0.75	-0.85	microtubule associated protein, putative, expressed
LOC_Os08g45120	-0.67	-0.96	expressed protein
LOC_Os11g13570	-0.66	-1.07	gibberellin receptor GID1L2, putative, expressed
LOC_Os02g49690	-0.73	-0.63	ACT domain-containing protein, putative, expressed
LOC_Os09g31080	-1.18	-0.95	induced stolen tip protein TUB8, putative, expressed
LOC_Os04g02000	-0.75	-0.78	zinc finger family protein, putative, expressed
LOC_Os11g45150	-0.58	-0.58	expressed protein
LOC_Os12g36670	-0.65	-1.31	F-box/LRR-repeat protein 3, putative, expressed
LOC_Os11g26890	-0.92	-0.9	expressed protein
LOC_Os11g29920	-1.17	-0.78	NB-ARC domain containing protein, expressed
LOC_Os11g25560	-1.14	-0.92	BHLH transcription factor, putative, expressed
LOC_Os06g04760	-0.67	-0.87	expressed protein
LOC_Os01g63500	-0.88	-0.8	expressed protein
LOC_Os09g15740	-0.98	-1.23	expressed protein
LOC_Os12g03710	-0.8	-1.04	RNA recognition motif containing protein, putative, expressed
LOC_Os05g25180	-0.68	-0.91	zinc finger, C3HC4 type family protein, expressed
LOC_Os08g44770	-0.69	-0.82	copper/zinc superoxide dismutase, putative, expressed
LOC_Os05g16220	-0.81	-0.95	expressed protein
LOC_Os09g23370	-0.89	-0.84	proline-rich protein 6, putative, expressed
LOC_Os07g02480	-0.98	-0.92	expressed protein
LOC_Os01g07382	-0.63	-1.2	expressed protein
LOC_Os02g54910	-0.65	-0.73	atATG18b, putative, expressed
LOC_Os07g46060	-0.88	-1.43	expressed protein
LOC_Os03g58920	-1.11	-0.76	galactosyltransferase family protein, putative, expressed
LOC_Os10g34030	-0.63	-0.79	zinc finger, C3HC4 type domain containing protein, expressed
LOC_Os12g37980	-0.61	-0.69	protein kinase domain containing protein, expressed
LOC_Os03g09980	-0.72	-0.97	sulfate transporter, putative, expressed
LOC_Os07g06830	-0.64	-1.21	gibberellin receptor GID1L2, putative, expressed
LOC_Os07g38430	-0.92	-1.21	WD domain, G-beta repeat domain containing protein, expressed
LOC_Os06g34530	-0.67	-0.83	zinc finger, C3HC4 type domain containing protein, expressed
LOC_Os08g29124	-1.07	-1.03	expressed protein
LOC_Os02g51890	-0.95	-0.63	RNA recognition motif containing protein, putative, expressed
LOC_Os06g10570	-1.08	-0.84	expressed protein
LOC_Os01g12730	-1.05	-0.96	ras-related protein, putative, expressed
LOC_Os01g07390	-0.69	-1.22	zinc finger, C3HC4 type family protein, expressed
LOC_Os03g28250	-0.88	-0.86	expressed protein
LOC_Os07g27790	-0.63	-0.7	glutamate--cysteine ligase, chloroplast precursor, putative, expressed
LOC_Os11g08980	-0.62	-0.72	preprotein translocase secA family protein, putative, expressed
LOC_Os06g45210	-1.23	-0.78	pollen allergen, putative, expressed
LOC_Os09g34040	-0.59	-0.69	TBC domain containing protein, expressed
LOC_Os07g26430	-0.74	-1.06	resistance protein, putative, expressed
LOC_Os02g03450	-0.61	-0.88	vesicle transport v-SNARE protein, putative, expressed
LOC_Os02g24354	-0.58	-0.83	pyridoxal-dependent decarboxylase protein, putative, expressed
LOC_Os01g68324	-0.79	-0.95	dolichyl-diphosphooligosaccharide--protein glycosyltransferase 63 kDasubunit precursor, putative, expressed
LOC_Os03g62160	-0.62	-0.58	expressed protein
LOC_Os02g12380	-0.94	-1.17	histone deacetylase, putative, expressed
LOC_Os03g42569	-0.77	-1.47	expressed protein
LOC_Os11g41550	-0.79	-0.74	expressed protein
LOC_Os06g17180	-0.72	-0.69	retrotransposon protein, putative, unclassified
LOC_Os10g24680	-0.84	-0.78	retrotransposon protein, putative, unclassified
LOC_Os01g28290	-0.62	-0.93	expressed protein
LOC_Os12g23330	-1.05	-0.72	expressed protein
LOC_Os08g17160	-1.16	-0.62	plastocyanin-like domain containing protein, putative, expressed
LOC_Os06g08240	-0.96	-0.91	expressed protein
LOC_Os07g13180	-1.45	-1.13	expressed protein
LOC_Os12g33570	-1.2	-0.63	retrotransposon protein, putative, unclassified
LOC_Os11g08950	-0.86	-0.63	protein kinase family protein, putative, expressed
LOC_Os12g37939	-0.76	-0.77	unc-93 homolog A, putative, expressed
LOC_Os04g51900	-0.68	-0.98	expressed protein
LOC_Os08g10560	-0.83	-0.9	histone-like transcription factor and archaeal histone family protein, expressed
LOC_Os04g35890	-0.65	-0.99	TKL_IRAK_CR4L.3 - The CR4L subfamily has homology with Crinkly4, expressed
LOC_Os09g34060	-0.83	-0.69	transcription factor RF2a, putative, expressed
LOC_Os01g16290	-0.94	-1.36	DNA gyrase subunit B, chloroplast/mitochondrial precursor, putative, expressed
LOC_Os12g13950	-0.66	-0.86	POLA2 - Putative DNA polymerase alpha complex subunit, expressed
LOC_Os03g43870	-0.94	-0.6	expressed protein
LOC_Os06g34570	-0.71	-1.12	retrotransposon protein, putative, unclassified, expressed
LOC_Os05g16250	-0.76	-0.72	expressed protein
LOC_Os11g27240	-0.65	-0.71	pentatricopeptide repeat domain containing protein, putative, expressed
LOC_Os01g48750	-1.07	-0.59	aspartic proteinase nepenthesin-2 precursor, putative, expressed
LOC_Os02g36300	-0.87	-1.11	zinc finger, C3HC4 type domain containing protein, expressed
LOC_Os10g40660	-0.75	-0.86	ZOS10-07 - C2H2 zinc finger protein, expressed
LOC_Os09g01160	-0.71	-1.09	expressed protein
LOC_Os02g04740	-0.89	-0.95	molybdenum cofactor synthesis protein 2 large subunit, putative, expressed
LOC_Os07g05570	-0.64	-0.85	ERD4 protein, putative, expressed
LOC_Os09g27795	-0.96	-1.35	expressed protein
LOC_Os07g46080	-0.78	-0.85	expressed protein
LOC_Os08g30150	-0.78	-0.7	1-aminocyclopropane-1-carboxylate oxidase homolog 1, putative, expressed
LOC_Os02g49610	-0.76	-1.01	ribosomal protein L7Ae, putative, expressed
LOC_Os03g30530	-0.82	-0.89	expressed protein
LOC_Os03g10960	-0.85	-1.55	expressed protein
LOC_Os05g46090	-0.92	-1.06	Leucine Rich Repeat domain containing protein, expressed
LOC_Os11g37490	-0.67	-0.6	expressed protein
LOC_Os12g32230	-0.76	-0.76	molybdenum cofactor biosynthesis protein 1, putative, expressed
LOC_Os02g11010	-0.85	-0.98	expressed protein
LOC_Os02g16709	-0.8	-1.29	peptidase, putative, expressed
LOC_Os09g34070	-0.62	-0.87	RNA recognition motif containing protein, expressed
LOC_Os04g34520	-1.06	-0.67	hypothetical protein
LOC_Os01g74146	-0.65	-1.03	WD repeat-containing protein, putative, expressed
LOC_Os03g32370	-0.71	-0.66	retrotransposon protein, putative, unclassified, expressed
LOC_Os04g47840	-1.08	-1.15	expressed protein
LOC_Os05g22990	-0.87	-0.95	expressed protein
LOC_Os01g41220	-0.72	-0.94	DUF538 domain containing protein, putative, expressed
LOC_Os02g47890	-0.72	-0.71	expressed protein
LOC_Os03g32380	-0.74	-0.63	retrotransposon protein, putative, Ty3-gypsy subclass
LOC_Os02g33240	-1.04	-0.63	OsFBX51 - F-box domain containing protein, expressed
LOC_Os01g10150	-0.82	-1.03	CK1_CaseinKinase_1a.1 - CK1 includes the casein kinase 1 kinases, expressed
LOC_Os01g55870	-0.58	-0.59	chorismate mutase, chloroplast precursor, putative, expressed
LOC_Os10g12650	-0.61	-0.82	retrotransposon protein, putative, unclassified, expressed
LOC_Os01g23460	-1.54	-0.73	retrotransposon protein, putative, Ty1-copia subclass, expressed
LOC_Os06g14080	-0.79	-0.78	ATMAP70 protein, putative, expressed
LOC_Os04g47820	-0.96	-1.3	expressed protein
LOC_Os07g07310	-0.75	-1.17	polynucleotide phosphorylase, putative, expressed
LOC_Os09g28200	-0.95	-0.67	HSF-type DNA-binding domain containing protein, expressed
LOC_Os09g29530	-1.07	-0.92	expressed protein
LOC_Os02g38920	-0.6	-0.61	glyceraldehyde-3-phosphate dehydrogenase, putative, expressed
LOC_Os09g13180	-0.84	-0.87	retrotransposon protein, putative, Ty3-gypsy subclass, expressed
LOC_Os01g46932	-0.95	-0.99	vacuolar protein-sorting-associated protein 25, putative, expressed
LOC_Os07g16240	-0.92	-0.78	retrotransposon protein, putative, Ty3-gypsy subclass, expressed
LOC_Os02g13630	-0.6	-1	expressed protein
LOC_Os03g58970	-0.7	-0.97	expressed protein
LOC_Os12g34850	-0.84	-0.91	Fibronectin type III domain containing protein, expressed
LOC_Os07g38490	-0.71	-0.78	GDP-fucose protein-O-fucosyltransferase 2, putative, expressed
LOC_Os07g25190	-0.78	-0.62	retrotransposon protein, putative, Ty3-gypsy subclass, expressed
LOC_Os01g66560	-0.71	-0.72	signal recognition particle 72 kDa protein, putative, expressed
LOC_Os08g07790	-0.87	-1.58	CRS2-associated factor 2, mitochondrial precursor, putative, expressed
LOC_Os02g34540	-0.73	-1.09	tetratricopeptide repeat containing protein, putative, expressed
LOC_Os12g22839	-0.66	-0.73	expressed protein
LOC_Os04g44770	-0.63	-0.79	expressed protein
LOC_Os07g33630	-0.77	-0.9	HEAT repeat family protein, putative, expressed
LOC_Os11g29014	-1.21	-0.71	retrotransposon protein, putative, unclassified, expressed
LOC_Os03g07360	-1.37	-2.08	expressed protein
LOC_Os09g08620	-0.66	-0.64	OsFBX309 - F-box domain containing protein, expressed
LOC_Os08g17100	-0.61	-1.02	expressed protein
LOC_Os01g44310	-0.62	-0.76	dnaJ domain containing protein, expressed
LOC_Os04g29150	-0.8	-0.8	retrotransposon protein, putative, unclassified
LOC_Os02g52390	-0.65	-0.75	M16 domain containing zinc peptidase, putative, expressed
LOC_Os03g46950	-0.62	-0.89	DNA binding protein, putative, expressed
LOC_Os03g21690	-0.61	-0.84	lung seven transmembrane domain containing protein, putative, expressed
LOC_Os06g06490	-0.73	-0.67	U-box domain containing heat shock protein, putative, expressed
LOC_Os06g10520	-0.64	-0.59	pantothenate kinase, putative, expressed
LOC_Os09g17580	-0.68	-0.66	expressed protein
LOC_Os01g44320	-1.19	-1.07	expressed protein
LOC_Os02g11890	-0.59	-0.83	syntaxin-related protein, putative, expressed
LOC_Os03g44300	-0.61	-0.72	transketolase, putative, expressed
LOC_Os12g01922	-0.62	-0.72	WD domain and HEAT domain containing protein, putative, expressed
LOC_Os11g29000	-0.94	-0.8	pollen signalling protein with adenylyl cyclase activity, putative, expressed
LOC_Os02g14929	-0.78	-0.72	T-complex protein, putative, expressed
LOC_Os11g09418	-0.65	-0.64	OsFBX399 - F-box domain containing protein, expressed
LOC_Os06g10510	-1.31	-0.81	oxidoreductase/ transition metal ion binding protein, putative, expressed
LOC_Os03g12730	-0.75	-0.58	receptor protein kinase CLAVATA1 precursor, putative, expressed
LOC_Os12g31990	-0.59	-0.6	transposon protein, putative, CACTA, En/Spm sub-class, expressed
LOC_Os04g42420	-0.88	-0.63	nodulin, putative, expressed
LOC_Os04g55740	-0.61	-0.62	peroxidase precursor, putative, expressed
LOC_Os06g29994	-1.37	-1.46	MATE efflux family protein, putative, expressed
LOC_Os03g60430	-1.21	-1.07	AP2 domain containing protein, expressed
LOC_Os06g39330	-1.11	-1.09	UDP-glucoronosyl and UDP-glucosyl transferase domain containing protein, expressed
LOC_Os08g40860	-0.83	-0.65	RNA pseudouridine synthase, putative, expressed
LOC_Os08g25200	-0.81	-0.89	paired amphipathic helix repeat-containing protein, putative, expressed
LOC_Os08g02580	-0.61	-1.06	expressed protein
LOC_Os07g32570	-0.73	-0.74	OsAPRL1 adenosine 5'-phosphosulfate reductase-like OsAPRL1, expressed
LOC_Os05g01760	-0.72	-0.75	lysine ketoglutarate reductase trans-splicing related 1, putative, expressed
LOC_Os01g42960	-1.04	-0.71	TTL1, putative, expressed
LOC_Os01g41630	-0.61	-0.68	serine/threonine protein phosphatase 2A 55 kDa regulatory subunit B, putative, expressed
LOC_Os07g40180	-1.25	-1.2	expressed protein
LOC_Os09g33510	-0.78	-0.97	hydroxyproline-rich glycoprotein family protein, putative, expressed
LOC_Os01g48270	-0.63	-1.37	AAA-type ATPase family protein, putative, expressed
LOC_Os06g15330	-0.72	-1.2	CCT/B-box zinc finger protein, putative, expressed
LOC_Os02g09310	-0.6	-1.04	cytochrome P450, putative, expressed
LOC_Os04g52690	-0.61	-0.79	AAA family ATPase, putative, expressed
LOC_Os07g19594	-0.68	-0.88	retrotransposon protein, putative, Ty3-gypsy subclass
LOC_Os08g34160	-0.93	-1.11	CAF1 family ribonuclease containing protein, putative, expressed
LOC_Os01g12270	-0.7	-0.59	expressed protein
LOC_Os05g07040	-0.59	-0.94	PHD finger protein, putative, expressed
LOC_Os06g15320	-0.82	-0.78	expressed protein
LOC_Os09g30474	-0.9	-0.97	BPI/LBP family protein At3g20270 precursor, putative, expressed
LOC_Os01g42980	-0.82	-0.94	ribosomal protein L22, putative, expressed
LOC_Os07g36910	-0.67	-0.78	OsFBX254 - F-box domain containing protein, expressed
LOC_Os03g56380	-0.62	-1.2	methyltransferase, putative, expressed
LOC_Os08g38570	-0.59	-0.64	WD domain, G-beta repeat domain containing protein, expressed
LOC_Os12g16310	-0.94	-0.79	retrotransposon, putative, centromere-specific, expressed
LOC_Os11g34330	-0.84	-1.26	expressed protein
LOC_Os12g37250	-0.6	-1.03	transposon protein, putative, Mariner sub-class, expressed
LOC_Os08g31940	-0.86	-0.68	expressed protein
LOC_Os12g16300	-0.79	-0.79	expressed protein
LOC_Os03g11460	-0.6	-1.15	expressed protein
LOC_Os03g40800	-1.7	-0.97	expressed protein
LOC_Os07g31280	-0.63	-0.72	casein kinase II subunit beta-4, putative, expressed
LOC_Os03g14520	-0.92	-0.97	nucleotide-sensitive chloride conductance regulator containing protein, expressed
LOC_Os03g32390	-0.78	-0.58	retrotransposon protein, putative, unclassified, expressed
LOC_Os01g38030	-0.75	-0.62	expressed protein
LOC_Os09g13940	-0.58	-0.84	AP2 domain containing protein, expressed
LOC_Os03g61710	-0.73	-0.67	GHMP kinases ATP-binding protein, putative, expressed
LOC_Os04g28100	-0.62	-0.89	spotted leaf 11, putative, expressed
LOC_Os12g28310	-0.65	-0.81	hypothetical protein
LOC_Os02g07575	-0.58	-0.68	expressed protein
LOC_Os12g25280	-1.23	-0.97	expressed protein
LOC_Os05g04820	-1.37	-1.26	MYB family transcription factor, putative, expressed
LOC_Os04g30410	-0.67	-1.11	expressed protein
LOC_Os01g12230	-1.25	-1.7	peptidase C45, acyl-coenzyme A/6-aminopenicillanic acid acyl-transferase, putative, expressed
LOC_Os01g51010	-1.42	-0.94	DUF292 domain containing protein, expressed
LOC_Os03g01200	-0.66	-0.63	SNF2 family N-terminal domain containing protein, expressed
LOC_Os04g53996	-0.68	-0.74	protein kinase, putative, expressed
LOC_Os04g51330	-0.75	-1.21	maltose excess protein 1-like, chloroplast precursor, putative, expressed
LOC_Os03g14510	-0.63	-0.96	immature colon carcinoma transcript 1 protein precursor, putative, expressed
LOC_Os05g02220	-0.63	-0.88	ACT domain containing protein, expressed
LOC_Os09g37930	-0.66	-0.94	expressed protein
LOC_Os08g23430	-0.6	-0.68	starch binding domain containing protein, putative, expressed
LOC_Os10g27340	-0.86	-0.78	oxidoreductase, putative, expressed
LOC_Os06g33170	-0.76	-0.84	exocyst complex component 6, putative, expressed
LOC_Os03g29630	-0.77	-1.43	ulp1 protease family protein, putative, expressed
LOC_Os07g38720	-1.2	-0.88	expressed protein
LOC_Os11g29850	-0.67	-1.03	ABC transporter, ATP-binding protein, putative, expressed
LOC_Os03g55930	-0.62	-0.86	ribosomal protein, putative, expressed
LOC_Os08g12780	-0.65	-0.72	chloroplast envelope membrane protein, putative, expressed
LOC_Os04g39650	-1.09	-1.11	receptor protein kinase CLAVATA1 precursor, putative, expressed
LOC_Os07g45000	-0.69	-0.63	cytochrome P450, putative, expressed
LOC_Os01g71420	-1.09	-0.99	Ser/Thr protein phosphatase family protein, putative, expressed
LOC_Os10g28665	-0.65	-0.67	PPR repeat domain containing protein, putative, expressed
LOC_Os03g37270	-0.61	-1.01	RNA recognition motif containing protein, putative, expressed
LOC_Os02g50370	-0.58	-0.95	helicase domain-containing protein, putative, expressed
LOC_Os09g20250	-1.15	-0.92	retrotransposon protein, putative, Ty1-copia subclass, expressed
LOC_Os08g03820	-0.63	-0.65	expressed protein
LOC_Os08g36760	-1.17	-0.65	remorin C-terminal domain containing protein, putative, expressed
LOC_Os07g08050	-0.6	-0.98	expressed protein
LOC_Os02g27130	-0.8	-1.58	expressed protein
LOC_Os05g04860	-1.21	-1.5	agenet domain containing protein, putative, expressed
LOC_Os06g45184	-0.62	-0.67	retrotransposon protein, putative, Ty3-gypsy subclass, expressed
LOC_Os12g18950	-0.93	-0.89	retrotransposon protein, putative, unclassified, expressed
LOC_Os04g40660	-0.58	-0.59	MA3 domain containing protein, expressed
LOC_Os01g51840	-0.77	-0.64	IQ calmodulin-binding motif family protein, putative, expressed
LOC_Os12g25240	-0.6	-0.6	hypothetical protein
LOC_Os03g51550	-0.79	-0.97	WD repeat-containing protein 5, putative, expressed
LOC_Os06g42910	-0.6	-1.31	expressed protein
LOC_Os04g38340	-0.8	-1.12	endoplasmic reticulum-Golgi intermediate compartment protein 3, putative, expressed
LOC_Os10g17990	-0.78	-1.15	phosphatidate cytidylyltransferase, putative, expressed
LOC_Os08g11470	-0.64	-0.6	transposon protein, putative, CACTA, En/Spm sub-class, expressed
LOC_Os02g36050	-0.95	-1.08	retrotransposon protein, putative, unclassified, expressed
LOC_Os09g12660	-0.91	-0.73	glucose-1-phosphate adenylyltransferase large subunit, chloroplast precursor, putative, expressed
LOC_Os07g48970	-1.01	-0.98	OsPOP17 - Putative Prolyl Oligopeptidase homologue, expressed
LOC_Os04g31700	-0.84	-0.97	methylisocitrate lyase 2, putative, expressed
LOC_Os03g43930	-0.97	-0.61	START domain containing protein, expressed
LOC_Os06g14870	-0.93	-1.24	expressed protein
LOC_Os06g33140	-0.87	-0.69	expressed protein
LOC_Os08g32380	-0.71	-1.24	expressed protein
LOC_Os03g16334	-1.13	-0.61	fringe-related protein, putative, expressed
LOC_Os08g36790	-0.59	-0.9	bZIP transcription factor, putative, expressed
LOC_Os01g51860	-1.27	-1.86	violaxanthin de-epoxidase, putative, expressed
LOC_Os09g15700	-1.82	-1.06	receptor-like protein kinase 5 precursor, putative, expressed
LOC_Os03g04300	-0.63	-0.77	ankyrin repeat domain containing protein, expressed
LOC_Os02g04440	-0.76	-1.1	transducin family protein, putative, expressed
LOC_Os08g03870	-0.59	-0.58	2-aminoethanethiol dioxygenase, putative, expressed
LOC_Os06g37570	-1.22	-1.08	expressed protein
LOC_Os05g14240	-0.71	-0.72	aquaporin protein, putative, expressed
LOC_Os11g29810	-0.85	-0.75	expressed protein
LOC_Os08g34130	-1.03	-1.19	mitochondrial glycoprotein, putative, expressed
LOC_Os02g48020	-1.23	-1.03	expressed protein
LOC_Os01g63854	-0.6	-1.14	transmembrane amino acid transporter protein, putative, expressed
LOC_Os05g07940	-0.93	-0.71	glyoxalase family protein, putative, expressed
LOC_Os02g38690	-0.77	-0.68	protein phosphatase 2C containing protein, expressed
LOC_Os06g30930	-0.8	-0.69	expressed protein
LOC_Os10g25590	-0.62	-0.73	glutathione S-transferase, putative, expressed
LOC_Os01g54900	-0.59	-0.75	lipid-A-disaccharide synthase family protein, expressed
LOC_Os10g30944	-0.59	-0.63	expressed protein
LOC_Os06g37560	-1.15	-0.93	beta-galactosidase precursor, putative, expressed
LOC_Os07g37420	-0.8	-1.15	versicolorin reductase, putative, expressed
LOC_Os03g22190	-0.59	-1.39	expressed protein
LOC_Os02g48010	-0.75	-0.74	nuclear matrix constituent protein 1-like, putative, expressed
LOC_Os02g38680	-0.96	-1.4	EMB2423, putative, expressed
LOC_Os01g15350	-0.61	-0.9	zinc finger C-x8-C-x5-C-x3-H type family protein, expressed
LOC_Os03g60460	-0.63	-0.9	aminopeptidase, putative, expressed
LOC_Os04g47220	-0.79	-0.84	aquaporin protein, putative, expressed
LOC_Os01g70160	-0.82	-0.59	zinc finger, C3HC4 type domain containing protein, expressed
LOC_Os08g36774	-0.72	-0.99	zinc finger family protein, putative, expressed
LOC_Os02g16420	-0.93	-1.05	retrotransposon protein, putative, unclassified, expressed
LOC_Os05g02230	-0.95	-0.81	expressed protein
LOC_Os04g39629	-0.63	-0.71	RNA recognition motif containing protein, putative, expressed
LOC_Os12g10184	-0.68	-0.7	pentatricopeptide, putative, expressed
LOC_Os02g03120	-0.82	-1.01	endoglucanase, putative, expressed
LOC_Os12g06930	-0.61	-0.74	expressed protein
LOC_Os08g23480	-0.74	-0.69	retrotransposon protein, putative, Ty1-copia subclass, expressed
LOC_Os11g29800	-0.69	-0.59	hypothetical protein
LOC_Os04g15670	-0.65	-0.84	expressed protein
LOC_Os06g25560	-1.03	-0.68	retrotransposon protein, putative, unclassified, expressed
LOC_Os02g49320	-0.68	-0.73	sucrase-related, putative, expressed
LOC_Os08g41380	-0.68	-0.91	pentatricopeptide, putative, expressed
LOC_Os03g20420	-0.58	-0.89	alpha-N-arabinofuranosidase A, putative, expressed
LOC_Os05g38130	-0.65	-0.71	expressed protein
LOC_Os01g09440	-1	-1.07	expressed protein
LOC_Os07g16530	-0.63	-0.61	retrotransposon protein, putative, unclassified, expressed
LOC_Os04g34000	-0.65	-0.71	digalactosyldiacylglycerol synthase, chloroplast precursor, putative, expressed
LOC_Os06g23770	-0.85	-0.95	expressed protein
LOC_Os06g43384	-1.04	-0.93	cytochrome P450, putative, expressed
LOC_Os08g32430	-1.12	-1.3	expressed protein
LOC_Os01g69980	-0.77	-0.89	TCP family transcription factor, putative, expressed
LOC_Os01g10430	-1.2	-1.43	protein kinase family protein, putative, expressed
LOC_Os05g38140	-1.01	-0.61	basic helix-loop-helix DND-binding domain containing protein, expressed
LOC_Os02g29710	-0.65	-0.82	transposon protein, putative, unclassified
LOC_Os08g27060	-0.77	-0.64	expressed protein
LOC_Os07g30830	-1.03	-0.86	SNF7 family protein, putative, expressed
LOC_Os07g24160	-0.69	-1.07	expressed protein
LOC_Os08g31110	-0.66	-0.62	PPR repeat domain containing protein, putative, expressed
LOC_Os11g42770	-0.75	-0.64	Leucine Rich Repeat family protein, expressed
LOC_Os05g02160	-0.6	-0.78	retrotransposon, putative, centromere-specific, expressed
LOC_Os10g26990	-0.6	-0.88	OsFBK23 - F-box domain and kelch repeat containing protein, expressed
LOC_Os01g72700	-1.26	-0.75	expressed protein
LOC_Os01g05064	-0.59	-1.4	expressed protein
LOC_Os08g27090	-0.84	-1.17	ribosomal protein S17, putative, expressed
LOC_Os03g19452	-0.87	-0.59	SMP-30/Gluconolaconase/LRE domain protein, putative, expressed
LOC_Os03g12820	-1.25	-0.95	ATP8, putative, expressed
LOC_Os09g36580	-0.94	-1.08	thaumatin, putative, expressed
LOC_Os07g12160	-0.89	-1.21	KHG/KDPG aldolase, putative, expressed
LOC_Os05g19820	-1.04	-0.93	retrotransposon protein, putative, unclassified
LOC_Os01g54040	-0.74	-0.8	ATP-dependent protease La, putative, expressed
LOC_Os01g32670	-1.59	-1.14	expressed protein
LOC_Os02g17714	-0.65	-0.84	expressed protein
LOC_Os07g16520	-0.92	-0.73	retrotransposon protein, putative, Ty3-gypsy subclass, expressed
LOC_Os03g18110	-0.58	-1	proteins of unknown function domain containing protein, putative, expressed
LOC_Os08g20486	-1.15	-0.88	transposon protein, putative, unclassified, expressed
LOC_Os01g66040	-0.74	-0.85	receptor kinase, putative, expressed
LOC_Os03g50280	-1.19	-0.62	GLTP domain containing protein, putative, expressed
LOC_Os03g42650	-0.7	-0.94	vegetative storage protein, putative, expressed
LOC_Os08g24840	-1.02	-1.37	expressed protein
LOC_Os01g59740	-0.67	-0.8	expressed protein
LOC_Os03g55970	-0.83	-1	uncharacterized protein ycf44, putative, expressed
LOC_Os10g24300	-0.67	-0.66	circumsporozoite protein, putative, expressed
LOC_Os01g47770	-0.7	-0.71	CS domain containing protein, putative, expressed
LOC_Os12g12740	-0.87	-1.36	leucine-rich repeat family protein, putative, expressed
LOC_Os01g42080	-0.59	-0.79	zinc ion binding protein, putative, expressed
LOC_Os06g30090	-0.59	-0.62	helix-loop-helix DNA-binding domain containing protein, expressed
LOC_Os02g54840	-0.7	-0.59	expressed protein
LOC_Os11g03130	-1.04	-1.05	E2F-related protein, putative, expressed
LOC_Os01g59750	-0.58	-0.89	histidine triad family protein, putative, expressed
LOC_Os10g38940	-0.94	-1.16	fatty acid hydroxylase, putative, expressed
LOC_Os08g19480	-0.69	-0.74	retrotransposon protein, putative, Ty3-gypsy subclass, expressed
LOC_Os08g36840	-0.72	-0.68	glycoprotein 3-alpha-L-fucosyltransferase A, putative, expressed
LOC_Os11g36050	-0.59	-0.66	prefoldin subunit, putative, expressed
LOC_Os02g14630	-1.27	-0.88	hydroquinone glucosyltransferase, putative, expressed
LOC_Os08g09230	-0.66	-0.61	starch synthase III, putative, expressed
LOC_Os12g03810	-0.92	-0.8	CAMK_KIN1/SNF1/Nim1_like.37 - CAMK includes calcium/calmodulin depedent protein kinases, expressed
LOC_Os06g10480	-0.62	-0.91	expressed protein
LOC_Os04g49920	-0.72	-0.98	sensitivity to red light reduced protein 1, putative, expressed
LOC_Os10g38930	-0.59	-0.71	shikimate/quinate 5-dehydrogenase, putative, expressed
LOC_Os06g42030	-0.77	-0.62	potassium transporter, putative, expressed
LOC_Os08g32450	-0.84	-1.17	hypothetical protein
LOC_Os11g08850	-0.71	-0.79	retrotransposon protein, putative, unclassified, expressed
LOC_Os04g36630	-0.6	-0.67	expressed protein
LOC_Os08g02600	-1.16	-1.74	methyltransferase domain containing protein, expressed
LOC_Os07g36150	-0.67	-0.62	formin-like protein 3 precursor, putative, expressed
LOC_Os12g33680	-0.71	-0.7	retrotransposon protein, putative, Ty3-gypsy subclass, expressed
LOC_Os03g08754	-0.61	-0.95	OsMADS47 - MADS-box family gene with MIKCc type-box, expressed
LOC_Os02g10280	-0.68	-0.61	transposon protein, putative, unclassified, expressed
LOC_Os05g41760	-0.68	-0.59	AP2 domain containing protein, expressed
LOC_Os05g40430	-0.91	-1.34	expressed protein
LOC_Os07g08950	-0.92	-1.57	FAD-linked oxidoreductase protein, putative, expressed
LOC_Os01g59770	-0.67	-1.12	expressed protein
LOC_Os02g47540	-0.91	-0.96	retrotransposon protein, putative, Ty3-gypsy subclass
LOC_Os01g39260	-0.63	-0.73	OsFtsH5 FtsH protease, homologue of AtFtsH4, expressed
LOC_Os01g13550	-0.79	-1.19	beta-amylase, putative, expressed
LOC_Os01g12220	-0.61	-0.75	uncharacterized protein family UPF0016 domain containing protein, expressed
LOC_Os04g44210	-0.89	-0.84	expressed protein
LOC_Os05g42240	-0.8	-0.62	expressed protein
LOC_Os06g43304	-0.73	-0.7	cytochrome P450, putative, expressed
LOC_Os10g30190	-0.67	-0.73	BTBP2 - Bric-a-Brac, Tramtrack, Broad Complex BTB domain with pentapeptide repeats, expressed
LOC_Os09g38330	-0.74	-0.88	MORN repeat domain containing protein, expressed
LOC_Os12g20324	-0.77	-0.63	cyclin-A1, putative, expressed
LOC_Os01g40260	-0.93	-0.91	WRKY77, expressed
LOC_Os02g15950	-1.02	-1.24	OsFBK5 - F-box domain and kelch repeat containing protein, expressed
LOC_Os08g28319	-0.67	-1.57	retrotransposon protein, putative, unclassified
LOC_Os05g05280	-0.79	-0.83	zinc finger family protein, putative, expressed
LOC_Os12g32330	-0.73	-1.13	peroxisomal membrane protein, putative, expressed
LOC_Os02g10260	-0.71	-1.18	outer membrane protein, OMP85 family protein, expressed
LOC_Os06g19660	-0.58	-0.87	WD domain, G-beta repeat domain containing protein, expressed
LOC_Os08g28310	-0.6	-1.04	transposon protein, putative, CACTA, En/Spm sub-class
LOC_Os01g53570	-0.89	-0.94	aluminum-activated malate transporter, putative, expressed
LOC_Os05g09640	-0.67	-0.7	uncharacterized protein At4g06744 precursor, putative, expressed
LOC_Os09g39660	-0.76	-0.84	ZOS9-21 - C2H2 zinc finger protein, expressed
LOC_Os08g37260	-0.68	-0.75	expressed protein
LOC_Os01g45960	-0.86	-0.79	hydrolase, alpha/beta fold family domain containing protein, expressed
LOC_Os03g32470	-0.86	-0.96	leucoanthocyanidin dioxygenase, putative, expressed
LOC_Os05g34630	-0.87	-1.18	hydrolase, alpha/beta fold family domain containing protein, expressed
LOC_Os08g28340	-0.71	-1.17	transposon protein, putative, CACTA, En/Spm sub-class
LOC_Os05g09630	-1.17	-1.08	homeobox domain containing protein, expressed
LOC_Os09g39690	-0.68	-0.65	protein binding protein, putative, expressed
LOC_Os12g42580	-0.64	-0.67	transposon protein, putative, unclassified, expressed
LOC_Os01g35789	-0.58	-0.78	expressed protein
LOC_Os01g56620	-0.63	-0.81	pseudouridylate synthase, putative, expressed
LOC_Os04g21580	-0.62	-0.63	retrotransposon protein, putative, unclassified, expressed
LOC_Os04g24610	-0.63	-0.77	expressed protein
LOC_Os09g29404	-0.8	-0.61	glycogen operon protein glgX, putative, expressed
LOC_Os02g03960	-0.6	-1.16	CPuORF1 - conserved peptide uORF-containing transcript, expressed
LOC_Os03g43130	-0.64	-0.94	transposon protein, putative, unclassified
LOC_Os04g28160	-0.8	-0.71	response regulator receiver domain containing protein, expressed
LOC_Os07g40280	-1.26	-0.82	expressed protein
LOC_Os07g45970	-0.64	-0.77	retrotransposon protein, putative, unclassified, expressed
LOC_Os01g10480	-1.13	-1.52	plastocyanin-like domain containing protein, putative, expressed
LOC_Os01g70940	-0.77	-0.84	potassium transporter, putative, expressed
LOC_Os10g08220	-1.02	-1.01	expressed protein
LOC_Os05g23924	-0.81	-0.63	glycosyl hydrolase family 10 protein, putative, expressed
LOC_Os12g41230	-0.77	-0.92	tesmin/TSO1-like CXC domain containing protein, expressed
LOC_Os03g11510	-0.69	-1.19	mitochondrial carrier protein, putative, expressed
LOC_Os05g38170	-0.66	-0.93	phosphoribosyl transferase, putative, expressed
LOC_Os01g65580	-0.65	-1.06	mitotic checkpoint family protein, putative, expressed
LOC_Os04g28150	-0.84	-0.6	expressed protein
LOC_Os07g43300	-0.76	-1.05	expressed protein
LOC_Os02g31140	-1.23	-0.66	major ampullate spidroin 2-2, putative, expressed
LOC_Os01g14830	-0.68	-0.83	ribosomal protein L3, putative, expressed
LOC_Os02g53590	-0.61	-1.13	DEFL71 - Defensin and Defensin-like DEFL family, expressed
LOC_Os02g18190	-0.73	-1.04	expressed protein
LOC_Os06g11740	-0.85	-0.95	OsAPRL2 adenosine 5'-phosphosulfate reductase-like OsAPRL2, expressed
LOC_Os10g34500	-1.08	-1.72	ZOS10-05 - C2H2 zinc finger protein, expressed
LOC_Os03g44440	-0.62	-1.44	cyclic nucleotide-gated ion channel, putative, expressed
LOC_Os06g08100	-0.86	-0.61	jp18, putative, expressed
LOC_Os06g40240	-0.91	-1.08	retrotransposon protein, putative, unclassified, expressed
LOC_Os08g20420	-1.08	-0.98	MGD2, putative, expressed
LOC_Os12g41210	-0.79	-1.21	tesmin/TSO1-like CXC domain containing protein, expressed
LOC_Os01g70960	-0.89	-1.15	cytochrome c1-1, heme protein, mitochondrial precursor, putative, expressed
LOC_Os10g22510	-0.66	-0.6	MLA1, putative, expressed
LOC_Os01g10460	-1.41	-0.67	expressed protein
LOC_Os04g20220	-0.78	-0.69	elongation factor Tu, putative, expressed
LOC_Os01g56650	-1.02	-1.02	hypothetical protein
LOC_Os08g33700	-0.71	-1	pentatricopeptide, putative, expressed
LOC_Os07g31310	-0.95	-0.82	PPR repeat domain containing protein, putative, expressed
LOC_Os01g01510	-0.66	-0.84	sas10/Utp3 family protein, expressed
LOC_Os06g39270	-0.83	-0.69	UDP-glucoronosyl and UDP-glucosyl transferase domain containing protein, expressed
LOC_Os02g31120	-1.35	-1.3	retrotransposon protein, putative, unclassified, expressed
LOC_Os10g29130	-0.6	-0.72	conserved hypothetical protein
LOC_Os10g40390	-0.67	-0.58	scarecrow, putative, expressed
LOC_Os02g55310	-0.64	-0.9	pentatricopeptide, putative, expressed
LOC_Os04g22870	-0.74	-0.6	rpp14 family protein, expressed
LOC_Os03g40060	-0.72	-1.01	expressed protein
LOC_Os12g06010	-1.2	-0.87	retrotransposon protein, putative, unclassified, expressed
LOC_Os02g06190	-0.85	-0.89	phytosulfokine receptor precursor, putative, expressed
LOC_Os03g11520	-0.71	-0.7	expressed protein
LOC_Os04g52590	-1.01	-0.96	protein kinase domain containing protein, expressed
LOC_Os12g41430	-0.72	-1.05	expressed protein
LOC_Os01g37480	-0.92	-1.13	expressed protein
LOC_Os03g61890	-0.58	-0.72	chloroplast protein import component Toc159, putative, expressed
LOC_Os01g54810	-0.78	-0.99	lipase, putative, expressed
LOC_Os04g04030	-0.65	-0.8	expressed protein
LOC_Os06g39200	-0.94	-0.95	expressed protein
LOC_Os08g37320	-0.67	-0.71	expressed protein
LOC_Os08g39990	-0.58	-0.63	expressed protein
LOC_Os12g40115	-0.86	-1.38	expressed protein
LOC_Os03g39970	-0.86	-1.15	conserved hypothetical protein
LOC_Os01g49470	-0.73	-0.84	E3 ubiquitin ligase, putative, expressed
LOC_Os06g16550	-1.71	-1.53	hypothetical protein
LOC_Os07g18130	-0.64	-0.84	expressed protein
LOC_Os07g39070	-1.2	-1.07	5-formyltetrahydrofolate cyclo-ligase, putative, expressed
LOC_Os09g07100	-0.67	-0.74	hypothetical protein
LOC_Os01g16520	-0.72	-0.75	glutamyl-tRNA synthetase, cytoplasmic, putative, expressed
LOC_Os10g05250	-0.64	-0.64	protein kinase domain containing protein, expressed
LOC_Os12g07530	-0.69	-0.6	splicing factor, putative, expressed
LOC_Os03g46230	-0.58	-0.98	retrotransposon protein, putative, unclassified, expressed
LOC_Os07g33770	-0.7	-1.52	expressed protein
LOC_Os02g09430	-0.76	-0.93	exostosin family domain containing protein, expressed
LOC_Os02g43300	-0.58	-0.63	expressed protein
LOC_Os09g10760	-0.89	-0.99	RNA recognition motif containing protein, putative, expressed
LOC_Os02g56440	-0.96	-1.25	expressed protein
LOC_Os07g12840	-0.73	-0.63	retrotransposon protein, putative, Ty1-copia subclass, expressed
LOC_Os06g05890	-0.69	-0.9	B-box zinc finger family protein, putative, expressed
LOC_Os10g19880	-0.63	-0.96	alpha-1,2-fucosidase, putative, expressed
LOC_Os03g34230	-1.08	-1.08	expressed protein
LOC_Os03g59530	-0.65	-1.04	protein Kinase-associated protein phosphatase, putative, expressed
LOC_Os08g30730	-0.7	-0.79	holocarboxylase synthetase, putative, expressed
LOC_Os12g05770	-0.63	-0.95	expressed protein
LOC_Os07g11560	-1.74	-1.51	expressed protein
LOC_Os05g12580	-1.19	-0.93	expressed protein
LOC_Os02g06340	-0.68	-1.2	EH domain-containing protein 1, putative, expressed
LOC_Os03g52900	-0.63	-1.01	expressed protein
LOC_Os04g39570	-0.92	-0.61	WRKY35, expressed
LOC_Os10g39480	-0.98	-1.44	retrotransposon protein, putative, Ty3-gypsy subclass
LOC_Os01g39230	-0.89	-1.39	expressed protein
LOC_Os02g57790	-1.17	-0.69	ZOS2-19 - C2H2 zinc finger protein, expressed
LOC_Os12g37380	-0.62	-0.67	RNA pseudouridine synthase, putative, expressed
LOC_Os02g55130	-0.85	-0.66	OsSCP10 - Putative Serine Carboxypeptidase homologue, expressed
LOC_Os09g28050	-0.58	-0.82	asparate aminotransferase, putative, expressed
LOC_Os05g15600	-0.66	-0.78	expressed protein
LOC_Os03g24890	-0.63	-0.88	RNA recognition motif containing protein, putative, expressed
LOC_Os05g45420	-0.64	-0.82	CAMK_KIN1/SNF1/Nim1_like_AMPKh.3 - CAMK includes calcium/calmodulin depedent protein kinases, expressed
LOC_Os05g34780	-0.6	-0.68	retrotransposon protein, putative, Ty3-gypsy subclass, expressed
LOC_Os05g04950	-0.58	-0.7	protein binding protein, putative, expressed
LOC_Os01g57900	-0.59	-0.89	PPR repeat domain containing protein, putative, expressed
LOC_Os08g05790	-0.81	-0.9	caffeoyl-CoA O-methyltransferase, putative, expressed
LOC_Os08g04460	-0.98	-1.1	NADPH-dependent FMN reductase domain containing protein, expressed
LOC_Os10g26150	-0.77	-0.7	expressed protein
LOC_Os12g08820	-0.71	-0.99	growth regulator related protein, putative, expressed
LOC_Os02g27260	-0.63	-0.66	hypothetical protein
LOC_Os02g45920	-0.73	-0.7	expressed protein
LOC_Os03g40900	-0.87	-0.85	expressed protein
LOC_Os02g21970	-0.65	-0.78	26S protease regulatory subunit 6B, putative, expressed
LOC_Os03g22259	-1.33	-1.54	expressed protein
LOC_Os05g37830	-0.91	-0.77	expressed protein
LOC_Os08g04450	-0.81	-0.9	DAG protein, chloroplast precursor, putative, expressed
LOC_Os07g36830	-0.86	-0.64	OsFBX250 - F-box domain containing protein, expressed
LOC_Os02g48194	-1.27	-0.76	expressed protein
LOC_Os07g11550	-1.16	-1.22	expressed protein
LOC_Os06g36170	-0.62	-0.84	initiator tRNA phosphoribosyl transferase family protein, putative, expressed
LOC_Os04g52540	-0.63	-0.67	retrotransposon protein, putative, unclassified, expressed
LOC_Os05g49800	-0.59	-0.7	ketol-acid reductoisomerase, chloroplast precursor, putative, expressed
LOC_Os05g01010	-0.62	-0.63	expressed protein
LOC_Os03g15110	-0.71	-1.39	expressed protein
LOC_Os03g62340	-0.94	-0.58	protein kinase family protein, putative, expressed
LOC_Os03g12080	-0.58	-0.92	retrotransposon protein, putative, Ty3-gypsy subclass, expressed
LOC_Os10g27460	-0.66	-1.01	expressed protein
LOC_Os11g16420	-0.65	-1.16	protein of unknown function containing protein, expressed
LOC_Os03g48030	-0.88	-0.92	integral membrane HPP family protein, putative, expressed
LOC_Os02g19629	-0.59	-0.67	expressed protein
LOC_Os04g20920	-0.75	-0.63	H-BTB2 - Bric-a-Brac, Tramtrack, Broad Complex BTB domain with H family conserved sequence, expressed
LOC_Os02g03270	-0.59	-0.59	AT hook motif domain containing protein, expressed
LOC_Os07g46210	-0.62	-0.89	LTPL2 - Protease inhibitor/seed storage/LTP family protein precursor, expressed
LOC_Os01g47690	-0.61	-0.8	metallo-beta-lactamase family protein, putative, expressed
LOC_Os11g24050	-0.88	-1.11	expressed protein
LOC_Os08g34220	-0.6	-0.72	omega-6 fatty acid desaturase, chloroplast precursor, putative, expressed
LOC_Os03g48040	-0.91	-0.99	2Fe-2S iron-sulfur cluster binding domain containing protein, expressed
LOC_Os11g04420	-0.71	-0.92	AIG2-like family domain containing protein, expressed
LOC_Os05g40610	-1.19	-1.48	OsFBDUF25 - F-box and DUF domain containing protein, expressed
LOC_Os06g49410	-0.62	-0.6	expressed protein
LOC_Os09g37830	-0.58	-0.6	expressed protein
LOC_Os05g27660	-0.98	-0.86	expressed protein
LOC_Os09g21490	-0.8	-0.98	expressed protein
LOC_Os05g41970	-0.66	-0.66	SSA1 - 2S albumin seed storage family protein precursor, expressed
LOC_Os02g24190	-0.94	-0.9	cyclin-T1-2, putative, expressed
LOC_Os02g06320	-0.63	-0.67	RNA recognition motif 2 domain containing protein, expressed
LOC_Os03g29770	-0.71	-0.89	EF hand family protein, expressed
LOC_Os08g36850	-0.7	-0.78	hypothetical protein
LOC_Os12g12040	-0.9	-0.86	retrotransposon protein, putative, Ty1-copia subclass, expressed
LOC_Os11g12050	-0.59	-0.58	NBS-LRR type disease resistance protein, putative, expressed
LOC_Os07g47520	-0.89	-1.22	expressed protein
LOC_Os04g35180	-0.82	-0.78	co-chaperone GrpE protein, putative, expressed
LOC_Os08g36860	-0.72	-0.65	cytochrome P450, putative, expressed
LOC_Os11g03110	-1.12	-1.21	GRAS family transcription factor domain containing protein, expressed
LOC_Os05g02310	-0.86	-0.83	soluble inorganic pyrophosphatase, putative, expressed
LOC_Os12g35590	-0.61	-0.61	expressed protein
LOC_Os03g62300	-0.99	-1.14	expressed protein
LOC_Os12g13320	-0.7	-0.77	argininosuccinate synthase, chloroplast precursor, putative, expressed
LOC_Os08g40930	-0.69	-0.66	Alpha amylase, catalytic domain containing protein, expressed
LOC_Os01g46390	-0.61	-1.29	DUF538 domain containing protein, putative, expressed
LOC_Os10g23060	-0.71	-1.04	expressed protein
LOC_Os02g04560	-0.69	-0.74	marker Xucw84, putative, expressed
LOC_Os08g23590	-0.61	-1.19	ankyrin repeat domain containing protein, expressed
LOC_Os10g39400	-0.62	-0.62	expressed protein
LOC_Os12g03990	-0.66	-0.71	dual specificity protein phosphatase, putative, expressed
LOC_Os03g17730	-0.58	-0.79	P-protein, putative, expressed
LOC_Os10g35040	-0.84	-1.16	receptor kinase like protein, putative, expressed
LOC_Os02g16560	-1.16	-1.04	early light-induced protein, chloroplast precursor, putative, expressed
LOC_Os12g38630	-0.65	-0.64	asparagine synthase family protein, expressed
LOC_Os04g41800	-0.7	-0.92	expressed protein
LOC_Os07g25330	-1.24	-0.91	retrotransposon protein, putative, Ty3-gypsy subclass, expressed
LOC_Os11g37310	-0.64	-0.95	expressed protein
LOC_Os03g48000	-0.64	-0.73	CorA-like magnesium transporter protein, putative, expressed
LOC_Os09g03610	-0.96	-0.94	flowering time control protein FCA, putative, expressed
LOC_Os12g02670	-0.81	-0.87	retrotransposon protein, putative, Ty1-copia subclass, expressed
LOC_Os01g03270	-0.81	-0.74	expressed protein
LOC_Os02g05880	-0.58	-0.83	RNA polymerase Rpb1, domain 2 family protein, expressed
LOC_Os03g52970	-0.59	-0.71	deoxyhypusine synthase, putative, expressed
LOC_Os10g16770	-0.79	-0.81	retrotransposon, putative, centromere-specific
LOC_Os04g32090	-0.64	-1.15	expressed protein
LOC_Os10g36360	-0.96	-0.65	expressed protein
LOC_Os01g07630	-0.96	-1	BRASSINOSTEROID INSENSITIVE 1-associated receptor kinase 1 precursor, putative, expressed
LOC_Os09g11240	-0.74	-1.38	expressed protein
LOC_Os05g28950	-0.76	-0.94	CAAX amino terminal protease family protein, putative, expressed
LOC_Os11g12000	-0.7	-1.22	NBS-LRR disease resistance protein, putative, expressed
LOC_Os02g58250	-0.82	-1.14	expressed protein
LOC_Os07g40940	-0.85	-0.9	X8 domain containing protein, expressed
LOC_Os01g69050	-0.59	-0.63	lysine ketoglutarate reductase trans-splicing related 1, putative, expressed
LOC_Os02g30840	-0.65	-0.62	RNA pseudouridine synthase, putative, expressed
LOC_Os08g40900	-0.7	-0.66	auxin response factor, putative, expressed
LOC_Os01g58390	-0.59	-0.98	haloacid dehalogenase, putative, expressed
LOC_Os11g26640	-0.58	-0.75	hypothetical protein
LOC_Os04g14210	-1.38	-1.56	expressed protein
LOC_Os01g08930	-0.74	-1.07	DEAD-box ATP-dependent RNA helicase, putative, expressed
LOC_Os03g58250	-0.72	-0.82	bZIP transcription factor domain containing protein, expressed
LOC_Os05g23270	-1.06	-0.81	hypothetical protein
LOC_Os12g40930	-0.67	-0.65	expressed protein
LOC_Os06g04520	-0.59	-0.59	expressed protein
LOC_Os01g12190	-0.94	-0.61	expressed protein
LOC_Os11g17700	-0.86	-1.02	retrotransposon protein, putative, unclassified, expressed
LOC_Os07g34250	-0.71	-1.02	peptidase aspartic family protein, putative, expressed
LOC_Os03g51620	-0.62	-0.89	DUF221 domain containing protein, expressed
LOC_Os04g15550	-0.66	-0.89	expressed protein
LOC_Os01g62410	-0.61	-0.64	MYB family transcription factor, putative, expressed
LOC_Os08g14650	-0.85	-1.05	expressed protein
LOC_Os08g40919	-0.6	-0.77	expressed protein
LOC_Os05g07990	-0.64	-0.65	expressed protein
LOC_Os03g57830	-0.65	-1.15	expressed protein
LOC_Os02g49430	-0.68	-0.58	hypothetical protein
LOC_Os02g17850	-0.78	-0.93	TOM2B, putative, expressed
LOC_Os02g58280	-0.7	-0.72	expressed protein
LOC_Os08g40180	-0.65	-0.67	3-hydroxy-3-methylglutaryl-coenzyme A reductase, putative, expressed
LOC_Os01g43250	-0.61	-1.1	WD domain, G-beta repeat domain containing protein, expressed
LOC_Os03g39170	-0.68	-0.61	frigida, putative, expressed
LOC_Os12g36890	-0.93	-0.73	CSLD4 - cellulose synthase-like family D, expressed
LOC_Os03g12910	-1.28	-1.07	squalene monooxygenase, putative, expressed
LOC_Os10g32080	-1.12	-1.04	xyloglucan galactosyltransferase KATAMARI1, putative, expressed
LOC_Os02g14790	-0.64	-0.69	WD domain, G-beta repeat domain containing protein, expressed
LOC_Os09g11160	-0.81	-0.79	expressed protein
LOC_Os07g13360	-0.8	-0.74	expressed protein
LOC_Os02g37430	-0.63	-0.7	LSM domain containing protein, expressed
LOC_Os01g73910	-1.01	-0.67	peptidase, putative, expressed
LOC_Os10g16824	-0.78	-0.61	transposon protein, putative, CACTA, En/Spm sub-class, expressed
LOC_Os06g06290	-0.72	-0.65	GDSL-like lipase/acylhydrolase, putative, expressed
LOC_Os01g32560	-0.99	-0.67	expressed protein
LOC_Os03g19570	-0.59	-0.82	fip1 motif family protein, expressed
LOC_Os08g19590	-0.88	-0.82	Homeobox domain containing protein, expressed
LOC_Os02g30800	-0.72	-0.84	POLE1 - Putative DNA polymerase epsilon catalytic subunit, expressed
LOC_Os03g12940	-1.03	-0.68	OsFBO13 - F-box and other domain containing protein, expressed
LOC_Os04g41900	-1.12	-0.62	expressed protein
LOC_Os02g16500	-0.96	-0.73	expressed protein
LOC_Os01g09310	-1	-1.33	EMB1895, putative, expressed
LOC_Os01g55250	-1.2	-1.48	expressed protein
[truncated: 610 more rows]

## Sheet: H4K16ac down genes in hag704
Gene_IDs	Fold_change	p.value	Annotation							#The p-values were derived from a two-sided, unpaired Wald test without multiple comparison correction
[truncated: 1,512 more rows]

[truncated: 1 more sheets: H4K16ac down genes in acla2]
