# Supplementary material for: ACL and HAT1 form a nuclear module to acetylate histone H4K5 and promote cell proliferation
Source: Nat Commun. 2023 Jun 5;14:3265. doi: 10.1038/s41467-023-39101-4 (PMC10241871; doi:10.1038/s41467-023-39101-4)
Supplement: Supplementary file 7 — Supplementary Data 4 [file 41467_2023_39101_MOESM7_ESM.xlsx]

## Sheet: H4K5ac, RNA down in hag704,acl2
Gene IDs	H4K5ac foldchange of hag704	H4K5ac foldchange of acla2	RNA foldchange of hag704	RNA foldchange of acla2	Annotation
LOC_Os07g23150	-2.25	-2.11	-6.99693	-5.84437	transferase family protein, putative, expressed
LOC_Os07g02480	-0.98	-0.92	-6.52679	-4.42186	expressed protein
LOC_Os04g28150	-0.84	-0.6	-6.40472	-5.28126	expressed protein
LOC_Os11g35440	-0.72	-0.61	-5.67666	-5.69023	hypothetical protein
LOC_Os02g10800	-0.97	-0.64	-5.36577	-4.4049	mitochondrial carrier protein, putative, expressed
LOC_Os04g28160	-0.8	-0.71	-4.94	-4.1473	response regulator receiver domain containing protein, expressed
LOC_Os10g07470	-1.48	-1.08	-4.76243	-2.38594	ZOS10-01 - C2H2 zinc finger protein, expressed
LOC_Os04g32110	-1.02	-1.81	-4.51633	-6.71577	ACT domain containing protein, expressed
LOC_Os06g28780	-1.06	-0.65	-4.48309	-3.24495	retrotransposon protein, putative, LINE subclass, expressed
LOC_Os03g34230	-1.08	-1.08	-4.39564	-4.26151	expressed protein
LOC_Os03g59350	-1.06	-0.6	-4.35573	-4.59832	anthocyanin 3-O-beta-glucosyltransferase, putative, expressed
LOC_Os08g36860	-0.72	-0.65	-4.33178	-3.28879	cytochrome P450, putative, expressed
LOC_Os03g35600	-1.08	-0.58	-4.2692	-2.61801	serine/threonine-protein kinase receptor precursor, putative, expressed
LOC_Os01g25820	-1.07	-0.71	-4.26179	-4.44494	respiratory burst oxidase, putative, expressed
LOC_Os05g41970	-0.66	-0.66	-4.22841	-6.49281	SSA1 - 2S albumin seed storage family protein precursor, expressed
LOC_Os05g51400	-0.76	-0.73	-3.92813	-4.01536	protein kinase APK1B, chloroplast precursor, putative, expressed
LOC_Os02g41780	-0.96	-0.88	-3.75959	-2.71249	transporter-related, putative, expressed
LOC_Os09g20250	-1.15	-0.92	-3.7528	-5.16204	retrotransposon protein, putative, Ty1-copia subclass, expressed
LOC_Os10g22362	-0.97	-0.66	-3.70405	-3.44949	expressed protein
LOC_Os04g14680	-0.88	-0.93	-3.56956	-3.83439	OsAPx3 - Peroxisomal Ascorbate Peroxidase encoding gene 5,8, expressed
LOC_Os09g28650	-0.7	-0.68	-3.55468	-2.40473	gibberellin receptor, putative, expressed
LOC_Os09g29130	-1.32	-1.52	-3.49792	-4.15126	ZF-HD protein dimerisation region containing protein, expressed
LOC_Os04g44470	-0.67	-0.71	-3.39805	-2.85184	KUN1 - Kunitz-type trypsin inhibitor precursor, expressed
LOC_Os05g01960	-0.85	-0.61	-3.38369	-2.7752	expressed protein
LOC_Os11g44415	-0.89	-0.64	-3.37029	-3.18701	expressed protein
LOC_Os06g03520	-0.78	-1.34	-3.32799	-2.96086	DUF581 domain containing protein, expressed
LOC_Os01g70410	-1.21	-0.71	-3.31002	-3.12355	protein kinase, putative, expressed
LOC_Os01g44220	-0.9	-0.64	-3.28614	-3.03986	glucose-1-phosphate adenylyltransferase large subunit, chloroplast precursor, putative, expressed
LOC_Os04g55230	-0.89	-0.8	-3.27863	-3.81409	tetratricopeptide repeat domain containing protein, putative, expressed
LOC_Os01g63500	-0.88	-0.8	-3.23581	-3.09669	expressed protein
LOC_Os04g54280	-0.58	-0.65	-3.18743	-5.11138	retrotransposon protein, putative, Ty1-copia subclass, expressed
LOC_Os09g15700	-1.82	-1.06	-3.17959	-3.18789	receptor-like protein kinase 5 precursor, putative, expressed
LOC_Os07g38930	-0.92	-0.59	-3.15374	-3.08367	glucan endo-1,3-beta-glucosidase precursor, putative, expressed
LOC_Os01g53980	-0.74	-0.6	-3.09963	-2.41688	IQ calmodulin-binding motif family protein, expressed
LOC_Os03g12080	-0.58	-0.92	-3.08499	-2.87136	retrotransposon protein, putative, Ty3-gypsy subclass, expressed
LOC_Os06g45610	-0.79	-0.77	-2.98716	-4.07172	expressed protein
LOC_Os02g39625	-1.25	-1.62	-2.96365	-2.52197	hypothetical protein
LOC_Os01g48750	-1.07	-0.59	-2.85124	-2.26968	aspartic proteinase nepenthesin-2 precursor, putative, expressed
LOC_Os06g29994	-1.37	-1.46	-2.81894	-4.08667	MATE efflux family protein, putative, expressed
LOC_Os09g35600	-0.82	-0.72	-2.81506	-3.45113	MATE domain containing protein, expressed
LOC_Os03g48030	-0.88	-0.92	-2.80559	-1.89342	integral membrane HPP family protein, putative, expressed
LOC_Os08g20486	-1.15	-0.88	-2.78701	-3.53911	transposon protein, putative, unclassified, expressed
LOC_Os07g42490	-1.18	-0.61	-2.7761	-2.8372	sucrose synthase, putative, expressed
LOC_Os01g41370	-0.88	-0.84	-2.7714	-3.35704	FBD domain containing protein, putative, expressed
LOC_Os03g55350	-1.89	-0.64	-2.72049	-2.57963	OsSub31 - Putative Subtilisin homologue, expressed
LOC_Os09g08720	-1.01	-0.91	-2.72033	-3.68774	cinnamoyl CoA reductase, putative, expressed
LOC_Os08g28560	-0.96	-0.63	-2.71883	-2.96135	expressed protein
LOC_Os07g26560	-0.68	-0.59	-2.66815	-2.22114	expressed protein
LOC_Os05g10840	-1.37	-0.85	-2.63996	-3.06555	calmodulin-binding protein, putative, expressed
LOC_Os06g15480	-0.99	-0.64	-2.6094	-2.90749	transcription factor, putative, expressed
LOC_Os03g40900	-0.87	-0.85	-2.562	-3.68775	expressed protein
LOC_Os03g55720	-0.95	-0.73	-2.30612	-1.99749	cytochrome b6f complex subunit, putative, expressed
LOC_Os01g51060	-1.2	-1.31	-2.28085	-1.78104	hydrolase, putative, expressed
LOC_Os07g41160	-0.69	-0.61	-2.2575	-1.53603	protein of unknown function DUF1675 domain containing protein, expressed
LOC_Os04g42720	-0.72	-0.81	-2.24212	-2.95227	TMS membrane protein/tumour differentially expressed protein, putative, expressed
LOC_Os09g36210	-1.16	-0.64	-2.22087	-1.64886	harpin-induced protein 1 domain containing protein, expressed
LOC_Os06g39330	-1.11	-1.09	-2.19656	-2.50438	UDP-glucoronosyl and UDP-glucosyl transferase domain containing protein, expressed
LOC_Os12g35350	-0.92	-0.66	-2.18933	-2.28002	kelch repeat protein, putative, expressed
LOC_Os07g40180	-1.25	-1.2	-2.18073	-1.79861	expressed protein
LOC_Os10g40480	-1.24	-0.93	-2.13228	-2.6326	LTPL143 - Protease inhibitor/seed storage/LTP family protein precursor, expressed
LOC_Os09g25570	-1.16	-0.81	-2.11597	-1.92519	aspartic proteinase, putative, expressed
LOC_Os05g07600	-1.24	-0.74	-2.10984	-1.78316	expressed protein
LOC_Os04g36900	-0.77	-0.97	-2.08041	-2.11802	expressed protein
LOC_Os12g06010	-1.2	-0.87	-2.05187	-2.88575	retrotransposon protein, putative, unclassified, expressed
LOC_Os02g57790	-1.17	-0.69	-2.04227	-5.17084	ZOS2-19 - C2H2 zinc finger protein, expressed
LOC_Os06g08360	-1.1	-0.98	-2.02298	-2.14152	ethylene-responsive element-binding protein, putative, expressed
LOC_Os09g32640	-0.94	-0.66	-2.00607	-1.58688	dehydrogenase, putative, expressed
LOC_Os10g25180	-0.96	-0.77	-1.96767	-2.20995	phosphoinositide phosphatase family protein, putative, expressed
LOC_Os07g49000	-1.01	-0.94	-1.91674	-2.45873	DNAJ heat shock N-terminal domain-containing protein, putative, expressed
LOC_Os04g47220	-0.79	-0.84	-1.89811	-2.5202	aquaporin protein, putative, expressed
LOC_Os01g06740	-0.86	-0.87	-1.87803	-2.2354	ribosome inactivating protein, putative, expressed
LOC_Os12g35070	-0.81	-0.61	-1.85431	-1.84683	expressed protein
LOC_Os09g03500	-1.03	-0.65	-1.80752	-1.75047	ZOS9-01 - C2H2 zinc finger protein, expressed
LOC_Os02g51890	-0.95	-0.63	-1.80437	-2.34199	RNA recognition motif containing protein, putative, expressed
LOC_Os02g43300	-0.58	-0.63	-1.80219	-2.16443	expressed protein
LOC_Os02g30600	-0.83	-0.58	-1.79254	-2.3601	expressed protein
LOC_Os02g33630	-1.22	-0.64	-1.78877	-1.95743	WD domain, G-beta repeat domain containing protein, expressed
LOC_Os05g35780	-0.86	-1.08	-1.76741	-1.33379	expressed protein
LOC_Os07g40150	-0.58	-1.24	-1.72992	-1.60161	expressed protein
LOC_Os10g36360	-0.96	-0.65	-1.72791	-1.51824	expressed protein
LOC_Os04g44640	-1.05	-1.1	-1.67838	-1.74843	ulp1 protease family, C-terminal catalytic domain containing protein, expressed
LOC_Os05g09640	-0.67	-0.7	-1.67265	-2.23852	uncharacterized protein At4g06744 precursor, putative, expressed
LOC_Os01g44140	-0.67	-0.86	-1.67262	-2.60819	expressed protein
LOC_Os07g13780	-1.06	-0.61	-1.66781	-4.55475	cytokinin-O-glucosyltransferase 2, putative, expressed
LOC_Os10g08220	-1.02	-1.01	-1.66669	-1.25465	expressed protein
LOC_Os01g32560	-0.99	-0.67	-1.61489	-1.04965	expressed protein
LOC_Os09g26260	-1.33	-0.9	-1.5935	-1.58678	AAA-type ATPase family protein, putative, expressed
LOC_Os07g42390	-0.7	-0.66	-1.58442	-1.41116	DUF581 domain containing protein, expressed
LOC_Os10g01340	-0.8	-0.61	-1.5569	-2.17921	expressed protein
LOC_Os03g53410	-0.86	-0.78	-1.54286	-1.52267	protein kinase domain containing protein, expressed
LOC_Os02g34370	-1.23	-0.89	-1.52476	-1.33728	expressed protein
LOC_Os10g26620	-0.64	-1.12	-1.52239	-1.56853	dof zinc finger domain containing protein, putative, expressed
LOC_Os03g20850	-1.07	-1.1	-1.49776	-2.32038	exostosin family domain containing protein, expressed
LOC_Os10g30530	-0.86	-0.61	-1.49693	-1.5207	lectin-like receptor kinase, putative, expressed
LOC_Os03g49430	-0.93	-1.18	-1.47193	-1.70704	pre-mRNA-splicing factor, putative, expressed
LOC_Os04g39770	-0.71	-0.73	-1.46021	-1.7057	expressed protein
LOC_Os05g12580	-1.19	-0.93	-1.45208	-1.51975	expressed protein
LOC_Os04g49920	-0.72	-0.98	-1.44913	-1.12356	sensitivity to red light reduced protein 1, putative, expressed
LOC_Os07g40380	-1.18	-0.94	-1.4436	-1.17342	expressed protein
LOC_Os01g18220	-0.75	-0.79	-1.43816	-1.44938	expressed protein
LOC_Os01g67540	-0.94	-1.03	-1.43136	-1.45258	AMP-binding domain containing protein, expressed
LOC_Os06g10570	-1.08	-0.84	-1.42531	-2.63976	expressed protein
LOC_Os02g31140	-1.23	-0.66	-1.39392	-1.09837	major ampullate spidroin 2-2, putative, expressed
LOC_Os01g07630	-0.96	-1	-1.39144	-1.34273	BRASSINOSTEROID INSENSITIVE 1-associated receptor kinase 1 precursor, putative, expressed
LOC_Os09g12660	-0.91	-0.73	-1.38387	-1.6058	glucose-1-phosphate adenylyltransferase large subunit, chloroplast precursor, putative, expressed
LOC_Os09g35910	-0.67	-0.84	-1.36616	-2.02264	homeobox associated leucine zipper, putative, expressed
LOC_Os07g18610	-0.93	-0.92	-1.35895	-2.15804	OsFBLD7 - F-box, LRR and FBD domain containing protein, expressed
LOC_Os01g02160	-0.94	-0.78	-1.32645	-1.85149	hydroxyproline-rich glycoprotein family protein, putative, expressed
LOC_Os07g18750	-1.45	-1.61	-1.30406	-1.91511	LTPL42 - Protease inhibitor/seed storage/LTP family protein precursor, expressed
LOC_Os06g49930	-0.64	-0.6	-1.28388	-1.70863	OsFBX207 - F-box domain containing protein, expressed
LOC_Os03g53050	-0.65	-0.69	-1.27579	-1.64419	WRKY121, expressed
LOC_Os06g06290	-0.72	-0.65	-1.26031	-2.0568	GDSL-like lipase/acylhydrolase, putative, expressed
LOC_Os06g47250	-0.88	-0.58	-1.25191	-1.58709	DUF292 domain containing protein, expressed
LOC_Os06g12450	-0.59	-1.04	-1.24086	-1.26235	soluble starch synthase 2-3, chloroplast precursor, putative, expressed
LOC_Os03g16000	-0.86	-0.59	-1.22904	-1.40718	src homology-3 domain protein 3, putative, expressed
LOC_Os12g28750	-1.11	-1.37	-1.19041	-1.57544	TPD1, putative, expressed
LOC_Os02g03790	-0.78	-1.17	-1.18124	-1.9801	expressed protein
LOC_Os01g46810	-1.07	-0.74	-1.18034	-2.09043	viral A-type inclusion protein repeat containing protein, expressed
LOC_Os01g45960	-0.86	-0.79	-1.17611	-1.32155	hydrolase, alpha/beta fold family domain containing protein, expressed
LOC_Os01g42294	-0.93	-0.71	-1.16522	-2.05203	inactive receptor kinase At2g26730 precursor, putative, expressed
LOC_Os06g03750	-0.6	-0.7	-1.16418	-1.20276	dehydration response related protein, putative, expressed
LOC_Os05g07940	-0.93	-0.71	-1.16394	-1.34487	glyoxalase family protein, putative, expressed
LOC_Os08g19590	-0.88	-0.82	-1.14906	-1.44371	Homeobox domain containing protein, expressed
LOC_Os05g36090	-1.07	-0.58	-1.14578	-1.28	zinc finger DHHC domain-containing protein, putative, expressed
LOC_Os08g36760	-1.17	-0.65	-1.14346	-1.45114	remorin C-terminal domain containing protein, putative, expressed
LOC_Os01g38650	-0.58	-0.84	-1.14256	-1.20648	expressed protein
LOC_Os04g20920	-0.75	-0.63	-1.12801	-1.05218	H-BTB2 - Bric-a-Brac, Tramtrack, Broad Complex BTB domain with H family conserved sequence, expressed
LOC_Os08g30150	-0.78	-0.7	-1.11889	-1.09079	1-aminocyclopropane-1-carboxylate oxidase homolog 1, putative, expressed
LOC_Os01g10460	-1.41	-0.67	-1.11066	-1.56211	expressed protein
LOC_Os03g48040	-0.91	-0.99	-1.10683	-1.18137	2Fe-2S iron-sulfur cluster binding domain containing protein, expressed
LOC_Os07g42410	-0.86	-0.61	-1.08726	-1.63648	expressed protein
LOC_Os10g41430	-0.72	-0.59	-1.07606	-1.53074	cyclin, putative, expressed
LOC_Os02g21700	-0.87	-0.86	-1.04575	-1.39078	STE_MEKK_ste11_MAP3K.8 - STE kinases include homologs to sterile 7, sterile 11 and sterile 20 from yeast, expressed
LOC_Os01g67240	-0.79	-0.69	-1.0263	-1.28894	formin-like protein 1 precursor, putative, expressed
LOC_Os06g13720	-1.06	-0.63	-1.02279	-1.29605	Pyruvate dehydrogenase E1 component domain containing protein, expressed
LOC_Os10g37240	-1.39	-1.08	-1.00147	-1.61216	expressed protein

## Sheet: H4K5ac and RNA down in hag704
	Gene IDs	H4K5ac fold change	RNA fold change	Annotation			Gene IDs	H4K5ac fold change	RNA fold change	Annotation
H4K5ac and transcriptionally downregualted genes in hag704	LOC_Os07g23150	-2.25	-6.99693	transferase family protein, putative, expressed		H4K5 hyp-acetylated genes in hag704 and transcriptionally downregulated genes in hag704 & acla2	LOC_Os10g38080	-0.64	-1.89009	OsSub61 - Putative Subtilisin homologue, expressed
	LOC_Os03g55350	-1.89	-2.72049	OsSub31 - Putative Subtilisin homologue, expressed			LOC_Os09g32640	-0.94	-2.00607	dehydrogenase, putative, expressed
	LOC_Os09g15700	-1.82	-3.17959	receptor-like protein kinase 5 precursor, putative, expressed			LOC_Os09g35910	-0.67	-1.36616	homeobox associated leucine zipper, putative, expressed
	LOC_Os10g07470	-1.48	-4.76243	ZOS10-01 - C2H2 zinc finger protein, expressed			LOC_Os03g03410	-0.8	-1.26721	serine/threonine-protein kinase, putative, expressed
	LOC_Os07g18750	-1.45	-1.30406	LTPL42 - Protease inhibitor/seed storage/LTP family protein precursor, expressed			LOC_Os08g28960	-0.97	-1.92241	expressed protein
	LOC_Os01g10460	-1.41	-1.11066	expressed protein			LOC_Os05g35780	-0.86	-1.76741	expressed protein
	LOC_Os10g37240	-1.39	-1.00147	expressed protein			LOC_Os08g35020	-0.66	-1.18932	retrotransposon protein, putative, unclassified, expressed
	LOC_Os05g10840	-1.37	-2.63996	calmodulin-binding protein, putative, expressed			LOC_Os06g29994	-1.37	-2.81894	MATE efflux family protein, putative, expressed
	LOC_Os06g29994	-1.37	-2.81894	MATE efflux family protein, putative, expressed			LOC_Os06g39330	-1.11	-2.19656	UDP-glucoronosyl and UDP-glucosyl transferase domain containing protein, expressed
	LOC_Os03g45250	-1.35	-3.15079	2-aminoethanethiol dioxygenase, putative, expressed			LOC_Os05g48610	-0.95	-1.93457	expressed protein
	LOC_Os06g08250	-1.35	-1.49689	zinc finger family protein, putative, expressed			LOC_Os02g44770	-0.66	-1.66572	uncharacterized mscS family protein, putative, expressed
	LOC_Os05g37210	-1.34	-2.97743	eukaryotic protein of unknown function DUF914 domain containing protein, expressed			LOC_Os07g40180	-1.25	-2.18073	expressed protein
	LOC_Os01g35840	-1.34	-1.16656	expressed protein			LOC_Os11g35440	-0.72	-5.67666	hypothetical protein
	LOC_Os09g26260	-1.33	-1.5935	AAA-type ATPase family protein, putative, expressed			LOC_Os03g06940	-0.66	-1.12004	beta-galactosidase, putative, expressed
	LOC_Os09g29130	-1.32	-3.49792	ZF-HD protein dimerisation region containing protein, expressed			LOC_Os02g33630	-1.22	-1.78877	WD domain, G-beta repeat domain containing protein, expressed
	LOC_Os01g41120	-1.3	-1.20259	retrotransposon protein, putative, Ty3-gypsy subclass, expressed			LOC_Os12g35070	-0.81	-1.85431	expressed protein
	LOC_Os02g39625	-1.25	-2.96365	hypothetical protein			LOC_Os05g16824	-0.97	-1.90355	SHR5-receptor-like kinase, putative, expressed
	LOC_Os07g40180	-1.25	-2.18073	expressed protein			LOC_Os06g39520	-0.88	-1.30818	myristoyl-acyl carrier protein thioesterase, chloroplast precursor, putative, expressed
	LOC_Os08g05010	-1.24	-3.51498	retrotransposon protein, putative, unclassified, expressed			LOC_Os01g53880	-1.07	-2.2129	OsIAA6 - Auxin-responsive Aux/IAA gene family member, expressed
	LOC_Os10g40480	-1.24	-2.13228	LTPL143 - Protease inhibitor/seed storage/LTP family protein precursor, expressed			LOC_Os05g37930	-0.58	-1.34558	expressed protein
	LOC_Os05g07600	-1.24	-2.10984	expressed protein			LOC_Os03g45250	-1.35	-3.15079	2-aminoethanethiol dioxygenase, putative, expressed
	LOC_Os02g31140	-1.23	-1.39392	major ampullate spidroin 2-2, putative, expressed			LOC_Os03g49610	-0.6	-1.1976	Os3bglu8 - beta-glucosidase, exo-beta-glucansase, high similarity to Os3bglu7, expressed
	LOC_Os02g34370	-1.23	-1.52476	expressed protein			LOC_Os05g12450	-0.79	-1.45853	hydroquinone glucosyltransferase, putative, expressed
	LOC_Os01g05590	-1.22	-1.54701	retrotransposon protein, putative, unclassified, expressed			LOC_Os10g30530	-0.86	-1.49693	lectin-like receptor kinase, putative, expressed
	LOC_Os05g37060	-1.22	-6.32073	MYB family transcription factor, putative, expressed			LOC_Os04g49000	-0.99	-2.40519	zinc finger, C3HC4 type domain containing protein, expressed
	LOC_Os02g33630	-1.22	-1.78877	WD domain, G-beta repeat domain containing protein, expressed			LOC_Os10g25180	-0.96	-1.96767	phosphoinositide phosphatase family protein, putative, expressed
	LOC_Os01g70410	-1.21	-3.31002	protein kinase, putative, expressed			LOC_Os05g29080	-1.03	-1.39766	expressed protein
	LOC_Os01g04170	-1.2	-2.12991	expressed protein			LOC_Os09g20000	-0.71	-2.3596	heavy metal-associated domain containing protein, expressed
	LOC_Os12g06010	-1.2	-2.05187	retrotransposon protein, putative, unclassified, expressed			LOC_Os01g24460	-0.58	-2.23301	histone-like transcription factor and archaeal histone, putative, expressed
	LOC_Os01g51060	-1.2	-2.28085	hydrolase, putative, expressed			LOC_Os06g41860	-1	-3.21171	DNA binding protein, putative, expressed
	LOC_Os05g12580	-1.19	-1.45208	expressed protein			LOC_Os04g48160	-0.81	-1.52472	IQ calmodulin-binding motif family protein, putative, expressed
	LOC_Os07g42490	-1.18	-2.7761	sucrose synthase, putative, expressed			LOC_Os07g42390	-0.7	-1.58442	DUF581 domain containing protein, expressed
	LOC_Os01g33370	-1.18	-3.92471	zinc-binding protein, putative, expressed			LOC_Os06g46250	-0.66	-1.33472	expressed protein
	LOC_Os07g40380	-1.18	-1.4436	expressed protein			LOC_Os06g03520	-0.78	-3.32799	DUF581 domain containing protein, expressed
	LOC_Os08g36760	-1.17	-1.14346	remorin C-terminal domain containing protein, putative, expressed			LOC_Os05g15530	-0.76	-2.47989	aminotransferase domain containing protein, putative, expressed
	LOC_Os02g57790	-1.17	-2.04227	ZOS2-19 - C2H2 zinc finger protein, expressed			LOC_Os09g20250	-1.15	-3.7528	retrotransposon protein, putative, Ty1-copia subclass, expressed
	LOC_Os08g17160	-1.16	-1.07892	plastocyanin-like domain containing protein, putative, expressed			LOC_Os04g38550	-0.58	-2.64985	expressed protein
	LOC_Os04g13190	-1.16	-1.52175	expressed protein			LOC_Os08g36760	-1.17	-1.14346	remorin C-terminal domain containing protein, putative, expressed
	LOC_Os09g25570	-1.16	-2.11597	aspartic proteinase, putative, expressed			LOC_Os04g52880	-0.59	-1.64821	expressed protein
	LOC_Os09g36210	-1.16	-2.22087	harpin-induced protein 1 domain containing protein, expressed			LOC_Os09g37710	-0.6	-1.35343	NIN, putative, expressed
	LOC_Os09g20250	-1.15	-3.7528	retrotransposon protein, putative, Ty1-copia subclass, expressed			LOC_Os08g24300	-0.66	-1.25594	expressed protein
	LOC_Os08g20486	-1.15	-2.78701	transposon protein, putative, unclassified, expressed			LOC_Os12g28750	-1.11	-1.19041	TPD1, putative, expressed
	LOC_Os01g52750	-1.14	-1.03571	OsSub3 - Putative Subtilisin homologue, expressed			LOC_Os01g05585	-0.76	-1.83457	metallothionein, putative, expressed
	LOC_Os06g13760	-1.14	-1.1976	glycosyl transferase 8 domain containing protein, putative, expressed			LOC_Os09g12660	-0.91	-1.38387	glucose-1-phosphate adenylyltransferase large subunit, chloroplast precursor, putative, expressed
	LOC_Os03g50210	-1.14	-1.96073	DUF292 domain containing protein, expressed			LOC_Os06g03750	-0.6	-1.16418	dehydration response related protein, putative, expressed
	LOC_Os03g16334	-1.13	-1.05632	fringe-related protein, putative, expressed			LOC_Os05g51400	-0.76	-3.92813	protein kinase APK1B, chloroplast precursor, putative, expressed
	LOC_Os07g03140	-1.13	-1.51717	ternary complex factor MIP1, putative, expressed			LOC_Os06g12450	-0.59	-1.24086	soluble starch synthase 2-3, chloroplast precursor, putative, expressed
	LOC_Os12g28750	-1.11	-1.19041	TPD1, putative, expressed			LOC_Os07g38930	-0.92	-3.15374	glucan endo-1,3-beta-glucosidase precursor, putative, expressed
	LOC_Os06g39330	-1.11	-2.19656	UDP-glucoronosyl and UDP-glucosyl transferase domain containing protein, expressed			LOC_Os03g50210	-1.14	-1.96073	DUF292 domain containing protein, expressed
	LOC_Os06g08360	-1.1	-2.02298	ethylene-responsive element-binding protein, putative, expressed			LOC_Os01g38650	-0.58	-1.14256	expressed protein
	LOC_Os01g54210	-1.1	-2.18794	GATA zinc finger domain containing protein, expressed			LOC_Os09g15700	-1.82	-3.17959	receptor-like protein kinase 5 precursor, putative, expressed
	LOC_Os06g10570	-1.08	-1.42531	expressed protein			LOC_Os01g04470	-0.71	-3.47785	expressed protein
	LOC_Os03g34230	-1.08	-4.39564	expressed protein			LOC_Os05g07940	-0.93	-1.16394	glyoxalase family protein, putative, expressed
	LOC_Os03g35600	-1.08	-4.2692	serine/threonine-protein kinase receptor precursor, putative, expressed			LOC_Os01g47130	-0.8	-1.64248	expressed protein
	LOC_Os03g20850	-1.07	-1.49776	exostosin family domain containing protein, expressed			LOC_Os02g04670	-0.67	-1.09419	glucan endo-1,3-beta-glucosidase precursor, putative, expressed
	LOC_Os01g46810	-1.07	-1.18034	viral A-type inclusion protein repeat containing protein, expressed			LOC_Os01g62990	-1.03	-1.35131	ATROPGEF7/ROPGEF7, putative, expressed
	LOC_Os11g25780	-1.07	-1.09881	PB1 domain containing protein, expressed			LOC_Os04g41710	-0.63	-1.6353	expressed protein
	LOC_Os05g36090	-1.07	-1.14578	zinc finger DHHC domain-containing protein, putative, expressed			LOC_Os04g47220	-0.79	-1.89811	aquaporin protein, putative, expressed
	LOC_Os01g25820	-1.07	-4.26179	respiratory burst oxidase, putative, expressed			LOC_Os02g24270	-0.6	-1.97786	retrotransposon protein, putative, unclassified, expressed
	LOC_Os01g48750	-1.07	-2.85124	aspartic proteinase nepenthesin-2 precursor, putative, expressed			LOC_Os09g03500	-1.03	-1.80752	ZOS9-01 - C2H2 zinc finger protein, expressed
	LOC_Os01g53880	-1.07	-2.2129	OsIAA6 - Auxin-responsive Aux/IAA gene family member, expressed			LOC_Os03g49430	-0.93	-1.47193	pre-mRNA-splicing factor, putative, expressed
	LOC_Os02g36680	-1.07	-4.67458	expressed protein			LOC_Os01g68660	-0.71	-3.21605	cysteine proteinase inhibitor precursor protein, putative, expressed
	LOC_Os07g13780	-1.06	-1.66781	cytokinin-O-glucosyltransferase 2, putative, expressed			LOC_Os12g08290	-0.59	-1.46621	U-box domain containing protein, putative, expressed
	LOC_Os06g13720	-1.06	-1.02279	dehydrogenase E1 component domain containing protein, expressed			LOC_Os03g06120	-0.63	-1.06233	PLAC8 family protein, expressed
	LOC_Os06g28780	-1.06	-4.48309	retrotransposon protein, putative, LINE subclass, expressed			LOC_Os02g03790	-0.78	-1.18124	expressed protein
	LOC_Os03g59350	-1.06	-4.35573	anthocyanin 3-O-beta-glucosyltransferase, putative, expressed			LOC_Os01g31370	-0.61	-1.62608	glycosyltransferase, putative, expressed
	LOC_Os01g13540	-1.06	-1.04602	NIN, putative, expressed			LOC_Os01g44220	-0.9	-3.28614	glucose-1-phosphate adenylyltransferase large subunit, chloroplast precursor, putative, expressed
	LOC_Os09g17130	-1.06	-3.26974	expressed protein			LOC_Os05g49260	-0.86	-1.82065	transporter family protein, putative, expressed
	LOC_Os04g44640	-1.05	-1.67838	ulp1 protease family, C-terminal catalytic domain containing protein, expressed			LOC_Os10g25674	-0.64	-1.84639	mps one binder kinase activator-like 1A, putative, expressed
	LOC_Os05g19000	-1.05	-1.89422	expressed protein			LOC_Os04g23580	-0.72	-1.07952	xylosyltransferase, putative, expressed
	LOC_Os12g38100	-1.04	-1.82666	membrane associated DUF588 domain containing protein, putative, expressed			LOC_Os06g13720	-1.06	-1.02279	dehydrogenase E1 component domain containing protein, expressed
	LOC_Os08g35110	-1.04	-2.05479	OsSAUR33 - Auxin-responsive SAUR gene family member, expressed			LOC_Os03g52010	-0.59	-2.53302	lecithin cholesterol acyltransferase, putative, expressed
	LOC_Os01g47570	-1.04	-2.79504	expressed protein			LOC_Os06g49930	-0.64	-1.28388	OsFBX207 - F-box domain containing protein, expressed
	LOC_Os02g33240	-1.04	-5.02162	OsFBX51 - F-box domain containing protein, expressed			LOC_Os01g42294	-0.93	-1.16522	inactive receptor kinase At2g26730 precursor, putative, expressed
	LOC_Os10g18530	-1.04	-2.81326	cytokinin-O-glucosyltransferase 2, putative, expressed			LOC_Os05g37060	-1.22	-6.32073	MYB family transcription factor, putative, expressed
	LOC_Os01g62990	-1.03	-1.35131	ATROPGEF7/ROPGEF7, putative, expressed			LOC_Os04g37770	-0.8	-1.46837	transposon protein, putative, CACTA, En/Spm sub-class, expressed
	LOC_Os05g29080	-1.03	-1.39766	expressed protein			LOC_Os04g57350	-0.59	-1.42957	EH domain-containing protein 1, putative, expressed
	LOC_Os09g03500	-1.03	-1.80752	ZOS9-01 - C2H2 zinc finger protein, expressed			LOC_Os03g08550	-0.58	-1.50804	STRUBBELIG-RECEPTOR FAMILY 6 precursor, putative, expressed
	LOC_Os05g34310	-1.02	-2.20843	no apical meristem protein, putative, expressed			LOC_Os04g45370	-0.61	-2.59005	OsSAUR19 - Auxin-responsive SAUR gene family member, expressed
	LOC_Os10g08220	-1.02	-1.66669	expressed protein			LOC_Os06g08360	-1.1	-2.02298	ethylene-responsive element-binding protein, putative, expressed
	LOC_Os04g32110	-1.02	-4.51633	ACT domain containing protein, expressed			LOC_Os08g13920	-0.93	-1.3751	glycosyl hydrolases family 16, putative, expressed
	LOC_Os05g06480	-1.02	-2.596	inorganic H+ pyrophosphatase, putative, expressed			LOC_Os07g26560	-0.68	-2.66815	expressed protein
	LOC_Os07g49000	-1.01	-1.91674	DNAJ heat shock N-terminal domain-containing protein, putative, expressed			LOC_Os05g07600	-1.24	-2.10984	expressed protein
	LOC_Os03g29360	-1.01	-1.37533	expressed protein			LOC_Os08g20486	-1.15	-2.78701	transposon protein, putative, unclassified, expressed
	LOC_Os01g53030	-1.01	-1.2079	expressed protein			LOC_Os07g18750	-1.45	-1.30406	LTPL42 - Protease inhibitor/seed storage/LTP family protein precursor, expressed
	LOC_Os09g08720	-1.01	-2.72033	cinnamoyl CoA reductase, putative, expressed			LOC_Os01g43160	-0.9	-2.47804	polygalacturonase, putative, expressed
	LOC_Os01g54600	-1.01	-1.93795	WRKY13, expressed			LOC_Os05g10840	-1.37	-2.63996	calmodulin-binding protein, putative, expressed
	LOC_Os01g73910	-1.01	-1.02779	peptidase, putative, expressed			LOC_Os08g20000	-0.7	-1.30184	NB-ARC domain containing protein, expressed
	LOC_Os06g41860	-1	-3.21171	DNA binding protein, putative, expressed			LOC_Os02g36680	-1.07	-4.67458	expressed protein
	LOC_Os05g36060	-0.99	-2.77351	transposon protein, putative, unclassified, expressed			LOC_Os10g22362	-0.97	-3.70405	expressed protein
	LOC_Os06g15480	-0.99	-2.6094	transcription factor, putative, expressed			LOC_Os03g20850	-1.07	-1.49776	exostosin family domain containing protein, expressed
	LOC_Os04g49000	-0.99	-2.40519	zinc finger, C3HC4 type domain containing protein, expressed			LOC_Os07g49000	-1.01	-1.91674	DNAJ heat shock N-terminal domain-containing protein, putative, expressed
	LOC_Os01g32560	-0.99	-1.61489	expressed protein			LOC_Os03g55720	-0.95	-2.30612	cytochrome b6f complex subunit, putative, expressed
	LOC_Os07g02480	-0.98	-6.52679	expressed protein			LOC_Os06g24404	-0.71	-2.27859	GDSL-like lipase/acylhydrolase, putative, expressed
	LOC_Os02g10800	-0.97	-5.36577	mitochondrial carrier protein, putative, expressed			LOC_Os04g44470	-0.67	-3.39805	KUN1 - Kunitz-type trypsin inhibitor precursor, expressed
	LOC_Os02g45270	-0.97	-1.54187	expressed protein			LOC_Os04g49920	-0.72	-1.44913	sensitivity to red light reduced protein 1, putative, expressed
	LOC_Os05g16824	-0.97	-1.90355	SHR5-receptor-like kinase, putative, expressed			LOC_Os01g04170	-1.2	-2.12991	expressed protein
	LOC_Os08g28960	-0.97	-1.92241	expressed protein			LOC_Os12g35610	-0.71	-1.28162	respiratory burst oxidase, putative, expressed
	LOC_Os10g22362	-0.97	-3.70405	expressed protein			LOC_Os03g55950	-0.81	-2.97089	H-BTB1 - Bric-a-Brac, Tramtrack, Broad Complex BTB domain with H family conserved sequence, expressed
	LOC_Os10g25180	-0.96	-1.96767	phosphoinositide phosphatase family protein, putative, expressed			LOC_Os04g54280	-0.58	-3.18743	retrotransposon protein, putative, Ty1-copia subclass, expressed
	LOC_Os08g28560	-0.96	-2.71883	expressed protein			LOC_Os05g28320	-0.66	-2.20776	myb-like DNA-binding domain containing protein, putative, expressed
	LOC_Os02g41780	-0.96	-3.75959	transporter-related, putative, expressed			LOC_Os06g13740	-0.65	-1.28333	transposon protein, putative, unclassified, expressed
	LOC_Os10g36360	-0.96	-1.72791	expressed protein			LOC_Os04g42260	-0.62	-1.48003	protein phosphatase 2C, putative, expressed
	LOC_Os01g07630	-0.96	-1.39144	BRASSINOSTEROID INSENSITIVE 1-associated receptor kinase 1 precursor, putative, expressed			LOC_Os08g28560	-0.96	-2.71883	expressed protein
	LOC_Os05g44630	-0.96	-1.50306	IQ calmodulin-binding motif family protein, putative, expressed			LOC_Os11g20360	-0.68	-1.14894	expressed protein
	LOC_Os05g48610	-0.95	-1.93457	expressed protein			LOC_Os01g65780	-0.61	-1.00275	glycosyl transferase, putative, expressed
	LOC_Os03g55720	-0.95	-2.30612	cytochrome b6f complex subunit, putative, expressed			LOC_Os02g35540	-0.58	-1.3631	expressed protein
	LOC_Os02g51890	-0.95	-1.80437	RNA recognition motif containing protein, putative, expressed			LOC_Os07g42410	-0.86	-1.08726	expressed protein
	LOC_Os01g06280	-0.95	-1.65109	TKL_IRAK_CrRLK1L-1.4 - The CrRLK1L-1 subfamily has homology to the CrRLK1L homolog, expressed			LOC_Os01g13540	-1.06	-1.04602	NIN, putative, expressed
	LOC_Os02g28220	-0.95	-3.93944	transferase family protein, putative, expressed			LOC_Os05g09640	-0.67	-1.67265	uncharacterized protein At4g06744 precursor, putative, expressed
	LOC_Os09g32640	-0.94	-2.00607	dehydrogenase, putative, expressed			LOC_Os01g45960	-0.86	-1.17611	hydrolase, alpha/beta fold family domain containing protein, expressed
	LOC_Os01g12190	-0.94	-1.80171	expressed protein			LOC_Os01g41120	-1.3	-1.20259	retrotransposon protein, putative, Ty3-gypsy subclass, expressed
	LOC_Os01g67540	-0.94	-1.43136	AMP-binding domain containing protein, expressed			LOC_Os03g55350	-1.89	-2.72049	OsSub31 - Putative Subtilisin homologue, expressed
	LOC_Os01g02160	-0.94	-1.32645	hydroxyproline-rich glycoprotein family protein, putative, expressed			LOC_Os10g41430	-0.72	-1.07606	cyclin, putative, expressed
	LOC_Os04g47420	-0.94	-2.43525	transmembrane amino acid transporter protein, putative, expressed			LOC_Os02g30080	-0.67	-2.47837	cytochrome P450, putative, expressed
	LOC_Os07g18610	-0.93	-1.35895	OsFBLD7 - F-box, LRR and FBD domain containing protein, expressed			LOC_Os09g30400	-0.66	-1.11773	WRKY90, expressed
	LOC_Os09g10010	-0.93	-2.81629	expressed protein			LOC_Os01g33370	-1.18	-3.92471	zinc-binding protein, putative, expressed
	LOC_Os05g07940	-0.93	-1.16394	glyoxalase family protein, putative, expressed			LOC_Os01g46810	-1.07	-1.18034	viral A-type inclusion protein repeat containing protein, expressed
	LOC_Os03g49430	-0.93	-1.47193	pre-mRNA-splicing factor, putative, expressed			LOC_Os04g54230	-0.88	-1.95085	wound induced protein, putative, expressed
	LOC_Os01g42294	-0.93	-1.16522	inactive receptor kinase At2g26730 precursor, putative, expressed			LOC_Os01g41370	-0.88	-2.7714	FBD domain containing protein, putative, expressed
	LOC_Os08g13920	-0.93	-1.3751	glycosyl hydrolases family 16, putative, expressed			LOC_Os02g34430	-0.81	-1.25571	serine/threonine-protein kinase, putative, expressed
	LOC_Os03g38210	-0.92	-1.28815	MYB family transcription factor, putative, expressed			LOC_Os09g08720	-1.01	-2.72033	cinnamoyl CoA reductase, putative, expressed
	LOC_Os12g35350	-0.92	-2.18933	kelch repeat protein, putative, expressed			LOC_Os04g28160	-0.8	-4.94	response regulator receiver domain containing protein, expressed
	LOC_Os11g05010	-0.92	-1.22239	heavy-metal-associated domain-containing protein, putative, expressed			LOC_Os04g19684	-0.61	-1.82662	methyl-CpG binding domain containing protein, expressed
	LOC_Os01g59690	-0.92	-1.45088	OsFBX28 - F-box domain containing protein, expressed			LOC_Os10g08220	-1.02	-1.66669	expressed protein
	LOC_Os11g18130	-0.92	-1.36816	expressed protein			LOC_Os01g54210	-1.1	-2.18794	GATA zinc finger domain containing protein, expressed
	LOC_Os07g38930	-0.92	-3.15374	glucan endo-1,3-beta-glucosidase precursor, putative, expressed			LOC_Os03g18140	-0.73	-2.00193	expressed protein
	LOC_Os06g44250	-0.91	-1.15223	haemolysin-III, putative, expressed			LOC_Os04g28150	-0.84	-6.40472	expressed protein
	LOC_Os06g16150	-0.91	-4.22631	expressed protein			LOC_Os02g31140	-1.23	-1.39392	major ampullate spidroin 2-2, putative, expressed
	LOC_Os04g54220	-0.91	-2.10313	expressed protein			LOC_Os05g19000	-1.05	-1.89422	expressed protein
	LOC_Os09g12660	-0.91	-1.38387	glucose-1-phosphate adenylyltransferase large subunit, chloroplast precursor, putative, expressed			LOC_Os05g01960	-0.85	-3.38369	expressed protein
	LOC_Os03g48040	-0.91	-1.10683	2Fe-2S iron-sulfur cluster binding domain containing protein, expressed			LOC_Os04g54220	-0.91	-2.10313	expressed protein
	LOC_Os01g44220	-0.9	-3.28614	glucose-1-phosphate adenylyltransferase large subunit, chloroplast precursor, putative, expressed			LOC_Os06g43990	-0.58	-1.58897	expressed protein
	LOC_Os01g43160	-0.9	-2.47804	polygalacturonase, putative, expressed			LOC_Os01g21590	-0.85	-1.29179	homeodomain, putative, expressed
	LOC_Os12g40010	-0.9	-1.04462	expressed protein			LOC_Os01g10460	-1.41	-1.11066	expressed protein
	LOC_Os04g55230	-0.89	-3.27863	tetratricopeptide repeat domain containing protein, putative, expressed			LOC_Os03g20480	-0.77	-2.91045	expressed protein
	LOC_Os02g34320	-0.89	-3.48149	basic helix-loop-helix, putative, expressed			LOC_Os11g22960	-0.7	-1.5837	expressed protein
	LOC_Os11g44415	-0.89	-3.37029	expressed protein			LOC_Os01g67540	-0.94	-1.43136	AMP-binding domain containing protein, expressed
	LOC_Os11g32100	-0.88	-1.07359	inducer of CBF expression 1, putative, expressed			LOC_Os04g44640	-1.05	-1.67838	ulp1 protease family, C-terminal catalytic domain containing protein, expressed
	LOC_Os03g44030	-0.88	-4.09497	expressed protein			LOC_Os05g44630	-0.96	-1.50306	IQ calmodulin-binding motif family protein, putative, expressed
	LOC_Os06g47250	-0.88	-1.25191	DUF292 domain containing protein, expressed			LOC_Os01g09470	-0.88	-2.51513	IQ calmodulin-binding motif family protein, expressed
	LOC_Os04g14680	-0.88	-3.56956	OsAPx3 - Peroxisomal Ascorbate Peroxidase encoding gene 5,8, expressed			LOC_Os12g06010	-1.2	-2.05187	retrotransposon protein, putative, unclassified, expressed
	LOC_Os10g11580	-0.88	-4.98037	histone-like transcription factor and archaeal histone, putative, expressed			LOC_Os10g08780	-0.86	-2.75204	expressed protein
	LOC_Os06g39520	-0.88	-1.30818	myristoyl-acyl carrier protein thioesterase, chloroplast precursor, putative, expressed			LOC_Os06g28780	-1.06	-4.48309	retrotransposon protein, putative, LINE subclass, expressed
	LOC_Os06g34660	-0.88	-1.24373	X8 domain containing protein, expressed			LOC_Os04g55620	-0.7	-1.46884	receptor kinase, putative, expressed
	LOC_Os04g54230	-0.88	-1.95085	wound induced protein, putative, expressed			LOC_Os07g41160	-0.69	-2.2575	protein of unknown function DUF1675 domain containing protein, expressed
	LOC_Os01g41370	-0.88	-2.7714	FBD domain containing protein, putative, expressed			LOC_Os07g42490	-1.18	-2.7761	sucrose synthase, putative, expressed
	LOC_Os07g39700	-0.88	-1.80464	expressed protein			LOC_Os03g12230	-0.72	-1.73826	caleosin related protein, putative, expressed
	LOC_Os01g63500	-0.88	-3.23581	expressed protein			LOC_Os06g14370	-0.71	-1.98392	caleosin related protein, putative, expressed
	LOC_Os03g20380	-0.88	-1.58769	CAMK_KIN1/SNF1/Nim1_like.2 - CAMK includes calcium/calmodulin depedent protein kinases, expressed			LOC_Os11g25780	-1.07	-1.09881	PB1 domain containing protein, expressed
	LOC_Os01g09470	-0.88	-2.51513	IQ calmodulin-binding motif family protein, expressed			LOC_Os03g09070	-0.66	-1.83745	leucine rich repeat domain containing protein, putative, expressed
	LOC_Os03g48030	-0.88	-2.80559	integral membrane HPP family protein, putative, expressed			LOC_Os11g03970	-0.75	-1.59371	CAMK_KIN1/SNF1/Nim1_like.5 - CAMK includes calcium/calmodulin depedent protein kinases, expressed
	LOC_Os08g19590	-0.88	-1.14906	Homeobox domain containing protein, expressed			LOC_Os01g06740	-0.86	-1.87803	ribosome inactivating protein, putative, expressed
	LOC_Os04g40790	-0.88	-3.89577	conserved hypothetical protein			LOC_Os09g29130	-1.32	-3.49792	ZF-HD protein dimerisation region containing protein, expressed
	LOC_Os03g56782	-0.88	-1.33977	expressed protein			LOC_Os01g53980	-0.74	-3.09963	IQ calmodulin-binding motif family protein, expressed
	LOC_Os08g38730	-0.87	-1.39282	expressed protein			LOC_Os12g38480	-0.59	-1.62209	expressed protein
	LOC_Os05g35460	-0.87	-2.07142	patellin protein, putative, expressed			LOC_Os03g03550	-0.72	-1.74948	bZIP family transcription factor, putative, expressed
	LOC_Os03g40900	-0.87	-2.562	expressed protein			LOC_Os02g43300	-0.58	-1.80219	expressed protein
	LOC_Os02g21700	-0.87	-1.04575	STE_MEKK_ste11_MAP3K.8 - STE kinases include homologs to sterile 7, sterile 11 and sterile 20 from yeast, expressed			LOC_Os01g54600	-1.01	-1.93795	WRKY13, expressed
	LOC_Os10g30530	-0.86	-1.49693	lectin-like receptor kinase, putative, expressed			LOC_Os03g34230	-1.08	-4.39564	expressed protein
	LOC_Os05g49260	-0.86	-1.82065	transporter family protein, putative, expressed			LOC_Os05g12580	-1.19	-1.45208	expressed protein
	LOC_Os07g42410	-0.86	-1.08726	expressed protein			LOC_Os02g57790	-1.17	-2.04227	ZOS2-19 - C2H2 zinc finger protein, expressed
	LOC_Os10g08780	-0.86	-2.75204	expressed protein			LOC_Os03g21140	-0.74	-2.28484	RNA-binding zinc finger protein, putative, expressed
	LOC_Os01g06740	-0.86	-1.87803	ribosome inactivating protein, putative, expressed			LOC_Os05g34310	-1.02	-2.20843	no apical meristem protein, putative, expressed
	LOC_Os03g16000	-0.86	-1.22904	src homology-3 domain protein 3, putative, expressed			LOC_Os12g29520	-0.6	-1.07817	auxin response factor, putative, expressed
	LOC_Os01g45960	-0.86	-1.17611	hydrolase, alpha/beta fold family domain containing protein, expressed			LOC_Os04g39350	-0.82	-1.5145	heavy metal associated domain containing protein, expressed
	LOC_Os03g53410	-0.86	-1.54286	protein kinase domain containing protein, expressed			LOC_Os03g40900	-0.87	-2.562	expressed protein
	LOC_Os05g35780	-0.86	-1.76741	expressed protein			LOC_Os03g57320	-0.84	-1.35787	expp1 protein precursor, putative, expressed
	LOC_Os02g39000	-0.86	-1.76133	remorin C-terminal domain containing protein, putative, expressed			LOC_Os09g35600	-0.82	-2.81506	MATE domain containing protein, expressed
	LOC_Os01g21590	-0.85	-1.29179	homeodomain, putative, expressed			LOC_Os06g15480	-0.99	-2.6094	transcription factor, putative, expressed
	LOC_Os05g01960	-0.85	-3.38369	expressed protein			LOC_Os02g39000	-0.86	-1.76133	remorin C-terminal domain containing protein, putative, expressed
	LOC_Os03g10960	-0.85	-1.53788	expressed protein			LOC_Os03g05920	-0.59	-1.96604	expressed protein
	LOC_Os03g57320	-0.84	-1.35787	expp1 protein precursor, putative, expressed			LOC_Os10g18530	-1.04	-2.81326	cytokinin-O-glucosyltransferase 2, putative, expressed
	LOC_Os01g45450	-0.84	-2.66015	AAA family ATPase, putative, expressed			LOC_Os04g39100	-0.68	-1.24879	peroxidase precursor, putative, expressed
	LOC_Os04g28150	-0.84	-6.40472	expressed protein			LOC_Os01g17470	-0.67	-1.68253	plastocyanin-like domain containing protein, putative, expressed
	LOC_Os07g39590	-0.83	-1.06648	spotted leaf 11, putative, expressed			LOC_Os02g21700	-0.87	-1.04575	STE_MEKK_ste11_MAP3K.8 - STE kinases include homologs to sterile 7, sterile 11 and sterile 20 from yeast, expressed
	LOC_Os11g34060	-0.83	-1.15776	retrotransposon, putative, centromere-specific, expressed			LOC_Os05g28730	-0.64	-1.68735	zinc finger, C3HC4 type domain containing protein, expressed
	LOC_Os02g30600	-0.83	-1.79254	expressed protein			LOC_Os03g12080	-0.58	-3.08499	retrotransposon protein, putative, Ty3-gypsy subclass, expressed
	LOC_Os01g57599	-0.82	-1.58429	retrotransposon protein, putative, unclassified, expressed			LOC_Os03g48030	-0.88	-2.80559	integral membrane HPP family protein, putative, expressed
	LOC_Os03g10650	-0.82	-1.12617	cyclin, putative, expressed			LOC_Os07g13780	-1.06	-1.66781	cytokinin-O-glucosyltransferase 2, putative, expressed
	LOC_Os09g35600	-0.82	-2.81506	MATE domain containing protein, expressed			LOC_Os04g54930	-0.6	-1.8785	ABC transporter, ATP-binding protein, putative, expressed
	LOC_Os07g44070	-0.82	-2.18456	pectinacetylesterase domain containing protein, expressed			LOC_Os04g20920	-0.75	-1.12801	H-BTB2 - Bric-a-Brac, Tramtrack, Broad Complex BTB domain with H family conserved sequence, expressed
	LOC_Os04g39350	-0.82	-1.5145	heavy metal associated domain containing protein, expressed			LOC_Os04g39770	-0.71	-1.46021	expressed protein
	LOC_Os06g38960	-0.82	-1.1252	expressed protein			LOC_Os02g41780	-0.96	-3.75959	transporter-related, putative, expressed
	LOC_Os05g43690	-0.82	-2.65825	glucan endo-1,3-beta-glucosidase-like protein 3 precursor, putative, expressed			LOC_Os07g35560	-0.76	-2.71477	glucan endo-1,3-beta-glucosidase precursor, putative, expressed
	LOC_Os12g35070	-0.81	-1.85431	expressed protein			LOC_Os05g37210	-1.34	-2.97743	eukaryotic protein of unknown function DUF914 domain containing protein, expressed
	LOC_Os04g48160	-0.81	-1.52472	IQ calmodulin-binding motif family protein, putative, expressed			LOC_Os03g48040	-0.91	-1.10683	2Fe-2S iron-sulfur cluster binding domain containing protein, expressed
	LOC_Os02g34430	-0.81	-1.25571	serine/threonine-protein kinase, putative, expressed			LOC_Os06g22380	-0.78	-1.33756	expressed protein
	LOC_Os03g55950	-0.81	-2.97089	H-BTB1 - Bric-a-Brac, Tramtrack, Broad Complex BTB domain with H family conserved sequence, expressed			LOC_Os06g01440	-0.67	-1.17526	integral membrane protein, putative, expressed
	LOC_Os03g03410	-0.8	-1.26721	serine/threonine-protein kinase, putative, expressed			LOC_Os09g36500	-0.69	-2.09528	zinc finger, C3HC4 type domain containing protein, expressed
	LOC_Os10g01340	-0.8	-1.5569	expressed protein			LOC_Os03g38210	-0.92	-1.28815	MYB family transcription factor, putative, expressed
	LOC_Os04g37770	-0.8	-1.46837	transposon protein, putative, CACTA, En/Spm sub-class, expressed			LOC_Os04g42720	-0.72	-2.24212	TMS membrane protein/tumour differentially expressed protein, putative, expressed
	LOC_Os04g28160	-0.8	-4.94	response regulator receiver domain containing protein, expressed			LOC_Os05g41970	-0.66	-4.22841	SSA1 - 2S albumin seed storage family protein precursor, expressed
	LOC_Os07g13360	-0.8	-1.65128	expressed protein			LOC_Os10g37240	-1.39	-1.00147	expressed protein
	LOC_Os01g47130	-0.8	-1.64248	expressed protein			LOC_Os06g47250	-0.88	-1.25191	DUF292 domain containing protein, expressed
	LOC_Os06g46980	-0.8	-1.75564	expressed protein			LOC_Os02g10800	-0.97	-5.36577	mitochondrial carrier protein, putative, expressed
	LOC_Os05g12450	-0.79	-1.45853	hydroquinone glucosyltransferase, putative, expressed			LOC_Os08g36860	-0.72	-4.33178	cytochrome P450, putative, expressed
	LOC_Os04g47220	-0.79	-1.89811	aquaporin protein, putative, expressed			LOC_Os01g59690	-0.92	-1.45088	OsFBX28 - F-box domain containing protein, expressed
	LOC_Os01g67240	-0.79	-1.0263	formin-like protein 1 precursor, putative, expressed			LOC_Os07g02200	-0.67	-1.40141	plastocyanin-like domain containing protein, putative, expressed
	LOC_Os06g45610	-0.79	-2.98716	expressed protein			LOC_Os03g57190	-0.68	-2.07684	TCP family transcription factor, putative, expressed
	LOC_Os05g32544	-0.78	-1.41422	glycosyltransferase, putative, expressed			LOC_Os12g35350	-0.92	-2.18933	kelch repeat protein, putative, expressed
	LOC_Os06g03520	-0.78	-3.32799	DUF581 domain containing protein, expressed			LOC_Os05g35460	-0.87	-2.07142	patellin protein, putative, expressed
	LOC_Os01g53330	-0.78	-1.64832	anthocyanidin 5,3-O-glucosyltransferase, putative, expressed			LOC_Os06g38960	-0.82	-1.1252	expressed protein
	LOC_Os08g30150	-0.78	-1.11889	1-aminocyclopropane-1-carboxylate oxidase homolog 1, putative, expressed			LOC_Os07g23150	-2.25	-6.99693	transferase family protein, putative, expressed
	LOC_Os06g22380	-0.78	-1.33756	expressed protein			LOC_Os08g35110	-1.04	-2.05479	OsSAUR33 - Auxin-responsive SAUR gene family member, expressed
	LOC_Os02g03790	-0.78	-1.18124	expressed protein			LOC_Os04g14680	-0.88	-3.56956	OsAPx3 - Peroxisomal Ascorbate Peroxidase encoding gene 5,8, expressed
	LOC_Os04g36900	-0.77	-2.08041	expressed protein			LOC_Os07g44070	-0.82	-2.18456	pectinacetylesterase domain containing protein, expressed
	LOC_Os03g20480	-0.77	-2.91045	expressed protein			LOC_Os10g36360	-0.96	-1.72791	expressed protein
	LOC_Os10g26150	-0.77	-1.28111	expressed protein			LOC_Os01g07630	-0.96	-1.39144	BRASSINOSTEROID INSENSITIVE 1-associated receptor kinase 1 precursor, putative, expressed
	LOC_Os01g05585	-0.76	-1.83457	metallothionein, putative, expressed			LOC_Os03g59350	-1.06	-4.35573	anthocyanin 3-O-beta-glucosyltransferase, putative, expressed
	LOC_Os05g51400	-0.76	-3.92813	protein kinase APK1B, chloroplast precursor, putative, expressed			LOC_Os04g58470	-0.63	-1.03965	choline transporter-related, putative, expressed
	LOC_Os02g38910	-0.76	-1.19704	expressed protein			LOC_Os02g30600	-0.83	-1.79254	expressed protein
	LOC_Os05g15530	-0.76	-2.47989	aminotransferase domain containing protein, putative, expressed			LOC_Os01g31940	-0.71	-1.40891	purine permease, putative, expressed
	LOC_Os07g35560	-0.76	-2.71477	glucan endo-1,3-beta-glucosidase precursor, putative, expressed			LOC_Os02g04330	-0.66	-1.12593	5-AMP-activated protein kinase beta-1 subunit-related, putative, expressed
	LOC_Os11g03970	-0.75	-1.59371	CAMK_KIN1/SNF1/Nim1_like.5 - CAMK includes calcium/calmodulin depedent protein kinases, expressed			LOC_Os07g39700	-0.88	-1.80464	expressed protein
	LOC_Os04g20920	-0.75	-1.12801	H-BTB2 - Bric-a-Brac, Tramtrack, Broad Complex BTB domain with H family conserved sequence, expressed			LOC_Os01g02160	-0.94	-1.32645	hydroxyproline-rich glycoprotein family protein, putative, expressed
	LOC_Os01g18220	-0.75	-1.43816	expressed protein			LOC_Os01g63980	-0.65	-2.56186	ZOS1-17 - C2H2 zinc finger protein, expressed
	LOC_Os07g04150	-0.74	-1.04353	stress-induced protein, putative, expressed			LOC_Os01g63500	-0.88	-3.23581	expressed protein
	LOC_Os01g53980	-0.74	-3.09963	IQ calmodulin-binding motif family protein, expressed			LOC_Os06g08250	-1.35	-1.49689	zinc finger family protein, putative, expressed
	LOC_Os03g21140	-0.74	-2.28484	RNA-binding zinc finger protein, putative, expressed			LOC_Os07g02480	-0.98	-6.52679	expressed protein
	LOC_Os01g09790	-0.73	-1.24264	IQ calmodulin-binding motif domain containing protein, expressed			LOC_Os02g51890	-0.95	-1.80437	RNA recognition motif containing protein, putative, expressed
	LOC_Os03g18140	-0.73	-2.00193	expressed protein			LOC_Os06g10570	-1.08	-1.42531	expressed protein
	LOC_Os07g38030	-0.73	-2.39501	GRAS family transcription factor domain containing protein, expressed			LOC_Os02g39625	-1.25	-2.96365	hypothetical protein
	LOC_Os01g63050	-0.73	-1.93825	expressed protein			LOC_Os06g06290	-0.72	-1.26031	GDSL-like lipase/acylhydrolase, putative, expressed
	LOC_Os06g48610	-0.72	-1.05805	CCT motif family protein, expressed			LOC_Os09g26660	-0.63	-1.37873	ferric reductase, putative, expressed
	LOC_Os07g09675	-0.72	-1.51964	expressed protein			LOC_Os09g25570	-1.16	-2.11597	aspartic proteinase, putative, expressed
	LOC_Os03g03550	-0.72	-1.74948	bZIP family transcription factor, putative, expressed			LOC_Os01g32560	-0.99	-1.61489	expressed protein
	LOC_Os04g42720	-0.72	-2.24212	TMS membrane protein/tumour differentially expressed protein, putative, expressed			LOC_Os08g19590	-0.88	-1.14906	Homeobox domain containing protein, expressed
	LOC_Os04g49920	-0.72	-1.44913	sensitivity to red light reduced protein 1, putative, expressed			LOC_Os05g36090	-1.07	-1.14578	zinc finger DHHC domain-containing protein, putative, expressed
	LOC_Os08g36860	-0.72	-4.33178	cytochrome P450, putative, expressed			LOC_Os09g36210	-1.16	-2.22087	harpin-induced protein 1 domain containing protein, expressed
	LOC_Os06g06290	-0.72	-1.26031	GDSL-like lipase/acylhydrolase, putative, expressed			LOC_Os01g45450	-0.84	-2.66015	AAA family ATPase, putative, expressed
	LOC_Os11g35440	-0.72	-5.67666	hypothetical protein			LOC_Os10g26620	-0.64	-1.52239	dof zinc finger domain containing protein, putative, expressed
	LOC_Os04g23580	-0.72	-1.07952	xylosyltransferase, putative, expressed			LOC_Os10g01340	-0.8	-1.5569	expressed protein
	LOC_Os10g41430	-0.72	-1.07606	cyclin, putative, expressed			LOC_Os11g05010	-0.92	-1.22239	heavy-metal-associated domain-containing protein, putative, expressed
	LOC_Os03g12230	-0.72	-1.73826	caleosin related protein, putative, expressed			LOC_Os01g09790	-0.73	-1.24264	IQ calmodulin-binding motif domain containing protein, expressed
	LOC_Os05g39310	-0.72	-3.18781	thiamine pyrophosphate enzyme, C-terminal TPP binding domain containing protein, expressed			LOC_Os03g29360	-1.01	-1.37533	expressed protein
	LOC_Os06g14370	-0.71	-1.98392	caleosin related protein, putative, expressed			LOC_Os03g20500	-0.65	-1.00439	OsFBX82 - F-box domain containing protein, expressed
	LOC_Os01g04470	-0.71	-3.47785	expressed protein			LOC_Os03g16000	-0.86	-1.22904	src homology-3 domain protein 3, putative, expressed
	LOC_Os06g24404	-0.71	-2.27859	GDSL-like lipase/acylhydrolase, putative, expressed			LOC_Os02g47450	-0.67	-1.95816	expressed protein
	LOC_Os01g31940	-0.71	-1.40891	purine permease, putative, expressed			LOC_Os01g67240	-0.79	-1.0263	formin-like protein 1 precursor, putative, expressed
	LOC_Os01g68660	-0.71	-3.21605	cysteine proteinase inhibitor precursor protein, putative, expressed			LOC_Os01g70410	-1.21	-3.31002	protein kinase, putative, expressed
	LOC_Os09g20000	-0.71	-2.3596	heavy metal-associated domain containing protein, expressed			LOC_Os01g44140	-0.67	-1.67262	expressed protein
	LOC_Os12g35610	-0.71	-1.28162	respiratory burst oxidase, putative, expressed			LOC_Os02g34370	-1.23	-1.52476	expressed protein
	LOC_Os01g72090	-0.71	-1.26331	phycoerythrobilin ferredoxin oxidoreductase, putative, expressed			LOC_Os03g29540	-0.66	-1.68209	ATP-dependent protease, putative, expressed
	LOC_Os04g39770	-0.71	-1.46021	expressed protein			LOC_Os05g39310	-0.72	-3.18781	thiamine pyrophosphate enzyme, C-terminal TPP binding domain containing protein, expressed
	LOC_Os07g42390	-0.7	-1.58442	DUF581 domain containing protein, expressed			LOC_Os06g46980	-0.8	-1.75564	expressed protein
	LOC_Os08g20000	-0.7	-1.30184	NB-ARC domain containing protein, expressed			LOC_Os01g18220	-0.75	-1.43816	expressed protein
	LOC_Os04g55620	-0.7	-1.46884	receptor kinase, putative, expressed			LOC_Os01g48750	-1.07	-2.85124	aspartic proteinase nepenthesin-2 precursor, putative, expressed
	LOC_Os08g42750	-0.7	-1.21285	CAMK_CAMK_like.37 - CAMK includes calcium/calmodulin depedent protein kinases, expressed			LOC_Os03g53410	-0.86	-1.54286	protein kinase domain containing protein, expressed
	LOC_Os11g22960	-0.7	-1.5837	expressed protein			LOC_Os08g30150	-0.78	-1.11889	1-aminocyclopropane-1-carboxylate oxidase homolog 1, putative, expressed
	LOC_Os09g28650	-0.7	-3.55468	gibberellin receptor, putative, expressed			LOC_Os07g18610	-0.93	-1.35895	OsFBLD7 - F-box, LRR and FBD domain containing protein, expressed
	LOC_Os03g51080	-0.7	-1.23549	glutamate decarboxylase, putative, expressed			LOC_Os01g55280	-0.62	-1.91895	expressed protein
	LOC_Os07g41160	-0.69	-2.2575	protein of unknown function DUF1675 domain containing protein, expressed			LOC_Os05g36060	-0.99	-2.77351	transposon protein, putative, unclassified, expressed
	LOC_Os04g45520	-0.69	-1.36016	integral membrane protein, putative, expressed			LOC_Os04g22110	-0.58	-2.15768	retrotransposon protein, putative, unclassified, expressed
	LOC_Os09g36500	-0.69	-2.09528	zinc finger, C3HC4 type domain containing protein, expressed			LOC_Os10g11580	-0.88	-4.98037	histone-like transcription factor and archaeal histone, putative, expressed
	LOC_Os04g39100	-0.68	-1.24879	peroxidase precursor, putative, expressed			LOC_Os07g03140	-1.13	-1.51717	ternary complex factor MIP1, putative, expressed
	LOC_Os08g41880	-0.68	-1.3378	nucleotide pyrophosphatase/phosphodiesterase, putative, expressed			LOC_Os05g43690	-0.82	-2.65825	glucan endo-1,3-beta-glucosidase-like protein 3 precursor, putative, expressed
	LOC_Os07g26560	-0.68	-2.66815	expressed protein			LOC_Os03g20380	-0.88	-1.58769	CAMK_KIN1/SNF1/Nim1_like.2 - CAMK includes calcium/calmodulin depedent protein kinases, expressed
	LOC_Os04g54240	-0.68	-1.70929	wound induced protein, putative, expressed			LOC_Os04g55230	-0.89	-3.27863	tetratricopeptide repeat domain containing protein, putative, expressed
	LOC_Os11g20360	-0.68	-1.14894	expressed protein			LOC_Os07g38030	-0.73	-2.39501	GRAS family transcription factor domain containing protein, expressed
	LOC_Os03g57190	-0.68	-2.07684	TCP family transcription factor, putative, expressed			LOC_Os09g28650	-0.7	-3.55468	gibberellin receptor, putative, expressed
	LOC_Os01g17470	-0.67	-1.68253	plastocyanin-like domain containing protein, putative, expressed			LOC_Os03g45210	-0.67	-3.01964	2-aminoethanethiol dioxygenase, putative, expressed
	LOC_Os07g02200	-0.67	-1.40141	plastocyanin-like domain containing protein, putative, expressed			LOC_Os06g45610	-0.79	-2.98716	expressed protein
	LOC_Os01g44140	-0.67	-1.67262	expressed protein			LOC_Os08g41880	-0.68	-1.3378	nucleotide pyrophosphatase/phosphodiesterase, putative, expressed
	LOC_Os02g04670	-0.67	-1.09419	glucan endo-1,3-beta-glucosidase precursor, putative, expressed			LOC_Os08g20500	-0.58	-1.38238	retrotransposon protein, putative, unclassified, expressed
	LOC_Os02g30080	-0.67	-2.47837	cytochrome P450, putative, expressed			LOC_Os05g06480	-1.02	-2.596	inorganic H+ pyrophosphatase, putative, expressed
	LOC_Os05g09640	-0.67	-1.67265	uncharacterized protein At4g06744 precursor, putative, expressed			LOC_Os02g34320	-0.89	-3.48149	basic helix-loop-helix, putative, expressed
	LOC_Os06g01440	-0.67	-1.17526	integral membrane protein, putative, expressed			LOC_Os03g53050	-0.65	-1.27579	WRKY121, expressed
	LOC_Os09g35910	-0.67	-1.36616	homeobox associated leucine zipper, putative, expressed			LOC_Os09g26260	-1.33	-1.5935	AAA-type ATPase family protein, putative, expressed
	LOC_Os04g44470	-0.67	-3.39805	KUN1 - Kunitz-type trypsin inhibitor precursor, expressed			LOC_Os04g32110	-1.02	-4.51633	ACT domain containing protein, expressed
	LOC_Os02g47450	-0.67	-1.95816	expressed protein			LOC_Os04g52390	-0.62	-2.03494	potassium transporter, putative, expressed
	LOC_Os03g45210	-0.67	-3.01964	2-aminoethanethiol dioxygenase, putative, expressed			LOC_Os01g63050	-0.73	-1.93825	expressed protein
	LOC_Os08g35020	-0.66	-1.18932	retrotransposon protein, putative, unclassified, expressed			LOC_Os04g36900	-0.77	-2.08041	expressed protein
	LOC_Os08g24300	-0.66	-1.25594	expressed protein			LOC_Os10g40480	-1.24	-2.13228	LTPL143 - Protease inhibitor/seed storage/LTP family protein precursor, expressed
	LOC_Os05g28320	-0.66	-2.20776	myb-like DNA-binding domain containing protein, putative, expressed			LOC_Os01g51060	-1.2	-2.28085	hydrolase, putative, expressed
	LOC_Os02g44770	-0.66	-1.66572	uncharacterized mscS family protein, putative, expressed			LOC_Os11g44415	-0.89	-3.37029	expressed protein
	LOC_Os03g09070	-0.66	-1.83745	leucine rich repeat domain containing protein, putative, expressed			LOC_Os03g35600	-1.08	-4.2692	serine/threonine-protein kinase receptor precursor, putative, expressed
	LOC_Os01g61760	-0.66	-1.08613	myosin heavy chain-related, putative, expressed			LOC_Os07g40150	-0.58	-1.72992	expressed protein
	LOC_Os03g29540	-0.66	-1.68209	ATP-dependent protease, putative, expressed			LOC_Os03g51080	-0.7	-1.23549	glutamate decarboxylase, putative, expressed
	LOC_Os03g06940	-0.66	-1.12004	beta-galactosidase, putative, expressed			LOC_Os07g40380	-1.18	-1.4436	expressed protein
	LOC_Os09g30400	-0.66	-1.11773	WRKY90, expressed			LOC_Os10g07470	-1.48	-4.76243	ZOS10-01 - C2H2 zinc finger protein, expressed
	LOC_Os05g41970	-0.66	-4.22841	SSA1 - 2S albumin seed storage family protein precursor, expressed			LOC_Os05g32544	-0.78	-1.41422	glycosyltransferase, putative, expressed
	LOC_Os06g46250	-0.66	-1.33472	expressed protein			LOC_Os01g25820	-1.07	-4.26179	respiratory burst oxidase, putative, expressed
	LOC_Os02g04330	-0.66	-1.12593	5-AMP-activated protein kinase beta-1 subunit-related, putative, expressed			LOC_Os12g40010	-0.9	-1.04462	expressed protein
	LOC_Os08g04250	-0.66	-3.97892	cysteine-rich repeat secretory protein 55 precursor, putative, expressed			LOC_Os01g09590	-0.58	-1.36928	myb-like DNA-binding domain containing protein, putative, expressed
	LOC_Os04g51680	-0.65	-1.1638	expressed protein			LOC_Os03g55420	-0.62	-1.9467	peroxidase precursor, putative, expressed
	LOC_Os03g53050	-0.65	-1.27579	WRKY121, expressed
	LOC_Os06g13740	-0.65	-1.28333	transposon protein, putative, unclassified, expressed
	LOC_Os05g38130	-0.65	-1.73166	expressed protein
	LOC_Os03g20500	-0.65	-1.00439	OsFBX82 - F-box domain containing protein, expressed
	LOC_Os11g05530	-0.65	-1.21318	expressed protein
	LOC_Os01g63980	-0.65	-2.56186	ZOS1-17 - C2H2 zinc finger protein, expressed
	LOC_Os06g49930	-0.64	-1.28388	OsFBX207 - F-box domain containing protein, expressed
	LOC_Os10g26620	-0.64	-1.52239	dof zinc finger domain containing protein, putative, expressed
	LOC_Os10g38080	-0.64	-1.89009	OsSub61 - Putative Subtilisin homologue, expressed
	LOC_Os10g25674	-0.64	-1.84639	mps one binder kinase activator-like 1A, putative, expressed
	LOC_Os07g18130	-0.64	-1.93102	expressed protein
	LOC_Os05g28730	-0.64	-1.68735	zinc finger, C3HC4 type domain containing protein, expressed
	LOC_Os09g26660	-0.63	-1.37873	ferric reductase, putative, expressed
	LOC_Os04g41710	-0.63	-1.6353	expressed protein
	LOC_Os04g58470	-0.63	-1.03965	choline transporter-related, putative, expressed
	LOC_Os03g06120	-0.63	-1.06233	PLAC8 family protein, expressed
	LOC_Os08g43334	-0.62	-1.014	HSF-type DNA-binding domain containing protein, expressed
	LOC_Os04g42260	-0.62	-1.48003	protein phosphatase 2C, putative, expressed
	LOC_Os04g52390	-0.62	-2.03494	potassium transporter, putative, expressed
	LOC_Os01g55280	-0.62	-1.91895	expressed protein
	LOC_Os07g10630	-0.62	-1.77988	expressed protein
	LOC_Os01g54140	-0.62	-2.85272	expressed protein
	LOC_Os03g55420	-0.62	-1.9467	peroxidase precursor, putative, expressed
	LOC_Os04g19684	-0.61	-1.82662	methyl-CpG binding domain containing protein, expressed
	LOC_Os12g26220	-0.61	-1.07529	expressed protein
	LOC_Os04g45370	-0.61	-2.59005	OsSAUR19 - Auxin-responsive SAUR gene family member, expressed
	LOC_Os01g31370	-0.61	-1.62608	glycosyltransferase, putative, expressed
	LOC_Os01g65780	-0.61	-1.00275	glycosyl transferase, putative, expressed
	LOC_Os03g26870	-0.61	-1.05484	WD-40 repeat family protein, putative, expressed
	LOC_Os03g49610	-0.6	-1.1976	Os3bglu8 - beta-glucosidase, exo-beta-glucansase, high similarity to Os3bglu7, expressed
	LOC_Os06g03750	-0.6	-1.16418	dehydration response related protein, putative, expressed
	LOC_Os06g44220	-0.6	-5.01983	OsRCI2-9 - Putative low temperature and salt responsive protein, expressed
	LOC_Os02g24270	-0.6	-1.97786	retrotransposon protein, putative, unclassified, expressed
	LOC_Os12g29520	-0.6	-1.07817	auxin response factor, putative, expressed
	LOC_Os04g54930	-0.6	-1.8785	ABC transporter, ATP-binding protein, putative, expressed
	LOC_Os01g54990	-0.6	-1.07057	auxin response factor, putative, expressed
	LOC_Os01g63854	-0.6	-1.29177	transmembrane amino acid transporter protein, putative, expressed
	LOC_Os09g37710	-0.6	-1.35343	NIN, putative, expressed
	LOC_Os12g08290	-0.59	-1.46621	U-box domain containing protein, putative, expressed
	LOC_Os06g12450	-0.59	-1.24086	soluble starch synthase 2-3, chloroplast precursor, putative, expressed
	LOC_Os04g57350	-0.59	-1.42957	EH domain-containing protein 1, putative, expressed
	LOC_Os12g38480	-0.59	-1.62209	expressed protein
	LOC_Os03g52010	-0.59	-2.53302	lecithin cholesterol acyltransferase, putative, expressed
	LOC_Os05g07850	-0.59	-1.02692	receptor-like kinase, putative, expressed
	LOC_Os04g52880	-0.59	-1.64821	expressed protein
	LOC_Os03g05920	-0.59	-1.96604	expressed protein
	LOC_Os05g37930	-0.58	-1.34558	expressed protein
	LOC_Os01g38650	-0.58	-1.14256	expressed protein
	LOC_Os03g08550	-0.58	-1.50804	STRUBBELIG-RECEPTOR FAMILY 6 precursor, putative, expressed
	LOC_Os04g54280	-0.58	-3.18743	retrotransposon protein, putative, Ty1-copia subclass, expressed
	LOC_Os01g45700	-0.58	-1.2407	expressed protein
	LOC_Os02g35540	-0.58	-1.3631	expressed protein
	LOC_Os02g43300	-0.58	-1.80219	expressed protein
	LOC_Os03g12080	-0.58	-3.08499	retrotransposon protein, putative, Ty3-gypsy subclass, expressed
	LOC_Os08g20500	-0.58	-1.38238	retrotransposon protein, putative, unclassified, expressed
	LOC_Os07g40150	-0.58	-1.72992	expressed protein
	LOC_Os01g24460	-0.58	-2.23301	histone-like transcription factor and archaeal histone, putative, expressed
	LOC_Os04g38550	-0.58	-2.64985	expressed protein
	LOC_Os06g43990	-0.58	-1.58897	expressed protein
	LOC_Os04g22110	-0.58	-2.15768	retrotransposon protein, putative, unclassified, expressed
	LOC_Os01g09590	-0.58	-1.36928	myb-like DNA-binding domain containing protein, putative, expressed

## Sheet: H4K5ac and RNA down in acla2
	Gene ID	H4K5ac fold change	RNA fold change	Annotation								Gene ID	H4K5ac fold change	RNA fold change	Annotation
H4K5ac and transcriptionally downregulated genes in acla2	LOC_Os09g32640	-0.66	-1.58688	dehydrogenase, putative, expressed							H4K5 hyp-acetylated genes in acal2 and transcriptionally downregulated genes in hag704 & acla2	LOC_Os09g32640	-0.66	-1.58688	dehydrogenase, putative, expressed
	LOC_Os04g20640	-0.78	-2.32233	retrotransposon, putative, centromere-specific, expressed								LOC_Os09g35910	-0.84	-2.02264	homeobox associated leucine zipper, putative, expressed
	LOC_Os03g25660	-0.85	-1.58473	expressed protein								LOC_Os05g35780	-1.08	-1.33379	expressed protein
	LOC_Os04g06350	-1.17	-1.58813	expressed protein								LOC_Os04g20640	-0.78	-2.32233	retrotransposon, putative, centromere-specific, expressed
	LOC_Os03g25690	-0.7	-2.08374	expressed protein								LOC_Os06g29994	-1.46	-4.08667	MATE efflux family protein, putative, expressed
	LOC_Os05g26610	-0.88	-1.4453	expressed protein								LOC_Os06g39330	-1.09	-2.50438	UDP-glucoronosyl and UDP-glucosyl transferase domain containing protein, expressed
	LOC_Os12g35070	-0.61	-1.84683	expressed protein								LOC_Os03g25660	-0.85	-1.58473	expressed protein
	LOC_Os04g40200	-1.07	-1.4715	HNH endonuclease family protein, putative, expressed								LOC_Os07g40180	-1.2	-1.79861	expressed protein
	LOC_Os01g62120	-0.71	-1.36929	expressed protein								LOC_Os11g35440	-0.61	-5.69023	hypothetical protein
	LOC_Os10g30530	-0.61	-1.5207	lectin-like receptor kinase, putative, expressed								LOC_Os02g33630	-0.64	-1.95743	WD domain, G-beta repeat domain containing protein, expressed
	LOC_Os10g25180	-0.77	-2.20995	phosphoinositide phosphatase family protein, putative, expressed								LOC_Os05g50950	-0.7	-1.65017	pentatricopeptide repeat protein PPR986-12, putative, expressed
	LOC_Os12g02160	-0.65	-1.66343	expressed protein								LOC_Os12g35070	-0.61	-1.84683	expressed protein
	LOC_Os07g42390	-0.66	-1.41116	DUF581 domain containing protein, expressed								LOC_Os10g30530	-0.61	-1.5207	lectin-like receptor kinase, putative, expressed
	LOC_Os12g28750	-1.37	-1.57544	TPD1, putative, expressed								LOC_Os10g25180	-0.77	-2.20995	phosphoinositide phosphatase family protein, putative, expressed
	LOC_Os06g03750	-0.7	-1.20276	dehydration response related protein, putative, expressed								LOC_Os07g42390	-0.66	-1.41116	DUF581 domain containing protein, expressed
	LOC_Os03g47050	-0.79	-1.10604	expressed protein								LOC_Os06g03520	-1.34	-2.96086	DUF581 domain containing protein, expressed
	LOC_Os04g45070	-0.63	-2.54882	remorin, putative, expressed								LOC_Os04g31924	-0.63	-1.57061	nodulin, putative, expressed
	LOC_Os08g16720	-0.67	-1.03208	retrotransposon protein, putative, unclassified, expressed								LOC_Os09g20250	-0.92	-5.16204	retrotransposon protein, putative, Ty1-copia subclass, expressed
	LOC_Os04g49410	-0.58	-1.41693	expansin precursor, putative, expressed								LOC_Os08g36760	-0.65	-1.45114	remorin C-terminal domain containing protein, putative, expressed
	LOC_Os02g07960	-0.92	-1.09681	STRUBBELIG-RECEPTOR FAMILY 3 precursor, putative, expressed								LOC_Os12g28750	-1.37	-1.57544	TPD1, putative, expressed
	LOC_Os01g44220	-0.64	-3.03986	glucose-1-phosphate adenylyltransferase large subunit, chloroplast precursor, putative, expressed								LOC_Os09g12660	-0.73	-1.6058	glucose-1-phosphate adenylyltransferase large subunit, chloroplast precursor, putative, expressed
	LOC_Os06g49930	-0.6	-1.70863	OsFBX207 - F-box domain containing protein, expressed								LOC_Os06g03750	-0.7	-1.20276	dehydration response related protein, putative, expressed
	LOC_Os07g23280	-0.7	-1.26841	transposon protein, putative, unclassified, expressed								LOC_Os05g51400	-0.73	-4.01536	protein kinase APK1B, chloroplast precursor, putative, expressed
	LOC_Os07g18750	-1.61	-1.91511	LTPL42 - Protease inhibitor/seed storage/LTP family protein precursor, expressed								LOC_Os03g03020	-0.85	-1.30467	L11 domain containing ribosomal protein, putative, expressed
	LOC_Os03g20850	-1.1	-2.32038	exostosin family domain containing protein, expressed								LOC_Os06g12450	-1.04	-1.26235	soluble starch synthase 2-3, chloroplast precursor, putative, expressed
	LOC_Os07g49000	-0.94	-2.45873	DNAJ heat shock N-terminal domain-containing protein, putative, expressed								LOC_Os07g38930	-0.59	-3.08367	glucan endo-1,3-beta-glucosidase precursor, putative, expressed
	LOC_Os04g01540	-0.59	-1.4002	expressed protein								LOC_Os01g38650	-0.84	-1.20648	expressed protein
	LOC_Os11g31600	-0.69	-1.40615	hypothetical protein								LOC_Os09g15700	-1.06	-3.18789	receptor-like protein kinase 5 precursor, putative, expressed
	LOC_Os07g42410	-0.61	-1.63648	expressed protein								LOC_Os05g07940	-0.71	-1.34487	glyoxalase family protein, putative, expressed
	LOC_Os12g05180	-0.79	-1.22359	avr9/Cf-9 rapidly elicited protein, putative, expressed								LOC_Os04g45070	-0.63	-2.54882	remorin, putative, expressed
	LOC_Os01g46810	-0.74	-2.09043	viral A-type inclusion protein repeat containing protein, expressed								LOC_Os04g47220	-0.84	-2.5202	aquaporin protein, putative, expressed
	LOC_Os06g28124	-0.59	-1.46609	glycosyltransferase, putative, expressed								LOC_Os09g03500	-0.65	-1.75047	ZOS9-01 - C2H2 zinc finger protein, expressed
	LOC_Os03g55550	-0.96	-4.16513	helix-loop-helix DNA-binding domain containing protein, expressed								LOC_Os03g49430	-1.18	-1.70704	pre-mRNA-splicing factor, putative, expressed
	LOC_Os08g43510	-0.71	-1.01643	thaumatin, putative, expressed								LOC_Os02g03790	-1.17	-1.9801	expressed protein
	LOC_Os04g44640	-1.1	-1.74843	ulp1 protease family, C-terminal catalytic domain containing protein, expressed								LOC_Os01g44220	-0.64	-3.03986	glucose-1-phosphate adenylyltransferase large subunit, chloroplast precursor, putative, expressed
	LOC_Os01g06740	-0.87	-2.2354	ribosome inactivating protein, putative, expressed								LOC_Os06g13720	-0.63	-1.29605	dehydrogenase E1 component domain containing protein, expressed
	LOC_Os01g53980	-0.6	-2.41688	IQ calmodulin-binding motif family protein, expressed								LOC_Os06g49930	-0.6	-1.70863	OsFBX207 - F-box domain containing protein, expressed
	LOC_Os04g40140	-0.63	-1.73945	expressed protein								LOC_Os01g42294	-0.71	-2.05203	inactive receptor kinase At2g26730 precursor, putative, expressed
	LOC_Os03g11110	-0.63	-1.96094	zinc finger family protein, putative, expressed								LOC_Os06g08360	-0.98	-2.14152	ethylene-responsive element-binding protein, putative, expressed
	LOC_Os09g35600	-0.72	-3.45113	MATE domain containing protein, expressed								LOC_Os07g26560	-0.59	-2.22114	expressed protein
	LOC_Os11g35180	-0.58	-2.05618	retrotransposon protein, putative, unclassified, expressed								LOC_Os05g07600	-0.74	-1.78316	expressed protein
	LOC_Os08g25734	-0.76	-1.43036	glucose-1-phosphate adenylyltransferase large subunit, chloroplast precursor, putative, expressed								LOC_Os08g20486	-0.88	-3.53911	transposon protein, putative, unclassified, expressed
	LOC_Os07g13780	-0.61	-4.55475	cytokinin-O-glucosyltransferase 2, putative, expressed								LOC_Os07g18750	-1.61	-1.91511	LTPL42 - Protease inhibitor/seed storage/LTP family protein precursor, expressed
	LOC_Os04g42720	-0.81	-2.95227	TMS membrane protein/tumour differentially expressed protein, putative, expressed								LOC_Os05g10840	-0.85	-3.06555	calmodulin-binding protein, putative, expressed
	LOC_Os01g39600	-1.18	-1.06574	expressed protein								LOC_Os10g22362	-0.66	-3.44949	expressed protein
	LOC_Os10g37240	-1.08	-1.61216	expressed protein								LOC_Os08g08110	-0.87	-1.28189	diacylglycerol kinase, putative, expressed
	LOC_Os06g47250	-0.58	-1.58709	DUF292 domain containing protein, expressed								LOC_Os03g20850	-1.1	-2.32038	exostosin family domain containing protein, expressed
	LOC_Os02g10800	-0.64	-4.4049	mitochondrial carrier protein, putative, expressed								LOC_Os07g49000	-0.94	-2.45873	DNAJ heat shock N-terminal domain-containing protein, putative, expressed
	LOC_Os07g23150	-2.11	-5.84437	transferase family protein, putative, expressed								LOC_Os03g55720	-0.73	-1.99749	cytochrome b6f complex subunit, putative, expressed
	LOC_Os04g14680	-0.93	-3.83439	OsAPx3 - Peroxisomal Ascorbate Peroxidase encoding gene 5,8, expressed								LOC_Os04g44470	-0.71	-2.85184	KUN1 - Kunitz-type trypsin inhibitor precursor, expressed
	LOC_Os07g07930	-0.84	-1.58038	LTPL78 - Protease inhibitor/seed storage/LTP family protein precursor, expressed								LOC_Os04g49920	-0.98	-1.12356	sensitivity to red light reduced protein 1, putative, expressed
	LOC_Os07g40520	-0.9	-1.0972	formin-like protein 20, putative, expressed								LOC_Os04g01540	-0.59	-1.4002	expressed protein
	LOC_Os10g34270	-1	-1.06507	expressed protein								LOC_Os04g54280	-0.65	-5.11138	retrotransposon protein, putative, Ty1-copia subclass, expressed
	LOC_Os02g39625	-1.62	-2.52197	hypothetical protein								LOC_Os05g11730	-0.81	-3.33913	CGMC_GSK.7 - CGMC includes CDA, MAPK, GSK3, and CLKC kinases, expressed
	LOC_Os05g36090	-0.58	-1.28	zinc finger DHHC domain-containing protein, putative, expressed								LOC_Os08g28560	-0.63	-2.96135	expressed protein
	LOC_Os10g26620	-1.12	-1.56853	dof zinc finger domain containing protein, putative, expressed								LOC_Os07g42410	-0.61	-1.63648	expressed protein
	LOC_Os10g01340	-0.61	-2.17921	expressed protein								LOC_Os05g09640	-0.7	-2.23852	uncharacterized protein At4g06744 precursor, putative, expressed
	LOC_Os03g16000	-0.59	-1.40718	src homology-3 domain protein 3, putative, expressed								LOC_Os01g45960	-0.79	-1.32155	hydrolase, alpha/beta fold family domain containing protein, expressed
	LOC_Os01g49830	-0.58	-2.12107	B3 DNA binding domain containing protein, expressed								LOC_Os03g55350	-0.64	-2.57963	OsSub31 - Putative Subtilisin homologue, expressed
	LOC_Os01g70410	-0.71	-3.12355	protein kinase, putative, expressed								LOC_Os03g48810	-0.74	-1.95954	nucleobase-ascorbate transporter, putative, expressed
	LOC_Os01g44140	-0.86	-2.60819	expressed protein								LOC_Os10g41430	-0.59	-1.53074	cyclin, putative, expressed
	LOC_Os03g18680	-0.77	-1.01378	membrane associated DUF588 domain containing protein, putative, expressed								LOC_Os01g46810	-0.74	-2.09043	viral A-type inclusion protein repeat containing protein, expressed
	LOC_Os07g18610	-0.92	-2.15804	OsFBLD7 - F-box, LRR and FBD domain containing protein, expressed								LOC_Os01g41370	-0.84	-3.35704	FBD domain containing protein, putative, expressed
	LOC_Os10g03960	-0.74	-1.2826	expressed protein								LOC_Os09g08720	-0.91	-3.68774	cinnamoyl CoA reductase, putative, expressed
	LOC_Os09g36040	-0.65	-1.11674	rhodanese-like domain containing protein, putative, expressed								LOC_Os04g28160	-0.71	-4.1473	response regulator receiver domain containing protein, expressed
	LOC_Os04g55230	-0.8	-3.81409	tetratricopeptide repeat domain containing protein, putative, expressed								LOC_Os06g18140	-0.77	-2.84583	UDP-glucoronosyl and UDP-glucosyl transferase domain containing protein, expressed
	LOC_Os03g53050	-0.69	-1.64419	WRKY121, expressed								LOC_Os10g08220	-1.01	-1.25465	expressed protein
	LOC_Os10g42650	-0.66	-1.20736	retrotransposon protein, putative, unclassified, expressed								LOC_Os04g28150	-0.6	-5.28126	expressed protein
	LOC_Os04g36900	-0.97	-2.11802	expressed protein								LOC_Os02g31140	-0.66	-1.09837	major ampullate spidroin 2-2, putative, expressed
	LOC_Os10g07470	-1.08	-2.38594	ZOS10-01 - C2H2 zinc finger protein, expressed								LOC_Os05g01960	-0.61	-2.7752	expressed protein
	LOC_Os01g25820	-0.71	-4.44494	respiratory burst oxidase, putative, expressed								LOC_Os01g10460	-0.67	-1.56211	expressed protein
	LOC_Os05g39170	-0.86	-2.49282	expressed protein								LOC_Os01g67540	-1.03	-1.45258	AMP-binding domain containing protein, expressed
	LOC_Os05g50950	-0.7	-1.65017	pentatricopeptide repeat protein PPR986-12, putative, expressed								LOC_Os04g44640	-1.1	-1.74843	ulp1 protease family, C-terminal catalytic domain containing protein, expressed
	LOC_Os04g44840	-0.81	-1.01423	glycosyl hydrolase family 3 protein, putative, expressed								LOC_Os10g09300	-0.8	-3.80257	retrotransposon protein, putative, Ty3-gypsy subclass, expressed
	LOC_Os08g17870	-0.61	-1.14644	reticulon domain containing protein, putative, expressed								LOC_Os12g06010	-0.87	-2.88575	retrotransposon protein, putative, unclassified, expressed
	LOC_Os07g32370	-0.69	-1.08448	transposon protein, putative, unclassified, expressed								LOC_Os06g28780	-0.65	-3.24495	retrotransposon protein, putative, LINE subclass, expressed
	LOC_Os06g03520	-1.34	-2.96086	DUF581 domain containing protein, expressed								LOC_Os07g41160	-0.61	-1.53603	protein of unknown function DUF1675 domain containing protein, expressed
	LOC_Os05g51400	-0.73	-4.01536	protein kinase APK1B, chloroplast precursor, putative, expressed								LOC_Os07g42490	-0.61	-2.8372	sucrose synthase, putative, expressed
	LOC_Os06g12450	-1.04	-1.26235	soluble starch synthase 2-3, chloroplast precursor, putative, expressed								LOC_Os01g06740	-0.87	-2.2354	ribosome inactivating protein, putative, expressed
	LOC_Os06g07923	-0.85	-2.48441	expressed protein								LOC_Os09g29130	-1.52	-4.15126	ZF-HD protein dimerisation region containing protein, expressed
	LOC_Os01g38650	-0.84	-1.20648	expressed protein								LOC_Os01g53980	-0.6	-2.41688	IQ calmodulin-binding motif family protein, expressed
	LOC_Os02g37590	-0.84	-1.45505	glycerophosphoryl diester phosphodiesterase family protein, putative, expressed								LOC_Os04g40140	-0.63	-1.73945	expressed protein
	LOC_Os03g21510	-0.61	-1.18197	inactive receptor kinase At2g26730 precursor, putative, expressed								LOC_Os01g71170	-0.81	-1.42742	classical arabinogalactan protein 26 precursor, putative, expressed
	LOC_Os08g06380	-0.8	-1.74449	CSLF6 - cellulose synthase-like family F; beta1,3;1,4 glucan synthase, expressed								LOC_Os02g43300	-0.63	-2.16443	expressed protein
	LOC_Os02g16640	-0.77	-1.13589	proline-rich protein HaeIII subfamily 1 precursor, putative, expressed								LOC_Os03g11110	-0.63	-1.96094	zinc finger family protein, putative, expressed
	LOC_Os06g13720	-0.63	-1.29605	dehydrogenase E1 component domain containing protein, expressed								LOC_Os03g34230	-1.08	-4.26151	expressed protein
	LOC_Os11g20750	-1.61	-1.13172	expressed protein								LOC_Os05g12580	-0.93	-1.51975	expressed protein
	LOC_Os06g08360	-0.98	-2.14152	ethylene-responsive element-binding protein, putative, expressed								LOC_Os02g57790	-0.69	-5.17084	ZOS2-19 - C2H2 zinc finger protein, expressed
	LOC_Os07g26560	-0.59	-2.22114	expressed protein								LOC_Os03g40900	-0.85	-3.68775	expressed protein
	LOC_Os05g10840	-0.85	-3.06555	calmodulin-binding protein, putative, expressed								LOC_Os09g35600	-0.72	-3.45113	MATE domain containing protein, expressed
	LOC_Os08g08110	-0.87	-1.28189	diacylglycerol kinase, putative, expressed								LOC_Os06g15480	-0.64	-2.90749	transcription factor, putative, expressed
	LOC_Os03g55720	-0.73	-1.99749	cytochrome b6f complex subunit, putative, expressed								LOC_Os02g21700	-0.86	-1.39078	STE_MEKK_ste11_MAP3K.8 - STE kinases include homologs to sterile 7, sterile 11 and sterile 20 from yeast, expressed
	LOC_Os02g24205	-0.68	-1.38884	expressed protein								LOC_Os03g12080	-0.92	-2.87136	retrotransposon protein, putative, Ty3-gypsy subclass, expressed
	LOC_Os04g54280	-0.65	-5.11138	retrotransposon protein, putative, Ty1-copia subclass, expressed								LOC_Os03g48030	-0.92	-1.89342	integral membrane HPP family protein, putative, expressed
	LOC_Os04g32030	-0.76	-1.06517	heavy metal-associated domain containing protein, expressed								LOC_Os07g13780	-0.61	-4.55475	cytokinin-O-glucosyltransferase 2, putative, expressed
	LOC_Os08g28560	-0.63	-2.96135	expressed protein								LOC_Os04g20920	-0.63	-1.05218	H-BTB2 - Bric-a-Brac, Tramtrack, Broad Complex BTB domain with H family conserved sequence, expressed
	LOC_Os07g39000	-0.86	-1.14686	expressed protein								LOC_Os04g39770	-0.73	-1.7057	expressed protein
	LOC_Os03g53180	-0.71	-1.23663	expressed protein								LOC_Os02g41780	-0.88	-2.71249	transporter-related, putative, expressed
	LOC_Os09g13290	-0.58	-2.72298	expressed protein								LOC_Os01g59670	-0.59	-1.25762	expressed protein
	LOC_Os11g01620	-0.62	-1.0969	inactive receptor kinase At2g26730 precursor, putative, expressed								LOC_Os03g48040	-0.99	-1.18137	2Fe-2S iron-sulfur cluster binding domain containing protein, expressed
	LOC_Os01g41370	-0.84	-3.35704	FBD domain containing protein, putative, expressed								LOC_Os04g42720	-0.81	-2.95227	TMS membrane protein/tumour differentially expressed protein, putative, expressed
	LOC_Os09g08720	-0.91	-3.68774	cinnamoyl CoA reductase, putative, expressed								LOC_Os05g41970	-0.66	-6.49281	SSA1 - 2S albumin seed storage family protein precursor, expressed
	LOC_Os11g43440	-0.66	-1.91214	retrotransposon protein, putative, unclassified, expressed								LOC_Os10g37240	-1.08	-1.61216	expressed protein
	LOC_Os03g19220	-1.2	-2.03036	expressed protein								LOC_Os06g47250	-0.58	-1.58709	DUF292 domain containing protein, expressed
	LOC_Os05g01960	-0.61	-2.7752	expressed protein								LOC_Os02g10800	-0.64	-4.4049	mitochondrial carrier protein, putative, expressed
	LOC_Os06g28780	-0.65	-3.24495	retrotransposon protein, putative, LINE subclass, expressed								LOC_Os08g36860	-0.65	-3.28879	cytochrome P450, putative, expressed
	LOC_Os07g41160	-0.61	-1.53603	protein of unknown function DUF1675 domain containing protein, expressed								LOC_Os12g35350	-0.66	-2.28002	kelch repeat protein, putative, expressed
	LOC_Os07g42490	-0.61	-2.8372	sucrose synthase, putative, expressed								LOC_Os07g23150	-2.11	-5.84437	transferase family protein, putative, expressed
	LOC_Os01g01290	-0.68	-1.4019	histone-like transcription factor and archaeal histone, putative, expressed								LOC_Os04g14680	-0.93	-3.83439	OsAPx3 - Peroxisomal Ascorbate Peroxidase encoding gene 5,8, expressed
	LOC_Os05g24790	-0.66	-1.82373	transposon protein, putative, unclassified, expressed								LOC_Os10g36360	-0.65	-1.51824	expressed protein
	LOC_Os01g71170	-0.81	-1.42742	classical arabinogalactan protein 26 precursor, putative, expressed								LOC_Os01g07630	-1	-1.34273	BRASSINOSTEROID INSENSITIVE 1-associated receptor kinase 1 precursor, putative, expressed
	LOC_Os06g07830	-0.62	-1.00954	ANTH/ENTH domain containing protein, putative, expressed								LOC_Os03g59350	-0.6	-4.59832	anthocyanin 3-O-beta-glucosyltransferase, putative, expressed
	LOC_Os04g19740	-1.23	-1.1585	transketolase, chloroplast precursor, putative, expressed								LOC_Os02g30600	-0.58	-2.3601	expressed protein
	LOC_Os03g09045	-0.91	-1.47143	retrotransposon protein, putative, unclassified, expressed								LOC_Os05g39840	-0.73	-1.71361	expressed protein
	LOC_Os06g15480	-0.64	-2.90749	transcription factor, putative, expressed								LOC_Os10g33080	-0.58	-1.05843	leucine-rich repeat receptor protein kinase EXS precursor, putative, expressed
	LOC_Os12g26430	-0.88	-2.60071	retrotransposon protein, putative, unclassified, expressed								LOC_Os01g02160	-0.78	-1.85149	hydroxyproline-rich glycoprotein family protein, putative, expressed
	LOC_Os02g41780	-0.88	-2.71249	transporter-related, putative, expressed								LOC_Os01g63500	-0.8	-3.09669	expressed protein
	LOC_Os12g35350	-0.66	-2.28002	kelch repeat protein, putative, expressed								LOC_Os07g07930	-0.84	-1.58038	LTPL78 - Protease inhibitor/seed storage/LTP family protein precursor, expressed
	LOC_Os03g59350	-0.6	-4.59832	anthocyanin 3-O-beta-glucosyltransferase, putative, expressed								LOC_Os07g02480	-0.92	-4.42186	expressed protein
	LOC_Os05g39840	-0.73	-1.71361	expressed protein								LOC_Os02g51890	-0.63	-2.34199	RNA recognition motif containing protein, putative, expressed
	LOC_Os01g63500	-0.8	-3.09669	expressed protein								LOC_Os06g10570	-0.84	-2.63976	expressed protein
	LOC_Os07g02480	-0.92	-4.42186	expressed protein								LOC_Os02g39625	-1.62	-2.52197	hypothetical protein
	LOC_Os08g02900	-0.94	-1.73106	expressed protein								LOC_Os06g06290	-0.65	-2.0568	GDSL-like lipase/acylhydrolase, putative, expressed
	LOC_Os02g51890	-0.63	-2.34199	RNA recognition motif containing protein, putative, expressed								LOC_Os09g25570	-0.81	-1.92519	aspartic proteinase, putative, expressed
	LOC_Os06g10570	-0.84	-2.63976	expressed protein								LOC_Os01g32560	-0.67	-1.04965	expressed protein
	LOC_Os05g18850	-0.59	-1.01908	endoribonuclease Dicer, putative, expressed								LOC_Os12g02640	-0.88	-2.63584	cytochrome P450 72A1, putative, expressed
	LOC_Os01g48750	-0.59	-2.26968	aspartic proteinase nepenthesin-2 precursor, putative, expressed								LOC_Os08g19590	-0.82	-1.44371	Homeobox domain containing protein, expressed
	LOC_Os08g30150	-0.7	-1.09079	1-aminocyclopropane-1-carboxylate oxidase homolog 1, putative, expressed								LOC_Os05g36090	-0.58	-1.28	zinc finger DHHC domain-containing protein, putative, expressed
	LOC_Os12g19270	-0.62	-1.35909	expressed protein								LOC_Os09g36210	-0.64	-1.64886	harpin-induced protein 1 domain containing protein, expressed
	LOC_Os04g58504	-0.62	-1.87215	choline transporter-related, putative, expressed								LOC_Os10g26620	-1.12	-1.56853	dof zinc finger domain containing protein, putative, expressed
	LOC_Os01g23460	-0.73	-1.85823	retrotransposon protein, putative, Ty1-copia subclass, expressed								LOC_Os10g01340	-0.61	-2.17921	expressed protein
	LOC_Os09g28200	-0.67	-3.03156	HSF-type DNA-binding domain containing protein, expressed								LOC_Os03g16000	-0.59	-1.40718	src homology-3 domain protein 3, putative, expressed
	LOC_Os02g34540	-1.09	-1.05078	tetratricopeptide repeat containing protein, putative, expressed								LOC_Os01g67240	-0.69	-1.28894	formin-like protein 1 precursor, putative, expressed
	LOC_Os06g29994	-1.46	-4.08667	MATE efflux family protein, putative, expressed								LOC_Os01g70410	-0.71	-3.12355	protein kinase, putative, expressed
	LOC_Os06g39330	-1.09	-2.50438	UDP-glucoronosyl and UDP-glucosyl transferase domain containing protein, expressed								LOC_Os01g49830	-0.58	-2.12107	B3 DNA binding domain containing protein, expressed
	LOC_Os05g01760	-0.75	-1.04347	lysine ketoglutarate reductase trans-splicing related 1, putative, expressed								LOC_Os01g44140	-0.86	-2.60819	expressed protein
	LOC_Os07g40180	-1.2	-1.79861	expressed protein								LOC_Os02g34370	-0.89	-1.33728	expressed protein
	LOC_Os05g07040	-0.94	-1.19386	PHD finger protein, putative, expressed								LOC_Os01g18220	-0.79	-1.44938	expressed protein
	LOC_Os01g12230	-1.7	-1.55564	peptidase C45, acyl-coenzyme A/6-aminopenicillanic acid acyl-transferase, putative, expressed								LOC_Os01g48750	-0.59	-2.26968	aspartic proteinase nepenthesin-2 precursor, putative, expressed
	LOC_Os09g20250	-0.92	-5.16204	retrotransposon protein, putative, Ty1-copia subclass, expressed								LOC_Os03g53410	-0.78	-1.52267	protein kinase domain containing protein, expressed
	LOC_Os08g36760	-0.65	-1.45114	remorin C-terminal domain containing protein, putative, expressed								LOC_Os08g30150	-0.7	-1.09079	1-aminocyclopropane-1-carboxylate oxidase homolog 1, putative, expressed
	LOC_Os12g25240	-0.6	-1.58426	hypothetical protein								LOC_Os07g18610	-0.92	-2.15804	OsFBLD7 - F-box, LRR and FBD domain containing protein, expressed
	LOC_Os09g12660	-0.73	-1.6058	glucose-1-phosphate adenylyltransferase large subunit, chloroplast precursor, putative, expressed								LOC_Os09g36040	-0.65	-1.11674	rhodanese-like domain containing protein, putative, expressed
	LOC_Os03g03020	-0.85	-1.30467	L11 domain containing ribosomal protein, putative, expressed								LOC_Os04g55230	-0.8	-3.81409	tetratricopeptide repeat domain containing protein, putative, expressed
	LOC_Os09g15700	-1.06	-3.18789	receptor-like protein kinase 5 precursor, putative, expressed								LOC_Os09g28650	-0.68	-2.40473	gibberellin receptor, putative, expressed
	LOC_Os05g07940	-0.71	-1.34487	glyoxalase family protein, putative, expressed								LOC_Os04g58504	-0.62	-1.87215	choline transporter-related, putative, expressed
	LOC_Os03g59480	-0.73	-1.22819	expressed protein								LOC_Os06g45610	-0.77	-4.07172	expressed protein
	LOC_Os08g03860	-0.63	-1.24121	expressed protein								LOC_Os03g53050	-0.69	-1.64419	WRKY121, expressed
	LOC_Os05g23140	-0.8	-1.42217	retrotransposon protein, putative, LINE subclass, expressed								LOC_Os09g26260	-0.9	-1.58678	AAA-type ATPase family protein, putative, expressed
	LOC_Os04g47220	-0.84	-2.5202	aquaporin protein, putative, expressed								LOC_Os04g32110	-1.81	-6.71577	ACT domain containing protein, expressed
	LOC_Os05g38140	-0.61	-1.31411	basic helix-loop-helix DND-binding domain containing protein, expressed								LOC_Os04g36900	-0.97	-2.11802	expressed protein
	LOC_Os01g72700	-0.75	-1.14923	expressed protein								LOC_Os10g40480	-0.93	-2.6326	LTPL143 - Protease inhibitor/seed storage/LTP family protein precursor, expressed
	LOC_Os11g40100	-0.93	-1.04943	GRF-interacting factor 2, putative, expressed								LOC_Os08g08880	-0.79	-1.09643	hypothetical protein
	LOC_Os08g20486	-0.88	-3.53911	transposon protein, putative, unclassified, expressed								LOC_Os01g51060	-1.31	-1.78104	hydrolase, putative, expressed
	LOC_Os06g47700	-0.65	-3.07904	serine/threonine-protein kinase BRI1-like 2 precursor, putative, expressed								LOC_Os11g44415	-0.64	-3.18701	expressed protein
	LOC_Os10g38940	-1.16	-1.11176	fatty acid hydroxylase, putative, expressed								LOC_Os03g35600	-0.58	-2.61801	serine/threonine-protein kinase receptor precursor, putative, expressed
	LOC_Os08g09230	-0.61	-1.26257	starch synthase III, putative, expressed								LOC_Os07g40150	-1.24	-1.60161	expressed protein
	LOC_Os12g03810	-0.8	-1.2223	CAMK_KIN1/SNF1/Nim1_like.37 - CAMK includes calcium/calmodulin depedent protein kinases, expressed								LOC_Os07g40380	-0.94	-1.17342	expressed protein
	LOC_Os04g49920	-0.98	-1.12356	sensitivity to red light reduced protein 1, putative, expressed								LOC_Os10g07470	-1.08	-2.38594	ZOS10-01 - C2H2 zinc finger protein, expressed
	LOC_Os11g08850	-0.79	-1.6413	retrotransposon protein, putative, unclassified, expressed								LOC_Os01g25820	-0.71	-4.44494	respiratory burst oxidase, putative, expressed
	LOC_Os08g02600	-1.74	-1.06435	methyltransferase domain containing protein, expressed								LOC_Os05g05180	-0.6	-1.40689	OsGH3.6 - Probable indole-3-acetic acid-amido synthetase, expressed
	LOC_Os01g37510	-0.94	-1.25651	peptide deformylase, putative, expressed								LOC_Os05g39170	-0.86	-2.49282	expressed protein
	LOC_Os05g09640	-0.7	-2.23852	uncharacterized protein At4g06744 precursor, putative, expressed
	LOC_Os01g45960	-0.79	-1.32155	hydrolase, alpha/beta fold family domain containing protein, expressed
	LOC_Os03g48810	-0.74	-1.95954	nucleobase-ascorbate transporter, putative, expressed
	LOC_Os01g14860	-0.79	-1.24197	CGMC_GSK.1 - CGMC includes CDA, MAPK, GSK3, and CLKC kinases, expressed
	LOC_Os12g42580	-0.67	-1.19535	transposon protein, putative, unclassified, expressed
	LOC_Os04g28160	-0.71	-4.1473	response regulator receiver domain containing protein, expressed
	LOC_Os10g08220	-1.01	-1.25465	expressed protein
	LOC_Os04g28150	-0.6	-5.28126	expressed protein
	LOC_Os02g31140	-0.66	-1.09837	major ampullate spidroin 2-2, putative, expressed
	LOC_Os01g10460	-0.67	-1.56211	expressed protein
	LOC_Os12g06010	-0.87	-2.88575	retrotransposon protein, putative, unclassified, expressed
	LOC_Os08g38660	-0.83	-1.62381	retrotransposon protein, putative, Ty1-copia subclass, expressed
	LOC_Os09g07100	-0.74	-1.38032	hypothetical protein
	LOC_Os02g43300	-0.63	-2.16443	expressed protein
	LOC_Os03g34230	-1.08	-4.26151	expressed protein
	LOC_Os08g30730	-0.79	-1.00111	holocarboxylase synthetase, putative, expressed
	LOC_Os05g12580	-0.93	-1.51975	expressed protein
	LOC_Os02g57790	-0.69	-5.17084	ZOS2-19 - C2H2 zinc finger protein, expressed
	LOC_Os10g42270	-0.79	-1.19321	expressed protein
	LOC_Os03g40900	-0.85	-3.68775	expressed protein
	LOC_Os05g01010	-0.63	-1.00172	expressed protein
	LOC_Os03g12080	-0.92	-2.87136	retrotransposon protein, putative, Ty3-gypsy subclass, expressed
	LOC_Os03g48030	-0.92	-1.89342	integral membrane HPP family protein, putative, expressed
	LOC_Os04g20920	-0.63	-1.05218	H-BTB2 - Bric-a-Brac, Tramtrack, Broad Complex BTB domain with H family conserved sequence, expressed
	LOC_Os01g59670	-0.59	-1.25762	expressed protein
	LOC_Os03g48040	-0.99	-1.18137	2Fe-2S iron-sulfur cluster binding domain containing protein, expressed
	LOC_Os05g41970	-0.66	-6.49281	SSA1 - 2S albumin seed storage family protein precursor, expressed
	LOC_Os12g25360	-1.21	-1.53659	expressed protein
	LOC_Os08g36860	-0.65	-3.28879	cytochrome P450, putative, expressed
	LOC_Os11g03110	-1.21	-1.44514	GRAS family transcription factor domain containing protein, expressed
	LOC_Os08g40930	-0.66	-1.28575	Alpha amylase, catalytic domain containing protein, expressed
	LOC_Os10g36360	-0.65	-1.51824	expressed protein
	LOC_Os01g07630	-1	-1.34273	BRASSINOSTEROID INSENSITIVE 1-associated receptor kinase 1 precursor, putative, expressed
	LOC_Os02g04540	-0.68	-2.28859	retrotransposon protein, putative, unclassified, expressed
	LOC_Os06g06290	-0.65	-2.0568	GDSL-like lipase/acylhydrolase, putative, expressed
	LOC_Os01g32560	-0.67	-1.04965	expressed protein
	LOC_Os12g02640	-0.88	-2.63584	cytochrome P450 72A1, putative, expressed
	LOC_Os08g19590	-0.82	-1.44371	Homeobox domain containing protein, expressed
	LOC_Os01g67240	-0.69	-1.28894	formin-like protein 1 precursor, putative, expressed
	LOC_Os02g34370	-0.89	-1.33728	expressed protein
	LOC_Os01g18220	-0.79	-1.44938	expressed protein
	LOC_Os03g53410	-0.78	-1.52267	protein kinase domain containing protein, expressed
	LOC_Os05g10754	-0.69	-1.03877	expressed protein
	LOC_Os09g26260	-0.9	-1.58678	AAA-type ATPase family protein, putative, expressed
	LOC_Os04g32110	-1.81	-6.71577	ACT domain containing protein, expressed
	LOC_Os10g40480	-0.93	-2.6326	LTPL143 - Protease inhibitor/seed storage/LTP family protein precursor, expressed
	LOC_Os08g08880	-0.79	-1.09643	hypothetical protein
	LOC_Os02g11665	-0.61	-2.046	transposon protein, putative, unclassified, expressed
	LOC_Os11g44415	-0.64	-3.18701	expressed protein
	LOC_Os03g35600	-0.58	-2.61801	serine/threonine-protein kinase receptor precursor, putative, expressed
	LOC_Os07g40150	-1.24	-1.60161	expressed protein
	LOC_Os09g30310	-1.13	-1.11951	core histone H2A/H2B/H3/H4, putative, expressed
	LOC_Os09g35910	-0.84	-2.02264	homeobox associated leucine zipper, putative, expressed
	LOC_Os05g35780	-1.08	-1.33379	expressed protein
	LOC_Os09g20890	-0.59	-1.58901	retrotransposon protein, putative, Ty3-gypsy subclass, expressed
	LOC_Os11g35440	-0.61	-5.69023	hypothetical protein
	LOC_Os02g33630	-0.64	-1.95743	WD domain, G-beta repeat domain containing protein, expressed
	LOC_Os07g13634	-0.58	-1.2689	cytokinin-N-glucosyltransferase 1, putative, expressed
	LOC_Os02g09960	-0.63	-1.38863	LYK8, putative, expressed
	LOC_Os01g52570	-0.67	-1.86899	lachrymatory factor synthase, putative, expressed
	LOC_Os11g44340	-0.67	-1.06845	calmodulin binding protein, putative, expressed
	LOC_Os04g31924	-0.63	-1.57061	nodulin, putative, expressed
	LOC_Os07g38930	-0.59	-3.08367	glucan endo-1,3-beta-glucosidase precursor, putative, expressed
	LOC_Os09g03500	-0.65	-1.75047	ZOS9-01 - C2H2 zinc finger protein, expressed
	LOC_Os03g49430	-1.18	-1.70704	pre-mRNA-splicing factor, putative, expressed
	LOC_Os09g16710	-0.96	-1.01875	expressed protein
	LOC_Os02g03790	-1.17	-1.9801	expressed protein
	LOC_Os01g42294	-0.71	-2.05203	inactive receptor kinase At2g26730 precursor, putative, expressed
	LOC_Os01g37710	-0.59	-2.50481	expressed protein
	LOC_Os05g07600	-0.74	-1.78316	expressed protein
	LOC_Os03g48190	-0.88	-1.15992	expressed protein
	LOC_Os10g22362	-0.66	-3.44949	expressed protein
	LOC_Os06g45770	-0.66	-1.90829	BTB/POZ domain containing protein, putative, expressed
	LOC_Os05g27220	-0.69	-2.79818	expressed protein
	LOC_Os04g44470	-0.71	-2.85184	KUN1 - Kunitz-type trypsin inhibitor precursor, expressed
	LOC_Os06g06115	-0.72	-1.14502	expressed protein
	LOC_Os05g11730	-0.81	-3.33913	CGMC_GSK.7 - CGMC includes CDA, MAPK, GSK3, and CLKC kinases, expressed
	LOC_Os03g55350	-0.64	-2.57963	OsSub31 - Putative Subtilisin homologue, expressed
	LOC_Os10g41430	-0.59	-1.53074	cyclin, putative, expressed
	LOC_Os06g18140	-0.77	-2.84583	UDP-glucoronosyl and UDP-glucosyl transferase domain containing protein, expressed
	LOC_Os12g32520	-0.64	-1.10755	expressed protein
	LOC_Os01g67540	-1.03	-1.45258	AMP-binding domain containing protein, expressed
	LOC_Os10g09300	-0.8	-3.80257	retrotransposon protein, putative, Ty3-gypsy subclass, expressed
	LOC_Os04g34910	-0.74	-2.71874	expressed protein
	LOC_Os02g12840	-0.83	-1.07983	DEAD-box ATP-dependent RNA helicase, putative, expressed
	LOC_Os09g29130	-1.52	-4.15126	ZF-HD protein dimerisation region containing protein, expressed
	LOC_Os09g31458	-0.68	-1.01851	expressed protein
	LOC_Os10g33960	-0.71	-1.16315	START domain containing protein, expressed
	LOC_Os11g44260	-0.88	-2.7218	expressed protein
	LOC_Os07g46420	-0.73	-1.24729	expressed protein
	LOC_Os05g11010	-0.94	-2.06498	harpin-induced protein 1 domain containing protein, expressed
	LOC_Os05g47870	-0.62	-1.01227	expressed protein
	LOC_Os08g13160	-0.78	-1.0666	hypothetical protein
	LOC_Os08g29500	-0.58	-1.14976	histone-like transcription factor and archaeal histone, putative, expressed
	LOC_Os02g21700	-0.86	-1.39078	STE_MEKK_ste11_MAP3K.8 - STE kinases include homologs to sterile 7, sterile 11 and sterile 20 from yeast, expressed
	LOC_Os04g39770	-0.73	-1.7057	expressed protein
	LOC_Os02g30600	-0.58	-2.3601	expressed protein
	LOC_Os10g33080	-0.58	-1.05843	leucine-rich repeat receptor protein kinase EXS precursor, putative, expressed
	LOC_Os01g02160	-0.78	-1.85149	hydroxyproline-rich glycoprotein family protein, putative, expressed
	LOC_Os03g20780	-0.7	-5.09899	ethylene-insensitive 3, putative, expressed
	LOC_Os01g02910	-0.64	-1.70691	glycosyltransferase, putative, expressed
	LOC_Os09g25570	-0.81	-1.92519	aspartic proteinase, putative, expressed
	LOC_Os09g36210	-0.64	-1.64886	harpin-induced protein 1 domain containing protein, expressed
	LOC_Os06g12790	-0.92	-1.40204	ras-related protein, putative, expressed
	LOC_Os03g11819	-0.92	-1.79244	expressed protein
	LOC_Os04g35430	-0.68	-1.59743	PHD-finger domain containing protein, expressed
	LOC_Os07g27330	-0.72	-1.00763	no apical meristem protein, expressed
	LOC_Os09g28650	-0.68	-2.40473	gibberellin receptor, putative, expressed
	LOC_Os06g45610	-0.77	-4.07172	expressed protein
	LOC_Os07g38020	-0.78	-2.91414	expressed protein
	LOC_Os01g51060	-1.31	-1.78104	hydrolase, putative, expressed
	LOC_Os06g43875	-0.61	-1.06027	retrotransposon protein, putative, unclassified, expressed
	LOC_Os07g40380	-0.94	-1.17342	expressed protein
	LOC_Os05g05180	-0.6	-1.40689	OsGH3.6 - Probable indole-3-acetic acid-amido synthetase, expressed

## Sheet: H4K16ac and RNA down in hag704
Gene IDs	Foldchange of H4K16ac	Fold change of RNA	Annotation
LOC_Os01g52750	-0.67	-1.03571	OsSub3 - Putative Subtilisin homologue, expressed
LOC_Os11g15610	-0.65	-1.35148	hypothetical protein
LOC_Os03g03410	-0.66	-1.26721	serine/threonine-protein kinase, putative, expressed
LOC_Os02g35830	-0.69	-1.35855	extracellular ligand-gated ion channel, putative, expressed
LOC_Os01g70180	-0.78	-1.58754	exostosin family domain containing protein, expressed
LOC_Os10g42590	-0.65	-1.19932	retrotransposon protein, putative, unclassified, expressed
LOC_Os08g34150	-0.66	-1.24591	OsTIL-2 Temperature-induced lipocalin-2, expressed
LOC_Os02g54130	-0.65	-2.50529	heat shock protein DnaJ, putative, expressed
LOC_Os06g04200	-0.65	-4.0959	starch synthase, putative, expressed
LOC_Os06g49320	-0.61	-1.16193	glycosyltransferase, putative, expressed
LOC_Os09g30260	-0.63	-2.24052	expressed protein
LOC_Os03g58790	-0.86	-2.61259	ATPase, putative, expressed
LOC_Os05g37930	-0.61	-1.34558	expressed protein
LOC_Os01g53430	-0.58	-3.4847	anthocyanidin 5,3-O-glucosyltransferase, putative, expressed
LOC_Os04g40400	-0.63	-1.14805	eukaryotic translation initiation factor 4B, putative, expressed
LOC_Os04g43910	-0.65	-1.5376	auxin response factor, putative, expressed
LOC_Os04g38550	-0.6	-2.64985	expressed protein
LOC_Os01g05585	-0.6	-1.83457	metallothionein, putative, expressed
LOC_Os06g03750	-0.59	-1.16418	dehydration response related protein, putative, expressed
LOC_Os09g36880	-0.74	-1.98152	GDSL-like lipase/acylhydrolase, putative, expressed
LOC_Os03g05870	-0.58	-1.02401	Fe-S metabolism associated domain containing protein, expressed
LOC_Os04g45070	-0.6	-2.07769	remorin, putative, expressed
LOC_Os08g09890	-0.64	-1.12626	expressed protein
LOC_Os02g49555	-0.64	-1.56532	expressed protein
LOC_Os01g44220	-0.65	-3.28614	glucose-1-phosphate adenylyltransferase large subunit, chloroplast precursor, putative, expressed
LOC_Os09g36550	-0.72	-1.12324	armadillo/beta-catenin repeat family protein, putative, expressed
LOC_Os08g43334	-0.74	-1.014	HSF-type DNA-binding domain containing protein, expressed
LOC_Os04g40700	-0.74	-1.08054	steroid nuclear receptor, ligand-binding, putative, expressed
LOC_Os06g48610	-0.86	-1.05805	CCT motif family protein, expressed
LOC_Os08g13920	-0.89	-1.3751	glycosyl hydrolases family 16, putative, expressed
LOC_Os02g39710	-0.82	-1.75795	CCT/B-box zinc finger protein, putative, expressed
LOC_Os03g15270	-0.71	-1.61383	gibberellin receptor GID1L2, putative, expressed
LOC_Os08g01960	-0.62	-1.19677	transferase family protein, putative, expressed
LOC_Os01g55150	-0.7	-2.3992	bZIP transcription factor domain containing protein, expressed
LOC_Os03g61150	-0.76	-3.56617	expressed protein
LOC_Os05g11730	-0.74	-2.75405	CGMC_GSK.7 - CGMC includes CDA, MAPK, GSK3, and CLKC kinases, expressed
LOC_Os05g45990	-0.64	-1.00406	OsFBX171 - F-box domain containing protein, expressed
LOC_Os05g39060	-0.62	-1.07576	expressed protein
LOC_Os06g05020	-1.06	-3.21408	early nodulin 93 ENOD93 protein, putative, expressed
LOC_Os07g42410	-0.59	-1.08726	expressed protein
LOC_Os04g44220	-0.69	-1.25257	MIF4G domain containing protein, putative, expressed
LOC_Os01g45960	-0.66	-1.17611	hydrolase, alpha/beta fold family domain containing protein, expressed
LOC_Os03g55350	-0.75	-2.72049	OsSub31 - Putative Subtilisin homologue, expressed
LOC_Os10g41430	-0.83	-1.07606	cyclin, putative, expressed
LOC_Os04g54240	-0.61	-1.70929	wound induced protein, putative, expressed
LOC_Os07g04150	-0.59	-1.04353	stress-induced protein, putative, expressed
LOC_Os02g56610	-0.69	-1.16429	DUF640 domain containing protein, putative, expressed
LOC_Os01g54210	-0.73	-2.18794	GATA zinc finger domain containing protein, expressed
LOC_Os03g10650	-0.71	-1.12617	cyclin, putative, expressed
LOC_Os01g52050	-0.58	-1.24781	systemin receptor SR160 precursor, putative, expressed
LOC_Os02g52280	-0.69	-1.02673	expressed protein
LOC_Os04g44640	-0.58	-1.67838	ulp1 protease family, C-terminal catalytic domain containing protein, expressed
LOC_Os03g55300	-0.68	-1.16463	expressed protein
LOC_Os05g46340	-0.64	-1.05528	expressed protein
LOC_Os02g32660	-0.75	-2.46129	1,4-alpha-glucan-branching enzyme, chloroplast precursor, putative, expressed
LOC_Os05g46580	-0.59	-1.15032	polyprenyl synthetase, putative, expressed
LOC_Os07g34620	-0.58	-1.42078	expressed protein
LOC_Os10g41160	-0.59	-1.07629	expressed protein
LOC_Os01g64660	-0.58	-2.33873	fructose-1,6-bisphosphatase, putative, expressed
LOC_Os03g02400	-0.71	-1.58459	plastocyanin-like domain containing protein, putative, expressed
LOC_Os01g64890	-0.69	-1.15302	CorA-like magnesium transporter protein, putative, expressed
LOC_Os01g56810	-0.64	-1.11624	cytokinin dehydrogenase precursor, putative, expressed
LOC_Os01g74480	-0.58	-1.23377	cupin domain containing protein, expressed
LOC_Os04g39110	-0.66	-1.85704	GASR4 - Gibberellin-regulated GASA/GAST/Snakin family protein precursor, expressed
LOC_Os03g12080	-0.63	-3.08499	retrotransposon protein, putative, Ty3-gypsy subclass, expressed
LOC_Os05g38530	-0.9	-1.19317	DnaK family protein, putative, expressed
LOC_Os05g37450	-0.8	-1.83212	starch binding domain containing protein, putative, expressed
LOC_Os04g53850	-0.76	-1.70165	leucoanthocyanidin reductase, putative, expressed
LOC_Os04g28420	-0.73	-2.08967	peptidyl-prolyl isomerase, putative, expressed
LOC_Os05g37470	-0.58	-2.14447	transmembrane amino acid transporter protein, putative, expressed
LOC_Os08g37710	-0.63	-1.28974	expressed protein
LOC_Os01g61760	-0.64	-1.08613	myosin heavy chain-related, putative, expressed
LOC_Os12g35350	-0.58	-2.18933	kelch repeat protein, putative, expressed
LOC_Os05g35460	-0.67	-2.07142	patellin protein, putative, expressed
LOC_Os01g19820	-0.62	-2.08157	universal stress protein domain containing protein, putative, expressed
LOC_Os03g14090	-0.83	-1.48665	armadillo/beta-catenin repeat family protein, putative, expressed
LOC_Os01g54140	-0.6	-2.85272	expressed protein
LOC_Os04g51950	-0.59	-1.4292	serine/threonine-protein kinase HT1, putative, expressed
LOC_Os09g36210	-0.6	-2.22087	harpin-induced protein 1 domain containing protein, expressed
LOC_Os01g45450	-0.63	-2.66015	AAA family ATPase, putative, expressed
LOC_Os10g26620	-0.6	-1.52239	dof zinc finger domain containing protein, putative, expressed
LOC_Os03g29540	-0.62	-1.68209	ATP-dependent protease, putative, expressed
LOC_Os07g03140	-0.6	-1.51717	ternary complex factor MIP1, putative, expressed
LOC_Os03g08250	-0.65	-2.14932	expressed protein
LOC_Os02g33240	-0.71	-5.02162	OsFBX51 - F-box domain containing protein, expressed
LOC_Os03g53050	-0.65	-1.27579	WRKY121, expressed
LOC_Os05g34510	-0.67	-1.00302	expressed protein
LOC_Os04g32110	-0.94	-4.51633	ACT domain containing protein, expressed
LOC_Os04g44320	-0.65	-1.47102	transposon protein, putative, unclassified, expressed
LOC_Os10g40480	-0.58	-2.13228	LTPL143 - Protease inhibitor/seed storage/LTP family protein precursor, expressed
LOC_Os03g51080	-0.63	-1.23549	glutamate decarboxylase, putative, expressed
LOC_Os05g32544	-0.66	-1.41422	glycosyltransferase, putative, expressed
LOC_Os04g33640	-0.58	-1.04648	glycosyl hydrolases family 17, putative, expressed
LOC_Os05g05180	-0.69	-1.47103	OsGH3.6 - Probable indole-3-acetic acid-amido synthetase, expressed
LOC_Os03g55420	-0.64	-1.9467	peroxidase precursor, putative, expressed
