# Supplementary material for: ACL and HAT1 form a nuclear module to acetylate histone H4K5 and promote cell proliferation
Source: Nat Commun. 2023 Jun 5;14:3265. doi: 10.1038/s41467-023-39101-4 (PMC10241871; doi:10.1038/s41467-023-39101-4)
Supplement: Supplementary file 8 — Supplementary Data 5 [file 41467_2023_39101_MOESM8_ESM.xlsx]

## Sheet: RT-PCR primers
LOC_Os06g13720-F	ACAAGAACTCAAGGACATGGAG
LOC_Os06g13720-R	CAAATGACTCCAAACCGCAG
LOC_Os01g02160-F	CGTTCGCTGCTTGCCTC
LOC_Os01g02160-R	GCTACATTAAAACACGGTAATTAAAGC
LOC_Os01g44220-F	GCCATTGGATACGAATGCTTG
LOC_Os01g44220-R	CTTTCCATCAACCTCTCAGTCC
LOC_Os06g12450-F	TGTCAAGGCCAAGTACCAATG
LOC_Os06g12450-R	CTATAGCTGCCGAACGCG
LOC_Os07g42490-F	GACTATTCACCTTCTCTTGGACC
LOC_Os07g42490-R	GTACCCCAAGACATTAGCCTG
LOC_Os06g39330-F	CGGATCGTAATCTGACGGC
LOC_Os06g39330-R	CCTAGGATCCCCAAATCGTTTTC
LOC_Os01g25820-F	GGTTCCCCAACTAAGGCAG
LOC_Os01g25820-R	CACGGGTATTTCTCAATTTGTACC
LOC_Os06g01410-F	CCCAAGGCAAGCTTTTATCG
LOC_Os06g01410-R	GATATCCTATATCTTCTCTTCTCTTCTCTT
LOC_Os10g41430-F	GCAGAGCGAGATGACCTAC
LOC_Os10g41430-R	TGAACATTCAGACGGCGAG

## Sheet: ChIP-PCR primers
LOC_Os06g13720-F	GAATTCAATGGGATGTCGTGG
LOC_Os06g13720-R	AGTGAATGCACCGTCTCTTC
LOC_Os01g02160-F	GGGAGATATCGGGAATGAAAGG
LOC_Os01g02160-R	GGTCTCTTTCAGTTCCATCGG
LOC_Os01g44220-F	CCTCTTTGATCTTTAAGCCGTTG
LOC_Os01g44220-R	TGGAGAGTACACAGTTGATAGTTG
LOC_Os06g12450-F	CGCATGGCAGACAAAGTAAC
LOC_Os06g12450-R	CTCCAAAACCCCAAAACCAAC
LOC_Os07g42490-F	TTTTACGATCCCCATACAGCC
LOC_Os07g42490-R	TCCCTGGTCCTCACTATCTTC
LOC_Os06g39330-F	TTATCTGTTAGTGGTGTGGCG
LOC_Os06g39330-R	TGGTTGAGTTCGTGGATGC
LOC_Os01g25820-F	ACAAGATGACACTGGGATAGC
LOC_Os01g25820-R	GTCCAAACACCGTATAGTACAGG
LOC_Os06g01410-F	CGCCAACCTCTCCATCTC
LOC_Os06g01410-R	GATGACAAGGAGGAAGAGGAG
LOC_Os10g41430-F	TTTTGTCCGTTTCGCCATTG
LOC_Os10g41430-R	GAGCATATTCAGAGTTTTAGACCAC
