# Supplementary material for: ACL and HAT1 form a nuclear module to acetylate histone H4K5 and promote cell proliferation
Source: Nat Commun. 2023 Jun 5;14:3265. doi: 10.1038/s41467-023-39101-4 (PMC10241871; doi:10.1038/s41467-023-39101-4)
Supplement: Supplementary file 10 — Source Data [file 41467_2023_39101_MOESM10_ESM.xlsx]

## Sheet: Figure1
Figure1 a													Figure1 f
Seed setting rate		WT	acla2-1	acla2-2		WT	hag704-1	hag704-2		one-way ANOVA with Tukey’s multiple comparison tests.			Meristem length (µm) and		f							one-way ANOVA with Tukey’s multiple comparison tests.												one-way ANOVA with Tukey’s multiple comparison tests.
	seed setting rate (%)	0.881579	0.463415	0.416058	seed setting rate (%)	0.839161	0.0958904	0.128205	biological replicate1	Seed setting rate （WT vs acla2）			meristem cell number		meristem length (µm)	WT	acla2-1	acla2-2	hag704-1	704-2		Tukey's multiple comparisons test	Adjusted P Value		meristem cell number	WT	acla2-1	acla2-2	hag704-1	hag704-2				Tukey's multiple comparisons test	Adjusted P Value
		0.832258	0.408257	0.466667		0.929032	0.106061	0.0821918	biological replicate2	Tukey's multiple comparisons test	Adjusted P Value					632.382	537.717	538.88	463.818	456.328	biological replicate1	WT vs. acla2-1	0.0017			82	70	69	53	39	biological replicate1			WT vs. acla2-1	0.0071
		0.827586	0.437086	0.42381		0.876812	0.109375	0.0923077	biological replicate3	WT vs. acla2-1	<0.0001					651.883	531.993	539.967	461.682	388.163	biological replicate2	WT vs. acla2-2	0.0004			93	68	74	59	47	biological replicate2			WT vs. acla2-2	0.0015
		0.872727	0.455	0.47619		0.869863	0.118421	0.0701754	biological replicate4	WT vs. acla2-2	<0.0001					565.179	509.313	484.508	418.291	476.815	biological replicate3	WT vs. hag704-1	<0.0001			73	72	57	42	43	biological replicate3			WT vs. hag704-1	<0.0001
		0.81761	0.404545	0.487342		0.861635	0.1	0.0892857	biological replicate5	acla2-1 vs. acla2-2	0.1082					528.668	484.672	365.832	338.786	403.507	biological replicate4	WT vs. hag704-2	<0.0001			83	57	55	54	66	biological replicate4			WT vs. hag704-2	<0.0001
		0.85	0.443243	0.399015		0.881481	0.0897436	0.0566038	biological replicate6							591.373	586.065	581.425	414.818	445.486	biological replicate5	acla2-1 vs. acla2-2	0.9898			72	56	70	54	52	biological replicate5			acla2-1 vs. acla2-2	0.9855
		0.830882	0.414141	0.446809		0.895522	0.106667	0.0701754	biological replicate7							651.65	478.451	534.74	451.682	471.503	biological replicate6	acla2-1 vs. hag704-1	0.017			98	70	67	57	58	biological replicate6			acla2-1 vs. hag704-1	0.0106
		0.847826	0.481651	0.447917		0.896296	0.132353	0.0967742	biological replicate8	Seed setting rate （WT vs hag704）						625.897	461.055	554.647	351.059	433.087	biological replicate7	acla2-1 vs. hag704-2	0.0115			76	71	69	42	54	biological replicate7			acla2-1 vs. hag704-2	0.0044
		0.903448	0.458824	0.541667		0.924242	0.109375	0.109375	biological replicate9	Tukey's multiple comparisons test	Adjusted P Value					481.712	555.31	576.454	396.241	445.435	biological replicate8	acla2-2 vs. hag704-1	0.0586			87	72	55	45	56	biological replicate8			acla2-2 vs. hag704-1	0.0417
		0.885906	0.393665	0.536585		0.91791	0.0461538	0.0909091	biological replicate10	WT vs. hag704-1	<0.0001					622.728	448.546	484.014	466.707	216.217	biological replicate9	acla2-2 vs. hag704-2	0.0417			69	59	65	65	69	biological replicate9			acla2-2 vs. hag704-2	0.0189
		0.881988	0.497207	0.451852		0.901515	0.0821918	0.0701754	biological replicate11	WT vs. hag704-2	<0.0001					616.486	507.637	413.49	471.318	463.152	biological replicate10	hag704-1 vs. hag704-2	>0.9999			68	65	59	63	24	biological replicate10			hag704-1 vs. hag704-2	0.9981
		0.865385	0.486486	0.45		0.909722	0.104478	0.0877193	biological replicate12	hag704-1 vs. hag704-2	0.3655					634.054	519.387	523.635	493.255	506.341	biological replicate11					82	71	69	51	64	biological replicate11
		0.861635	0.420213	0.514124		0.913669	0.106667	0.118644	biological replicate13							639.87	510.516	479.125	509.035	471.103	biological replicate12
		0.874214	0.423529	0.480769		0.893617	0.113924	0.101695	biological replicate14							563.919	515.919	530.624	478.428	439.198	biological replicate13
		0.899329	0.461078	0.496855		0.902098	0.0921053	0.0892857	biological replicate15							543.874	505.247	402.475	464.827	522.509	biological replicate14
Figure1 d
Number of Free endosperm nuclei per ovule																						one-way ANOVA with Tukey’s multiple comparison tests.
	d	WT	acla2-1	acla2-2	hag704-1	hag704-2			one-way ANOVA with Tukey’s multiple comparison tests.				Figure1 g		g	WT	acla2-1	acla2-2	hag704-1	hag704-2		Tukey's multiple comparisons test	Adjusted P Value
	Free endosperm nuclei per ovule	1323	932	1031	602	631	biological replicate1		Tukey's multiple comparisons test	Adjusted P Value			EdU-labelled cell number		EdU-labelled cell number	55	43	36	20	27	biological replicate1	WT vs. acla2-1	<0.0001
		1332	750	932	607	597	biological replicate2		WT vs. acla2-1	<0.0001						61	42	25	23	34	biological replicate2	WT vs. acla2-2	<0.0001
		1321	952	889	759	732	biological replicate3		WT vs. acla2-2	<0.0001						67	40	36	22	30	biological replicate3	WT vs. hag704-1	<0.0001
		1332	1023	857	632	721	biological replicate4		WT vs. hag704-1	<0.0001						59	37	30	29	20	biological replicate4	WT vs. hag704-2	<0.0001
		1232	937	878	652	803	biological replicate5		WT vs. hag704-2	<0.0001						62	33	29	31	32	biological replicate5	acla2-1 vs. acla2-2	0.3445
		1346	890	980	730	750	biological replicate6		acla2-1 vs. acla2-2	0.995						61	36	40	33	33	biological replicate6	acla2-1 vs. hag704-1	0.0106
		1547	891	730	751	532	biological replicate7		acla2-1 vs. hag704-1	<0.0001						51	42	30	28	25	biological replicate7	acla2-1 vs. hag704-2	0.0237
		1332	953	799	571	637	biological replicate8		acla2-1 vs. hag704-2	<0.0001						55	21	26	30	22	biological replicate8	acla2-2 vs. hag704-1	0.4983
		1321	759	902	590	599	biological replicate9		acla2-2 vs. hag704-1	<0.0001												acla2-2 vs. hag704-2	0.6925
		1756	1021	1057	639	657	biological replicate10		acla2-2 vs. hag704-2	0.0003												hag704-1 vs. hag704-2	0.9978
		1032	892	1021	532	721	biological replicate11		hag704-1 vs. hag704-2	0.9859
		1022	931	700	701	670	biological replicate12
		1132	971	989	657	653	biological replicate13
		1532	872	821	1002	769	biological replicate14
		1232	879	803	592	891	biological replicate15
Figure1 e
Root length (cm)
	e	WT	acla2-1	acla2-2	hag704-1	hag704-2			one-way ANOVA with Tukey’s multiple comparison tests.
	Root length (cm)	5.3	3.7	2.5	5.7	4.1	biological replicate1		Tukey's multiple comparisons test	Adjusted P Value
		7	5.2	3.8	3.1	3.2	biological replicate2		WT vs. acla2-1	<0.0001
		6.6	5.1	3.4	4.5	3.5	biological replicate3		WT vs. acla2-2	<0.0001
		5.5	4.2	5.3	4.1	3.2	biological replicate4		WT vs. hag704-1	<0.0001
		5.5	5.6	5.8	4.2	3.1	biological replicate5		WT vs. hag704-2	<0.0001
		6.3	5.3	5.7	5.5	5.1	biological replicate6		acla2-1 vs. acla2-2	0.9985
		7.3	4.5	3.8	3.1	4.1	biological replicate7		acla2-1 vs. hag704-1	0.0038
		9.1	5.1	4.9	3.5	2.3	biological replicate8		acla2-1 vs. hag704-2	0.0002
		4.2	5	6.8	4.2	4.5	biological replicate9		acla2-2 vs. hag704-1	0.0097
		6.2	4.2	4.3	2.6	3.5	biological replicate10		acla2-2 vs. hag704-2	0.0005
		5.8	4.4	4.8	3.1	4.5	biological replicate11		hag704-1 vs. hag704-2	0.9179
		6.1	5.6	5.8	4.8	4.7	biological replicate12
		6.3	5.4	4.8	4.9	4.2	biological replicate13
		7.4	5.6	4.4	4.3	4.3	biological replicate14
		7.5	3.7	5.3	3.5	3.5	biological replicate15
		6.4	4.5	4.3	2.3	4.1	biological replicate16
		7	5.6	5.3	3.7	4.5	biological replicate17
		7	5	4.5	4.4	4.3	biological replicate18
		5.1	4.8	4.6	3.3	3.1	biological replicate19
		6.8	5.6	5.1	3.6	4.2	biological replicate20
		7.2	4.2	5.1	5.1	3	biological replicate21
		7.1	4.3	5.3	4.3	2.8	biological replicate22
		6.9	4.2	5.5	3.7	4.1	biological replicate23
		7.6	6.1	5.2	4.5	3.2	biological replicate24
		9.2	4.1	3.9	5.6	4.7	biological replicate25
		5.5	5.6	4.1	4.2	5.2	biological replicate26
		5.1	4.1	4.3	4.1	3.8	biological replicate27
		8.1	5.3	5.3	5.4	3.7	biological replicate28
		7	4.7	5.3	3.2	4.5	biological replicate29
		6.3	5.1	4.7	3.2	3.1	biological replicate30

## Sheet: Fgure2
Figure 2a
The content of acetyl-CoA (nM)
	a	Whole cells												Nuclei
		WT-1	acla2-1		WT-2	acla2-2								WT-1	acla2-1		WT-2	acla2-2
		210.442	104.543	Biological replicate1	259.528	189.794	Biological replicate1							50.9174	19.0885	Biological replicate1	82.7463	52.3451	Biological replicate1
		146.608	151.475	Biological replicate2	242.802	239.381	Biological replicate2							42.1445	22.2802	Biological replicate2	66.2979	42.1976	Biological replicate2
		130.796	154.071	Biological replicate3	281.032	232.301	Biological replicate3							40.6165	15.5487	Biological replicate3	59.8083	40.1858	Biological replicate3
Figure 2b
Assay of effects of the acl2 mutations on seed histone acetylation.
Uncropped image of blot shown in Fig.2b
	b
Figure 2c
Assay of effects of the acl2 mutations on root histone acetylation.
Uncropped image of blot shown in Fig.2c				c

## Sheet: Figure3
												Figure 3g
												CO-IP assays of HAG704 and ACLA2 in rice cells
												Uncropped image of blot shown in Fig.3g
	Figure 3d											g
	Pull-down assays of HAG704 and ACLA2
	Uncropped image of blot shown in Fig.3d
	d
Figure 3f
CO-IP assays of HAG704 and ACLA2 in tabacoo cells
Uncropped image of blot shown in Fig.3f
f

## Sheet: Figure4
	Figure 4a																			Figure 4b
	Analysis of histone acetylation levels in hag704-1 and hag704-2 mutants compared with the wild type (WT-1 and WT-2) plants by immunoblotting																			In vitro HAG704 histone acetyltransferase activity assays.
	Uncropped image of blot shown in Fig.4a																			Uncropped image of blot shown in Fig.4b
	a																				b
Figure 4c. ACL stimulated the HAG704 histone acetyltransferase activity at H4K5
Uncropped image of blot shown in Fig.4c
c

## Sheet: Figure5
Fig. 5d. Correlation between changes in H4K5 acetylation ChIP-seq signals in hag704 and acla2.
Log2Fold changes in acla2 and hag704
	Log2Fold change of H4K5ac in acla2	Log2Fold change of H4K5ac in hag704
	2.01	1.07
	1.53	0.85
	1.77	0.94
	1.64	0.85
	1.93	0.98
	1.98	1.16
	1.61	0.76
	1.58	0.89
	1.45	0.76
	1.89	0.92
	-1.55	-2.11
	1.71	0.97
	1.71	1.03
	1.67	0.93
	2.39	1.32
	1.66	1.02
	1.07	0.63
	1.8	0.97
	1.6	0.78
	-1.25	-1.36
	1.36	0.76
	-1.89	-0.4
	-2.62	-0.27
	-1.26	-1.37
	1.54	0.89
	1.64	0.87
	1.96	1
	1.87	0.92
	1.38	0.62
	-1.45	-1.13
	1.61	0.96
	1.86	1.15
	1.42	0.79
	-1.01	-1.02
	1.83	1.03
	1.82	0.8
	-1.13	-1.45
	1.79	0.97
	1.64	1
	1.57	0.83
	1.21	0.79
	1.21	0.76
	-1.28	-1.19
	1.81	1.06
	1.75	1.06
	-1.59	-1.8
	-1.19	-0.72
	-1.54	-0.92
	1.71	0.96
	1.43	0.78
	2.51	1.64
	-1.46	-2.02
	-1.76	-0.56
	-1.02	-1.29
	-1.16	-0.73
	1.99	1.08
	-0.93	-1.19
	1.9	0.98
	-1.48	-1.2
	-0.98	-0.63
	1.47	0.76
	-1.06	-0.52
	1.39	0.94
	-0.99	-0.67
	1.57	0.89
	2.14	1.25
	1.64	0.77
	-1.59	-0.86
	1.89	1.02
	-1.26	-0.34
	1.43	0.82
	-1.02	-0.71
	2.82	2.15
	-2.33	-1.79
	-1.87	-1.99
	-1.04	-0.46
	-1.18	-1.53
	-1.87	-0.69
	-1.04	-1.14
	-1.15	-0.81
	-1.37	-1.73
	-1.12	-1.17
	2.43	1.83
	-1.53	-1.71
	-1.39	-1.06
	-0.85	-0.63
	-1.26	-1.4
	-1.15	-1.08
	-1.65	-0.96
	1.26	0.81
	1.97	1.15
	-1.58	-0.8
	-1.21	-1.64
	2.01	1.06
	-1.31	-1.2
	-0.82	-0.88
	-1.35	-0.92
	-1.11	-0.88
	1.64	0.88
	-1.79	-1.8
	-1.4	-0.96
	2.13	1.23
	-1.84	-1.2
	-0.82	-0.71
	1.08	0.88
	-1.11	-0.67
	1.73	0.97
	-0.86	-0.56
	-0.89	-0.66
	-1.06	-1.82
	1.21	0.67
	-1.35	-1.15
	-0.9	-0.6
	-0.88	-0.63
	0.76	0.53
	0.76	0.52
	1.66	0.92
	-2.04	-1
	-1.34	-1.58
	-1.54	-0.86
	-1.08	-0.61
	1.35	0.84
	-1.35	-1.43
	-1.16	-0.53
	-1.4	-0.78
	-0.96	-1.05
	-0.94	-0.94
	-1.38	-0.86
	1.67	0.97
	-0.74	-0.55
	-1.06	-1.08
	-1.25	-0.72
	-1.42	-0.99
	-1.33	-1
	-0.86	-0.91
	-0.8	-1
	-1.22	-1.05
	-1.14	-0.66
	1.69	0.97
	-1.04	-0.59
	-1.73	-1.12
	-1.32	-1.19
	-0.84	-1.02
	-0.91	-0.68
	-1.12	-0.85
	-1.05	-0.68
	-1.72	-1.08
	-1.62	-1.33
	-0.97	-0.75
	-1.39	-0.71
	-0.95	-1.1
	-0.83	-0.59
	-0.9	-0.64
	-0.83	-0.68
	1.66	0.72
	-0.94	-0.47
	-1.73	-1.64
	-0.98	-0.46
	0.71	0.53
	-1.17	-0.66
	-1.04	-0.78
	-1.52	-1.26
	1.84	0.94
	-1.17	-0.94
	-1.25	-0.8
	-0.98	-0.58
	-0.92	-1.12
	-1.03	-1.06
	-0.94	-1.03
	-0.85	-0.53
	-1.09	-0.73
	-1.01	-0.74
	1.67	1
	-0.88	-1.27
	-1.21	-0.93
	-1.42	-0.82
	-0.92	-0.86
	-0.89	-0.79
	-1.04	-1.12
	1.97	1.22
	-1.29	-0.42
	-0.84	-0.64
	-1.04	-0.54
	1.4	0.97
	-1.26	-0.91
	-0.88	-0.79
	-0.8	-0.89
	-1.09	-1.11
	-1.38	-0.74
	1.24	0.7
	-1.09	-0.39
	-0.96	-0.51
	-1.13	-0.57
	-0.92	-1.13
	1.55	0.74
	-1.02	-0.73
	-1.12	-1.43
	-0.89	-0.33
	1.59	1.05
	-0.94	-0.55
	-1.37	-0.71
	-1.47	-1.33
	-1.2	-0.62
	-1.46	-1.14
	-1.36	-0.48
	-1.48	-1.34
	-0.88	-1.02
	-2.17	-1.49
	-1.03	-0.42
	-2.44	-0.48
	-1.02	-1.24
	-0.82	-1.01
	-1.36	-1.07
	-0.99	-1.03
	-1.26	-0.89
	-0.86	-0.66
	-2.11	-2.25
	-1.3	-0.65
	-1.41	-0.91
	0.74	0.56
	-1.07	-0.55
	-0.89	-0.57
	-1.15	-0.65
	-0.95	-0.86
	-1.02	-0.5
	-0.66	-0.97
	-0.75	-0.59
	-1.52	-1.16
	-1.01	-1.16
	-1.13	-1.28
	-1.53	-1.17
	1.57	0.89
	-0.88	-0.68
	-0.74	-1.43
	-1.12	-0.78
	-1.23	-1.03
	1.33	0.84
	-1.39	-0.71
	-1.03	-0.71
	-0.82	-0.5
	-0.97	-1.7
	-1.29	-0.84
	-1.76	-1.32
	-1.37	-1.14
	-0.92	-0.63
	-1.08	-1.03
	-1	-0.65
	-1.12	-0.66
	-1.21	-1.11
	-1.25	-0.96
	-1.52	-1.13
	-0.82	-0.58
	1.85	1.33
	-1.59	-1.39
	-0.79	-0.53
	-0.79	-0.55
	-1.94	-0.73
	-1.44	-0.82
	-1.02	-0.6
	-0.99	-1.3
	-0.73	-0.47
	-0.88	-0.66
	-0.99	-0.57
	-1.16	-1.15
	-1.44	-0.62
	-1.81	-1.02
	-1.05	-0.69
	-1.07	-0.73
	-1.56	-1.38
	-0.95	-0.7
	-1.08	-0.91
	-1.33	-1.08
	-1.61	-1.45
	-1.22	-1.19
	-0.96	-0.56
	-1.36	-0.77
	-0.92	-0.54
	-1.03	-0.52
	-1.13	-0.61
	1.44	0.77
	-1	-1.05
	-1.43	-0.97
	-0.78	-0.33
	-0.74	-0.45
	-0.8	-0.54
	-1.23	-1.44
	0.65	0.5
	-0.95	-0.66
	-0.82	-0.45
	-0.96	-0.46
	-1.16	-1.13
	-0.82	-0.48
	-0.98	-0.43
	-0.98	-0.65
	1.86	1.24
	-0.74	-0.9
	-1.17	-0.79
	-0.9	-0.59
	-0.96	-0.74
	-1.13	-0.95
	0.66	0.52
	-0.84	-0.46
	-0.85	-1.37
	-0.97	-0.58
	-1.17	-0.84
	-1.37	-0.63
	-2.01	-2.04
	-0.95	-0.71
	-2.43	-1.33
	-0.95	-1.14
	-1.12	-0.71
	-1.52	-0.95
	-1.01	-0.62
	-0.8	-1.01
	-1	-0.6
	-1.1	-0.97
	-0.95	-0.64
	-1	-0.96
	-0.82	-1.54
	-0.76	-0.42
	-1.19	-1.01
	-0.9	-0.43
	-0.8	-1.03
	-0.91	-0.9
	-1.1	-1.29
	-1.12	-0.79
	-0.97	-0.67
	-1.04	-0.8
	-0.91	-1.21
	-0.73	-1
	-0.76	-0.95
	1.53	0.67
	-0.83	-0.39
	0.95	-0.09
	1.68	0.92
	-0.76	-0.46
	-0.72	-0.49
	-0.79	-0.65
	-1.91	-1.26
	-1.39	-0.59
	-0.74	-0.93
	-1.54	-0.99
	-0.87	-0.62
	-0.94	-1.29
	-1.05	-0.71
	-1.15	-0.92
	-0.8	-0.39
	-1.28	-0.21
	-0.87	-0.8
	-1.19	-0.69
	-0.96	-0.88
	-1.07	-1.28
	-1.01	-0.82
	-0.78	-0.66
	-1.02	-0.78
	-0.72	-0.55
	-0.68	-0.49
	-1.26	-0.78
	-0.73	-0.48
	-1.71	-1.39
	-0.98	-0.51
	-1.61	-0.94
	-1.15	-0.64
	-0.76	-0.39
	-0.79	-0.81
	-1.22	-0.95
	-1.43	-1.2
	-1.04	-0.75
	-1.25	-0.88
	-0.9	-0.64
	-0.99	-0.78
	-0.91	-0.6
	-0.65	-0.54
	-0.66	-0.43
	-1.06	-0.84
	-1.48	-0.7
	-0.72	-0.5
	-1.18	-0.71
	-0.99	-0.66
	-0.96	-0.45
	-0.81	-0.42
	-0.75	-0.59
	-1.33	-0.64
	-1.08	-1.18
	-1.01	-0.76
	-0.81	-0.83
	-1.88	-1.06
	-0.99	-0.6
	-0.79	-0.49
	-1.37	-0.92
	-0.97	-0.57
	-1.13	-0.92
	-0.73	-0.84
	-1.74	-0.95
	-0.9	-0.63
	-0.76	-0.48
	-2.54	-1.5
	-0.99	-1.33
	-0.84	-0.62
	-1.24	-0.84
	-0.76	-0.6
	-0.89	-0.64
	-1.03	-0.6
	1.39	0.88
	-1.5	-0.65
	-1.07	-1.26
	0.8	0.3
	-1.35	-0.86
	-0.7	-0.45
	-0.75	-0.45
	-0.88	-0.71
	-0.89	-0.48
	-0.89	-0.77
	-1.44	-0.98
	-0.86	-0.41
	-0.83	-0.42
	-0.89	-0.69
	0.61	0.49
	-2.2	-1.17
	-0.88	-0.52
	-1.01	-0.46
	-1.21	-0.92
	-1.57	-0.67
	-0.86	-0.55
	-0.78	-0.61
	-0.72	-0.62
	-1.51	-0.82
	-0.7	-0.5
	-0.76	-0.43
	-0.69	-0.46
	-1.27	-1.03
	-1.15	-0.9
	-1.03	-0.94
	-0.84	-0.57
	-1.04	-0.74
	-0.76	-0.38
	-0.89	-0.82
	-1.21	-0.73
	-0.92	-0.62
	-1.07	-0.66
	-0.97	-0.63
	-1.28	-0.9
	-0.93	-0.54
	-0.58	-0.38
	-0.92	-0.98
	-1.3	-0.96
	-0.92	-0.66
	-0.73	-0.52
	-0.69	-0.52
	-0.78	-0.42
	1.06	0.67
	1.29	-0.01
	-0.88	-0.71
	-0.91	-0.45
	-0.98	-0.62
	-0.77	-0.58
	-0.72	-0.57
	-0.76	-0.7
	-1.71	-1.43
	-1.21	-0.7
	-1.01	-0.73
	-0.89	-0.73
	-1.45	-1.16
	-1.55	-1.12
	-1.31	-1.27
	-0.69	-0.52
	-1.3	-0.8
	-1.24	-0.89
	-0.83	-0.72
	-0.77	-0.56
	-0.65	-0.41
	-0.85	-0.76
	-0.68	-0.25
	-0.95	-0.62
	-1.03	-0.68
	-0.94	-1.42
	-0.91	-0.75
	-0.93	-0.68
	-0.89	-0.38
	-0.68	-0.47
	-0.89	-0.4
	-0.85	-0.45
	-0.9	-0.59
	-0.92	-0.66
	-1.21	-1.2
	-0.84	-0.5
	-0.96	-0.71
	-0.73	-0.45
	-0.82	-0.61
	-0.94	-0.48
	-0.77	-0.44
	-0.95	-0.85
	-0.85	-0.68
	-1	-0.71
	-1.11	-0.87
	-0.81	-0.55
	-1.04	-0.49
	0.98	-0.63
	-1.07	-0.69
	-1.2	-0.92
	-1.17	-0.62
	-1.41	-0.86
	-0.77	-0.57
	-1.15	-0.87
	-0.75	-0.53
	-0.94	-0.95
	-1.49	-1.28
	-1.08	-0.31
	-1.27	-1.36
	-1.07	-0.88
	-1.05	-1.1
	-1.02	-1.01
	-1.38	-0.8
	-1.01	-0.5
	-0.81	-0.6
	-0.94	-0.6
	-1.53	-1.09
	-1.26	-1.4
	-0.65	-0.37
	-0.79	-0.62
	-1.19	-0.7
	-0.71	-1.21
	-0.75	-0.42
	-1.07	-0.55
	-1.36	-0.94
	-0.93	-0.62
	-0.74	-0.61
	-0.99	-0.75
	-0.96	-0.52
	-0.77	-0.44
	-1.56	-0.84
	-0.73	-0.54
	-0.88	-0.71
	-1.1	-0.47
	-1.04	-0.59
	-0.85	-0.27
	-0.94	-0.7
	-1.3	-0.96
	1.37	0.94
	-0.69	-0.23
	-2.08	-1.37
	-0.73	-1.06
	-1.27	-0.9
	-1.03	-0.65
	-0.97	-0.77
	-0.86	-0.58
	-1.3	-0.76
	-0.85	-0.99
	1.08	0.65
	-0.73	-0.48
	-1.07	-0.78
	-0.77	-0.43
	-1.93	-1.84
	-0.9	-0.54
	-1.13	-1.04
	-1.52	-0.41
	-0.94	-1.05
	-0.85	-0.64
	-0.71	-0.75
	-0.65	-0.55
	-1.09	-0.71
	-1.17	-1.12
	-0.82	-0.41
	-1.07	-0.44
	-1.6	-1.06
	-0.77	-0.63
	-0.71	-0.72
	-0.82	-0.69
	-1.1	-0.56
	-0.82	-0.46
	-0.86	-0.61
	-0.77	-0.55
	-0.63	-0.55
	-0.62	-1.36
	-0.73	-0.51
	1.49	1.04
	-0.86	-0.76
	-0.76	-0.58
	-0.79	-1.19
	-0.76	-0.37
	-1.07	-0.74
	-1.29	-1
	-0.67	-0.96
	-0.87	-0.61
	-0.86	-0.52
	-0.81	-0.7
	-1.25	-0.94
	-0.68	-0.53
	-1.21	-0.69
	-0.96	-0.77
	-0.74	-0.8
	-0.92	-0.62
	-0.76	-0.49
	-0.88	-0.49
	-0.89	-0.95
	-1.32	-0.89
	-0.77	-0.52
	-0.99	-0.62
	-0.71	-0.59
	-1.31	-0.65
	-1.07	-0.92
	-1.2	-0.52
	-1.04	-1.02
	-0.84	-0.67
	-0.8	-0.64
	-1.07	-0.75
	-0.83	-0.64
	-0.94	-0.43
	-1.01	-0.57
	-0.79	-0.59
	-0.66	-0.55
	-0.91	-0.99
	-0.93	-0.62
	-0.77	-0.99
	-0.94	-1.01
	-1.23	-0.98
	-1.26	-0.75
	-0.84	-0.48
	-0.73	-0.65
	-1.19	-0.8
	-0.9	-0.69
	-0.68	-0.41
	-1.11	-0.93
	-1.32	-0.9
	-1.07	-0.64
	-0.97	-0.74
	-0.65	-0.41
	-0.75	-0.77
	-0.63	-0.59
	-0.75	-1.31
	-0.76	-0.88
	-1.16	-0.42
	-0.73	-0.51
	-0.77	-1.18
	-0.66	-0.55
	-0.59	-0.51
	-0.75	-0.5
	-0.79	-0.8
	0.61	-0.29
	-0.72	-0.29
	-0.84	-0.46
	-1.15	-0.9
	-0.75	-0.65
	-0.7	-0.63
	-0.85	-0.36
	-1.01	-0.9
	-1.1	-0.51
	-1.14	-1.01
	-0.84	-1.15
	-0.74	-0.92
	-1.16	-0.74
	-1.01	-0.61
	-0.81	-0.64
	-0.78	-0.41
	-1.14	-0.8
	-0.82	-0.83
	-0.86	-0.57
	-0.82	-0.64
	-1.54	-1.33
	-1.52	-1.32
	-0.7	-0.43
	-0.92	-0.78
	-1.04	-1.05
	-1.51	-1.74
	-0.78	-0.44
	-0.61	-0.48
	-0.8	-0.57
	-0.77	-0.4
	-0.72	-0.26
	-0.88	-0.66
	-0.77	-0.55
	-0.69	-0.51
	-0.89	-0.63
	-0.77	-0.52
	-1.02	-0.32
	-0.69	-0.62
	-1.24	-0.72
	-1.08	-0.78
	-0.6	-0.43
	-0.93	-0.82
	-0.78	-0.5
	-0.97	-0.37
	-0.71	-0.55
	-0.93	-0.96
	-0.73	-0.39
	-1.5	-1.21
	-0.81	-0.6
	-1	-0.27
	-1.18	-0.87
	-0.91	-1.01
	-1.02	-0.67
	-0.75	-0.45
	-1.39	-1.18
	-0.92	-0.56
	-0.68	-0.6
	-0.74	-0.69
	-0.61	-0.28
	-1.01	-0.44
	-1.21	-0.79
	-0.87	-0.6
	-0.6	-0.44
	-1.13	-1
	-0.79	-0.65
	-1.15	-0.78
	-0.72	-0.58
	-1.05	-0.73
	-1.43	-0.77
	-1.03	-1.07
	-0.7	-0.49
	-0.92	-1.03
	-0.79	-0.41
	-0.68	-0.77
	-1.19	-1.03
	-0.86	-0.54
	-0.57	-0.48
	-1.03	-0.81
	-1.29	-0.61
	0.8	0.03
	-0.86	-1
	-0.99	-0.48
	-0.83	-0.69
	-0.85	-0.75
	-1.1	-0.56
	-1.12	-0.67
	-0.86	-0.69
	-0.99	-1.46
	-0.99	-1.29
	-0.66	-0.48
	-0.84	-0.66
	-1.2	-0.69
	-0.67	-0.59
	-1.07	-0.88
	-1.1	-1.05
	-1.26	-0.84
	-0.7	-0.32
	-0.78	-0.5
	-0.77	-0.48
	-1.14	-0.85
	-0.67	-0.47
	-1.01	-0.7
	-0.82	-0.55
	-0.93	-0.74
	-0.9	-0.38
	-1.33	-1.3
	-0.75	-0.85
	-0.96	-0.52
	-0.61	-0.97
	-0.88	-0.34
	-0.96	-0.78
	-0.67	-1.06
	-0.78	-0.5
	-1.19	-0.61
	-0.73	-0.71
	-0.93	-1.16
	-1.15	-0.6
	-1.2	-1.6
	-1.1	-0.69
	-0.78	-0.74
	-0.61	-0.81
	-0.87	-0.72
	-1.09	-0.9
	-0.73	-0.91
	-0.75	-0.48
	-0.81	-0.85
	-0.86	-0.45
	-0.63	-0.37
	-0.63	-0.39
	-0.84	-0.38
	-0.79	-0.92
	-1.34	-1.12
	-0.79	-0.6
	-0.87	-0.43
	-0.57	-1.21
	-0.57	-0.64
	-1.07	-0.61
	-0.94	-0.7
	-0.76	-0.49
	-0.6	-0.45
	-0.64	-0.52
	-0.69	-0.6
	-1.12	-0.56
	-0.75	-0.72
	-0.73	-0.44
	-0.91	-0.74
	-0.9	-0.56
	-0.92	-0.58
	-0.87	-0.87
	-0.71	-0.6
	-1.43	-0.88
	-1.05	-0.93
	-0.89	-0.47
	-0.6	-0.36
	-0.96	-0.91
	-0.81	-0.55
	-1.62	-0.83
	-1.02	-0.44
	-0.8	-0.51
	-1.02	-0.65
	-1.4	-0.59
	-1.12	-0.62
	-0.98	-0.73
	-0.8	-0.97
	-0.6	-0.41
	-0.8	-0.67
	-1.4	-0.62
	-0.91	-0.5
	-0.54	-0.55
	-0.88	-0.94
	-0.91	-0.68
	-1.33	-1.47
	-0.76	-0.57
	-0.55	-0.52
	-0.69	-0.42
	-0.98	-0.53
	-0.7	-0.39
	-1.06	-0.65
	-0.85	-0.87
	-1.27	-1.05
	-0.87	-0.45
	-0.82	-0.48
	-0.73	-0.41
	-1.06	-0.85
	-0.67	-0.99
	-0.94	-0.54
	-0.95	-0.71
	-0.73	-0.61
	-0.62	-0.41
	-0.8	-0.56
	-0.97	-1
	-1.03	-0.56
	-0.67	-0.56
	-1.14	-0.53
	-1.34	-0.78
	-0.87	-0.66
	-1.46	-1.37
	-0.79	-0.52
	-0.75	-0.57
	-0.69	-0.43
	-1.01	-0.82
	-0.89	-0.62
	-1.11	-0.58
	-0.72	-0.76
	-0.72	0.28
	-0.89	-0.5
	-1	-0.43
	-1.51	-1.08
	-1.47	-0.77
	-0.79	-0.85
	-0.56	-0.44
	-0.57	-1.03
	-0.93	-0.6
	-0.58	-0.54
	-0.98	-0.56
	-0.77	-0.78
	-0.72	-0.44
	-0.74	-0.31
	-1.22	-0.55
	-0.9	-0.54
	-0.59	-0.48
	-0.7	-0.43
	-1.03	-0.82
	-1.71	-0.81
	-0.79	-0.44
	-0.81	-0.7
	-0.97	-0.92
	-0.77	-0.53
	-0.95	-1.37
	-0.75	-0.56
	-1.06	-0.94
	-0.81	-0.68
	-0.82	-0.77
	-0.7	-0.67
	-1.02	-0.87
	-0.77	-1.1
	-1.12	-0.92
	-1.07	-0.52
	-1.06	-0.31
	-0.64	-0.63
	-0.85	-0.72
	-0.63	-0.34
	-1.18	-0.77
	-0.75	-0.32
	-0.61	-0.48
	-0.77	-0.47
	-0.69	-0.54
	-0.78	-0.42
	-0.82	-0.43
	-0.99	-0.83
	-0.83	-0.44
	1	0.03
	-0.97	-0.64
	-0.76	-0.45
	-0.89	-1.13
	-1.46	-0.85
	-0.74	-0.21
	-0.9	-0.77
	-0.68	-0.37
	-1.06	-1.16
	-0.9	-0.93
	-0.68	-0.44
	-0.66	-0.63
	-1.1	-0.76
	-0.79	-1.13
	-0.99	-0.43
	-0.67	-1.03
	-1.2	-0.94
	-0.91	-0.84
	-0.97	-0.78
	-0.81	-0.9
	-0.72	-0.62
	-0.79	-0.35
	-1.23	-0.79
	-0.68	-0.37
	-1.22	-0.69
	-1.45	-0.97
	-1.05	-0.56
	-0.68	-0.51
	-0.95	-0.81
	-0.7	-0.6
	-0.64	-0.45
	-0.99	-0.34
	-0.55	-1.04
	-0.99	-0.83
	-0.78	-0.67
	-0.68	-0.41
	-0.65	-0.84
	-0.84	-0.66
	-0.99	-0.7
	-0.99	-0.72
	-0.89	-0.87
	-0.86	-0.61
	-1.04	-1.16
	-1.5	-1
	-0.95	-1.04
	-0.83	-0.76
	-1.05	-0.67
	-0.79	-0.58
	-0.73	-1.03
	-0.63	-0.95
	-1.02	-0.68
	-1.31	-0.6
	-0.9	-0.67
	-0.7	-0.58
	-0.95	-1.1
	-1.17	-0.84
	-1.46	-1.47
	-1.24	-1.77
	-1.43	-0.7
	-0.62	-0.34
	-0.79	-0.46
	-0.74	-0.5
	-1.1	-0.92
	-0.92	-0.58
	-0.76	-0.57
	-1.08	-0.67
	-0.9	-1.03
	-0.77	-0.7
	-1.01	-0.3
	-0.96	-0.97
	-0.98	-0.47
	-1.1	-0.84
	-0.7	-0.32
	-0.61	-0.9
	-0.88	-0.71
	-0.7	-0.63
	-0.65	-0.46
	-1.27	-1.27
	-0.93	-0.45
	-0.61	-1.18
	-1.12	-1.16
	-0.77	-0.46
	-1.15	-0.8
	-0.68	-0.98
	-0.79	-0.74
	-0.85	-0.66
	-0.94	-0.66
	-0.63	-0.62
	-0.75	-0.46
	0.79	0.21
	-0.95	-0.47
	-0.79	-0.25
	-1.04	-0.86
	-1.08	-1.15
	-0.75	-0.51
	-0.84	-0.79
	-1.05	-0.72
	-0.71	-0.22
	-0.99	-0.66
	-0.61	-0.44
	-0.66	-0.45
	-0.67	-0.3
	-0.75	-0.49
	-0.74	-0.57
	-0.83	-0.63
	-1.11	-0.58
	-0.9	-0.71
	-1.29	-1.02
	-0.92	-0.58
	-1.24	-0.45
	-0.91	-0.75
	-1.05	-0.95
	-0.72	-0.5
	-0.66	-0.44
	-1.05	-0.72
	-0.56	-0.46
	-1.41	-0.74
	-1.02	-0.82
	-0.74	-0.69
	-0.57	-0.34
	-1.09	-0.5
	-0.7	-0.41
	-0.78	-0.66
	-0.47	-0.89
	-0.86	-1.28
	-0.95	-0.45
	-1.11	-0.9
	-1.46	-0.9
	-0.99	-0.71
	-0.65	-0.64
	-0.61	-1.01
	-0.74	-0.41
	-0.83	-0.58
	-1.24	-0.88
	-0.95	-0.63
	-1.46	-1.36
	-0.52	-0.41
	-0.82	-1.26
	-0.75	-0.61
	-0.92	-0.52
	-1.23	-0.88
	-0.62	-0.34
	1.52	1.47
	-1.23	-0.68
	-0.77	-0.58
	-0.77	-0.78
	-1.35	-0.96
	-0.7	-0.65
	-0.79	-0.43
	-0.8	-0.53
	-1.17	-0.83
	-0.83	-1.17
	-0.63	-0.49
	-0.82	-0.3
	-0.92	-0.67
	-0.69	-0.64
	-0.89	-1.02
	-0.75	-0.58
	-1.14	-1.59
	-0.89	-0.43
	-0.57	-0.36
	-0.75	-0.37
	-0.84	-0.94
	-1.5	-0.61
	-0.86	-0.68
	-0.77	-0.33
	-0.64	-0.54
	-0.76	-0.39
	-0.64	-0.68
	-1.01	-0.59
	-0.84	-1.18
	-0.7	-0.78
	-0.66	-0.46
	-0.9	-0.51
	-0.64	-0.63
	-0.78	-0.6
	-0.88	-0.71
	-0.95	-1.18
	-1.55	-0.85
	1.82	1.21
	-0.81	-0.55
	-0.69	-0.52
	-0.68	-0.36
	-0.67	-0.46
	-0.81	-0.73
	-0.89	-0.47
	-0.9	-0.79
	-0.58	-0.84
	-0.62	-0.37
	-1.27	-0.63
	-0.87	-0.62
	-0.88	-0.51
	-1.75	-1.33
	-0.63	-0.6
	-1.21	-1.02
	-1.04	-0.6
	-0.69	-0.42
	-1.08	-1.39
	-0.76	-0.35
	-0.89	-0.97
	-0.65	-0.53
	-0.64	-0.73
	-1.56	-1.09
	-0.65	-0.47
	-0.57	-0.54
	-0.61	-0.6
	-0.76	-0.45
	-1.19	-0.83
	-0.55	-0.36
	-1.15	-1.13
	0.64	0.45
	-0.66	-0.59
	-0.76	-1.27
	-0.87	-0.43
	-0.94	-0.96
	-0.66	-0.71
	-0.67	-0.6
	-0.94	-0.76
	-0.9	-0.51
	-0.61	-0.44
	-0.64	-0.94
	-0.85	-0.57
	-0.61	-0.77
	-0.71	-0.4
	-0.83	-0.56
	1.39	0.82
	-0.84	-0.49
	-0.64	-0.53
	-0.73	-0.59
	-1.17	-0.54
	-1.08	-1.48
	-0.82	-0.6
	-0.79	-0.63
	-0.73	-0.57
	-0.88	-0.5
	-1.35	-0.7
	-1.17	-0.48
	-0.57	-1.27
	-0.84	-0.55
	0.85	-0.51
	-0.7	-0.56
	-0.89	-0.39
	-0.59	-0.48
	-1.19	-0.6
	-0.71	-0.51
	-0.9	-0.78
	-0.67	-0.77
	-1.3	-0.78
	-0.6	-0.49
	-0.72	-0.54
	-0.7	-0.17
	-0.82	-0.48
	-0.64	-0.66
	-0.62	-0.45
	-0.82	-0.54
	-0.78	-0.74
	-1.15	-0.69
	-0.82	-0.43
	-0.79	-0.54
	-0.58	-1.07
	-0.65	-1.03
	-1.17	-1.03
	0.48	0.36
	-1.87	-0.58
	-0.62	-0.8
	-1.04	-1.15
	-1.1	-0.51
	-0.64	0.09
	-0.64	-0.7
	-0.6	-0.67
	-0.8	-0.68
	-0.76	-0.68
	-0.87	-0.86
	-1.23	-1.84
	-1.42	-0.95
	-0.93	-0.41
	-1.03	-0.51
	-0.84	-0.63
	-0.61	-0.33
	-0.72	-0.62
	-1.49	-0.69
	-0.99	-0.88
	-0.8	-0.49
	-0.97	-0.59
	-0.8	-0.59
	-1.06	-0.74
	-0.81	-0.76
	-0.68	-0.44
	-0.94	-0.43
	-0.9	-0.35
	-0.75	-0.77
	-0.62	-1.16
	-0.69	-0.72
	-0.84	-0.52
	-1.66	-0.82
	-1.18	-0.43
	-1.16	-0.94
	-0.75	-0.58
	-0.82	-0.45
	-0.99	-0.49
	-1.24	-0.85
	-0.91	-0.74
	-0.95	-0.89
	-0.72	-0.44
	-1.14	-0.95
	-1.57	-0.92
	-0.74	-0.81
	-1.56	-1
	-0.79	-0.58
	-0.74	-0.73
	-0.92	-0.58
	-0.94	-0.56
	-1.58	-0.68
	-0.89	-0.62
	-1.4	-0.96
	-1.48	-0.53
	-1.2	-0.63
	-1.13	-0.57
	-0.82	-0.37
	-0.9	-0.61
	-0.67	-0.51
	-0.67	-0.42
	-0.71	-0.54
	-0.93	-0.69
	-0.61	-0.23
	-0.87	-0.52
	-1.09	-0.69
	-1.01	-0.35
	-0.65	-0.83
	-0.8	-0.94
	-1.06	-0.61
	-0.73	-0.38
	-0.66	-0.32
	-0.66	-0.46
	-0.64	-1.89
	-0.82	-0.62
	-0.98	-1.01
	-1.21	-0.89
	-0.84	-0.72
	-0.86	-0.6
	-0.74	-0.48
	-1.21	-0.55
	-0.71	-0.49
	-0.78	-0.42
	-0.9	-0.43
	-0.64	-0.89
	-0.53	-0.51
	-0.9	-0.64
	-0.55	-1.06
	-0.54	-0.26
	-0.74	-0.77
	-0.65	-0.51
	-0.89	-0.5
	-0.66	-0.34
	-1.11	-0.61
	-1.16	-0.92
	-0.77	-0.35
	-0.82	-0.72
	-0.78	-0.52
	-1.83	-1.5
	-0.68	-0.47
	-0.63	-0.46
	-1.03	-0.15
	-1.18	-0.65
	-0.96	-1.01
	-1.47	-0.75
	-0.95	-0.87
	-0.7	-0.89
	-0.79	-0.35
	-1.22	-1
	-0.6	-0.24
	-0.66	-0.34
	-0.66	-0.41
	1.01	1.17
	-0.7	-0.6
	-0.62	-0.4
	-1.37	-1.08
	-0.7	-0.45
	-0.88	-0.61
	-0.56	-0.29
	-0.52	-0.39
	-1.01	-0.66
	-0.71	-0.42
	-0.63	-0.29
	-0.64	-1.27
	-0.63	-0.47
	-0.69	-0.52
	-0.81	-0.58
	-0.65	-0.55
	-0.87	-0.73
	-0.66	-0.36
	-0.67	-1.01
	-0.75	-0.67
	-0.66	-0.46
	-1.08	-1.03
	-0.61	-0.47
	-0.91	-0.5
	-0.83	-0.6
	-0.55	-0.47
	-0.74	-0.47
	-1.12	-0.8
	-0.95	-0.53
	-0.78	-0.49
	-1.27	-0.8
	-1.29	-1.09
	-0.81	-0.45
	-1.37	-1.02
	-0.58	-0.39
	-1.19	-1.11
	-0.77	-0.35
	-1.48	-0.48
	-0.63	-0.38
	-0.69	-0.21
	-1.48	-1.23
	-0.79	-0.39
	-1.04	-0.61
	-0.93	-1.15
	-1.04	-0.88
	-0.73	-0.48
	-1.04	-0.37
	-0.61	-1.15
	-0.76	-0.25
	-1.15	-0.86
	-0.93	-1.09
	-1.4	-0.18
	-1.3	-0.87
	-0.92	-0.83
	-0.56	-0.5
	-0.59	-0.46
	-0.96	-1.47
	-1.15	-0.68
	-0.56	-0.4
	-0.96	-0.87
	-0.66	-0.44
	-0.77	-0.76
	-0.77	-0.72
	1.81	1.09
	-0.64	-0.48
	-0.64	-0.52
	-1.19	-0.33
	-1.06	-0.75
	-1.03	-0.82
	-1.6	-1.03
	-0.77	-0.54
	-0.79	-0.46
	-1.17	-0.84
	1.06	0.3
	-0.58	-0.42
	-0.65	-0.41
	-0.54	-0.43
	-0.71	-0.32
	-1.39	-1.25
	0.9	0.71
	-0.94	-0.59
	-0.84	-0.74
	-0.72	-0.51
	-0.84	-0.67
	-0.7	-0.54
	-0.82	-0.53
	-0.93	-0.38
	-0.72	-0.49
	-0.72	-0.53
	-1.05	-0.5
	-0.96	-0.49
	-0.76	-0.48
	-0.66	-0.56
	-0.76	-0.36
	-0.95	-0.79
	-1.27	-0.96
	-0.55	-0.56
	-0.55	-0.33
	-0.95	-0.4
	-1.84	-0.71
	-0.81	-0.95
	-0.7	-0.58
	-0.61	-0.39
	-0.87	-0.72
	-1.01	-0.72
	-0.69	-0.32
	-0.65	-1
	-0.65	-0.43
	-1.11	-0.47
	-0.6	-0.37
	-0.6	-0.17
	-0.78	-0.36
	-0.63	-0.41
	-0.65	-0.41
	-0.6	-0.35
	-0.56	-0.92
	-0.78	-0.41
	-0.67	-0.57
	-0.95	-0.63
	-0.92	-0.89
	-0.66	-0.47
	-0.61	-1.17
	-0.74	-0.37
	-0.67	-0.57
	-0.7	-0.46
	-0.69	-0.4
	-0.91	-0.93
	-0.69	-0.76
	-0.57	-0.4
	-1.01	-0.64
	-0.66	-1.28
	-0.74	-0.5
	-1.21	-1.12
	-0.9	-0.85
	-0.75	-0.52
	-0.82	-0.51
	-0.61	-0.31
	-0.64	-0.36
	-1.02	-0.57
	-0.63	-0.42
	-0.75	-1.26
	-0.67	-0.53
	-0.86	-0.86
	-0.93	-1.28
	-0.88	-1.2
	-1.62	-1.25
	-0.6	-0.35
	-0.74	-0.42
	-0.67	-0.51
	-0.51	-0.44
	-0.72	-0.43
	-0.81	-0.63
	-1.08	-1.22
	-0.58	-0.34
	-0.77	-0.44
	-0.58	-0.31
	-0.9	-0.86
	-0.5	-0.89
	-0.72	-0.51
	-1.96	-1.26
	-0.84	-0.57
	-0.98	-0.74
	-0.92	-0.84
	-0.62	-0.58
	-0.67	-0.37
	-0.61	-0.71
	-0.69	-0.53
	-1.04	-0.48
	-0.59	-1.02
	-0.76	-0.25
	-0.94	-0.59
	-0.87	-0.7
	-0.69	-0.4
	-0.79	-0.71
	-0.65	-0.36
	-1	-0.58
	-0.77	-0.68
	-1.02	-0.52
	-0.91	-0.45
	-0.89	-0.62
	-1.08	-0.64
	-0.54	-0.67
	-0.53	-0.48
	-0.88	-0.66
	-0.78	-0.61
	-1.1	-0.46
	-1.1	-0.61
	-0.84	-0.62
	-0.66	-0.21
	-0.74	-0.57
	-0.55	-0.99
	-0.67	-0.51
	-0.6	-0.41
	-0.86	-0.3
	-0.95	-0.61
	-0.78	-0.79
	-0.95	-0.85
	-0.81	-0.47
	-0.71	-0.45
	-0.84	-0.67
	-1.13	-0.49
	-1.02	-0.57
	-0.7	-0.52
	-0.77	-0.47
	-0.52	-1.08
	-1.1	-0.49
	-0.98	-0.64
	-1	-0.65
	-0.59	-0.22
	-0.71	-0.5
	-0.93	-0.57
	-0.91	-0.65
	-0.89	-0.59
	-0.56	-0.26
	-1.11	-1.14
	-0.89	-0.65
	-0.98	-0.68
	-1.08	-0.68
	-0.89	-0.6
	-1.12	-0.82
	-0.93	-0.78
	-0.65	-0.51
	-0.74	-0.72
	-0.88	-0.41
	-0.78	-1.25
	-0.95	-0.76
	-0.6	-0.58
	-0.72	-0.7
	-1.34	-0.95
	-0.7	-0.51
	-1.16	-0.83
	-0.54	-0.38
	-0.65	-0.35
	-1.02	-0.86
	-0.77	-0.22
	-0.78	-0.64
	-1.17	-1.08
	-0.99	-1.03
	-0.79	-0.31
	-0.59	-0.41
	-1.01	-0.72
	-0.91	-1.24
	-0.62	-0.35
	-0.71	-0.47
	-0.54	-0.27
	-0.64	-0.66
	-1.15	-0.89
	-0.71	-0.64
	-0.56	-0.53
	-0.91	-0.74
	-1.15	-0.71
	-0.64	-0.45
	-0.88	-0.89
	-0.73	-0.96
	-0.7	-0.29
	-0.77	-0.64
	0.74	0.04
	-0.84	-0.64
	-1.6	-1.87
	-0.94	-0.48
	-0.93	-0.45
	-0.7	-0.46
	-0.58	-0.21
	-0.84	-0.65
	-0.87	-0.58
	-0.82	-0.45
	-1.16	-0.65
	-0.62	-0.39
	-1.09	-0.37
	-0.95	-0.71
	-1.38	-0.44
	-1	-0.51
	-1.73	-0.53
	-1.09	-0.63
	-0.89	-0.62
	-0.58	-0.43
	-1.12	-0.87
	-0.57	-0.28
	-0.99	-0.61
	-0.79	-0.56
	-0.82	-0.72
	-0.63	-0.52
	-0.66	-0.56
	-0.67	-1.41
	-0.54	-0.42
	-0.64	-0.87
	-0.6	-0.31
	-0.62	-0.66
	-0.57	-0.47
	-1.22	-0.61
	-1.07	-1
	-1.02	-0.4
	-0.86	-0.66
	-0.69	-0.47
	-0.95	-0.76
	-0.69	-0.59
	-1.06	-0.99
	-1.12	-0.79
	-0.91	-0.69
	-0.87	-0.88
	-1.35	-1.03
	-0.58	-0.48
	-1.12	-1.3
	-0.59	-0.54
	-0.6	-0.42
	-0.6	-0.3
	-1.58	-1.11
	-0.83	-1.01
	-0.87	-0.44
	-0.84	-0.56
	-0.69	-0.6
	-0.83	-0.71
	-0.73	-0.93
	-0.77	-0.44
	-0.91	-0.82
	-0.73	-1.25
	-0.8	-0.48
	-0.56	-0.34
	-0.58	-0.3
	-1	-0.76
	-1.46	-2.02
	-0.74	-0.37
	-0.98	-0.47
	-0.66	-0.47
	-0.69	-0.26
	-0.74	-0.54
	-0.79	-0.41
	-0.83	-0.52
	-1.86	-1.27
	-0.62	-0.59
	-0.73	-0.39
	0.98	-0.37
	-0.67	-0.38
	-0.7	-0.39
	-0.77	-0.87
	-0.86	-0.98
	-0.68	-0.56
	-0.74	-0.45
	-0.91	-0.64
	-1.27	-0.83
	-0.96	-0.39
	-0.94	-0.55
	-0.99	-1.12
	-0.57	-0.45
	-0.7	-0.44
	-0.67	-0.47
	-1.16	-0.34
	-1.31	-0.85
	-0.93	-0.4
	-0.72	-0.61
	-1.2	-0.34
	-0.59	-0.65
	-0.82	-0.71
	-0.63	-0.28
	-0.72	-0.63
	-0.95	-0.9
	-0.53	-0.3
	-0.8	-0.78
	-0.75	-0.53
	-0.95	-0.32
	-0.65	-0.56
	-0.78	-0.37
	-0.54	-0.4
	-3.04	-0.54
	-0.87	-0.57
	-1.15	-0.65
	-1.58	-0.47
	-0.65	-0.44
	-0.71	-0.59
	-0.82	-0.73
	-1.26	-1.14
	-0.77	-0.52
	-1.14	-0.64
	-0.81	-0.48
	-0.58	-0.75
	-1.53	-1
	-0.58	-0.55
	-0.74	-1.02
	-1.15	-0.71
	-0.73	-0.4
	-0.85	-0.84
	-0.99	-0.7
	-0.57	-0.38
	-0.55	-0.49
	-0.82	-0.5
	-0.89	-0.58
	-0.88	-0.56
	-0.62	-0.43
	-0.7	-0.56
	-0.65	-0.4
	-0.64	-0.56
	-0.72	-0.46
	-1.31	-0.65
	-1.01	-0.44
	-0.53	-0.73
	-0.99	-0.62
	-0.58	-0.33
	-0.89	-0.5
	-0.93	-0.44
	-0.73	-0.48
	-0.77	-0.33
	-0.7	-0.51
	-0.79	-0.33
	-1.08	-0.95
	-0.57	-0.48
	-0.92	-0.89
	-0.92	-0.41
	-1.33	-0.57
	-0.56	-0.8
	-1.05	-0.51
	-0.57	-1.09
	-1.29	-0.54
	-0.73	-0.54
	-0.58	-0.45
	-1.05	-1.17
	-1	-0.58
	-0.57	-0.38
	-1.05	-0.85
	-1.67	-1.2
	-1.48	-1.19
	-0.57	-0.65
	-0.57	-0.36
	-1.34	-0.91
	-0.61	-0.47
	-0.68	-0.52
	-0.76	-0.62
	-0.68	-0.55
	-0.99	-0.78
	-0.77	-0.69
	-0.64	-0.57
	0.87	0.13
	-1	-0.55
	-0.6	-0.41
	-1.14	-0.48
	-0.78	-0.86
	-0.74	-0.73
	-0.84	-0.77
	-0.53	-0.34
	-0.75	-0.4
	-0.9	-0.39
	-0.92	-0.75
	-0.47	-0.36
	-0.94	-0.48
	-0.69	-0.47
	-0.65	-0.49
	-0.86	-0.52
	-0.82	-0.56
	-0.8	-0.49
	-0.73	-0.62
	-0.49	-0.44
	-0.96	-0.64
	-0.66	-0.45
	-1.08	-0.5
	-0.53	-0.46
	-0.54	-0.4
	-0.51	-0.46
	-0.9	-0.92
	-0.94	-0.32
	-0.86	-0.3
	-0.74	-0.68
	-0.63	-0.51
	-0.89	-1.16
	-0.71	-0.47
	-0.71	-1.21
	-0.79	-0.86
	-0.68	-0.44
	-0.85	-0.51
	-0.75	-0.68
	-1	-0.91
	-0.81	-0.63
	-0.59	-0.94
	-1.14	-0.82
	-0.98	-0.35
	-0.54	-0.37
	-1.17	-0.71
	-0.87	-1.2
	-0.66	-0.21
	-0.82	-0.55
	-0.6	-0.43
	-0.52	-0.5
	-0.69	-0.51
	-0.76	-0.4
	-0.63	-0.25
	-0.55	-0.35
	-0.64	-0.51
	-0.53	-0.42
	-0.66	-0.36
	-0.51	-0.31
	-0.46	-0.82
	-0.93	-0.55
	-0.6	-0.39
	-0.61	-0.38
	-0.69	-0.42
	-0.52	-0.31
	-0.9	-0.94
	-0.79	-0.66
	-0.58	-0.27
	-0.8	-0.8
	-0.59	-0.43
	-0.48	-0.33
	-0.62	-0.52
	-0.73	-0.75
	-0.65	-0.43
	-0.72	-0.48
	-0.66	-0.43
	-0.65	-0.5
	-0.81	-0.72
	-0.94	-0.72
	-0.52	-0.31
	-1.04	-0.61
	-0.78	-0.47
	-0.67	-0.42
	-0.91	-0.64
	-0.78	-0.46
	-0.67	-0.38
	-0.86	-0.42
	-0.67	-0.28
	-0.8	-0.48
	-0.75	-0.5
	-0.98	-0.41
	-1.12	-0.32
	-0.54	-0.45
	-1.04	-0.73
	-0.82	-0.59
	-0.79	-0.73
	-0.6	-0.36
	-1.29	-0.32
	-0.8	-0.62
	-0.84	-1.12
	-0.78	-0.38
	-0.84	-0.55
	-0.59	-0.64
	-0.54	-0.44
	-0.51	-0.41
	-1.01	-0.79
	-0.83	-0.67
	-0.82	-0.61
	-1.17	-1.4
	-1.17	-0.7
	-0.71	-0.57
	-0.69	-0.42
	-0.73	-0.36
	-0.6	-0.42
	-0.99	-0.91
	-0.58	-0.42
	-1.12	-0.72
	-0.93	-0.74
	-0.69	-0.78
	-0.98	-0.59
	-0.75	-0.48
	-0.76	-0.56
	-1.61	-0.92
	-0.61	-0.24
	-0.71	-0.55
	-0.68	-0.68
	-0.69	-0.39
	-1.25	-1.49
	-0.68	-0.49
	-0.71	-0.96
	-1.19	-1.07
	-0.57	-0.65
	-0.59	-0.27
	-0.65	-0.46
	-1.19	-0.94
	-0.83	-0.55
	-0.64	-0.39
	-0.8	-0.48
	-0.89	-0.75
	-0.69	-0.46
	-0.68	-0.45
	-0.64	-0.59
	-1.17	-0.9
	-1.1	-0.55
	-0.67	-0.37
	-0.74	-0.52
	-0.69	-0.27
	-0.74	-0.72
	-1.02	-0.48
	-0.81	-0.95
	-1.05	-1
	-0.73	-0.42
	-0.59	-0.32
	-0.9	-1.03
	-1.2	-0.68
	-0.67	-0.53
	-1.11	-0.84
	-0.76	-0.2
	-1.02	-0.37
	-0.86	-0.52
	-0.9	-0.97
	-0.72	-0.5
	-1.15	-0.14
	-0.92	-0.61
	-0.78	-0.48
	-0.69	-0.56
	-1.1	-0.45
	-0.57	-0.18
	-0.7	-0.54
	-0.69	-0.5
	-1.07	-0.61
	-0.58	-0.32
	-0.58	-0.83
	-0.72	-0.51
	-0.62	-0.45
	-0.57	-0.59
	-0.97	-0.72
	-0.71	-0.59
	-0.7	-0.39
	-0.53	-0.44
	-0.58	-0.33
	-0.68	-0.25
	-1.08	-0.7
	-1.63	-0.78
	-0.75	-0.32
	-0.86	-0.29
	-0.85	-0.36
	-1	-0.59
	-1.48	-1.09
	-0.49	-0.43
	-0.68	-0.41
	-0.76	-0.45
	-0.68	-0.42
	-0.71	-0.59
	-0.58	-0.32
	-0.66	-0.51
	-0.56	-0.25
	-1.72	-0.82
	-0.65	-0.4
	-0.98	-0.13
	-0.88	-1.32
	-1.22	-0.59
	-0.8	-1.39
	-0.82	-0.72
	-0.94	-0.57
	-0.86	-0.4
	-0.67	-0.54
	-0.69	-0.43
	-0.93	-1
	-0.94	-0.37
	-0.91	-0.78
	-0.74	-0.43
	-0.94	-0.58
	-0.67	-0.4
	-0.98	-0.6
	-0.89	-0.56
	-1.01	-1.27
	-0.77	-0.58
	-1.47	-0.92
	-0.92	-0.78
	-0.73	-0.57
	-0.88	-0.51
	-0.77	-0.37
	-1.56	-0.43
	-0.87	-0.86
	-0.68	-0.52
	-0.7	-0.42
	-0.64	-0.44
	-0.72	-0.62
	-0.48	-0.28
	-0.89	-0.85
	-0.72	-1.28
	-0.61	-0.68
	-0.67	-0.44
	-0.81	-0.48
	-0.86	-0.72
	-0.56	-0.45
	-1.56	-0.71
	-0.6	-0.64
	-0.69	-0.59
	-0.86	-0.47
	-0.6	-0.43
	-0.62	-0.43
	-0.84	-0.61
	-1.24	-0.87
	-0.56	-0.37
	-0.89	-0.78
	-0.85	-0.77
	-0.63	-0.41
	-0.52	-0.45
	-0.69	-0.53
	-0.97	-0.37
	-1.11	-0.83
	-0.59	-0.44
	-0.68	-0.61
	-1.01	-1.15
	-1.03	-1.03
	-0.55	-0.07
	-0.83	-0.41
	-0.68	-0.48
	-0.74	-0.79
	-0.91	-0.59
	-0.86	-0.52
	-0.71	-0.8
	-0.74	-0.81
	-0.49	-0.26
	-0.71	-0.59
	-0.73	-0.54
	-0.52	-0.56
	-0.92	-0.81
	-0.77	-0.35
	-1	-0.05
	-1	-0.53
	-1.07	-0.56
	-0.8	-0.74
	-1.19	-0.13
	-0.6	-0.29
	-0.62	-0.4
	-0.97	-0.84
	-0.78	-0.44
	-0.9	-0.38
	-0.73	-0.37
	-0.61	-0.41
	-0.75	-0.51
	-1.2	-0.85
	-0.61	-0.35
	-0.69	-0.63
	-0.52	-0.35
	-0.66	-0.35
	-1.03	-0.67
	-0.69	-0.27
	-0.94	-0.85
	-0.88	-0.5
	-0.72	-0.42
	-0.93	-0.47
	-0.52	-0.36
	-0.65	-0.35
	-0.85	-0.74
	-0.92	-1.15
	-0.94	-0.5
	-0.99	-0.73
	-0.8	-1.41
	-0.59	-0.63
	-1.24	-1.08
	-0.51	-0.38
	-0.84	-0.3
[truncated: 24,958 more rows]

## Sheet: Figure6
	Fig. 6b					Fig. 6c
	Relative expression level					Relative H4K5ac enrichment
	b	LOC_Os10g41430					c	LOC_Os06g39330
		Target gene CT value	Actin CT value					H4K5ac CT value	Input CT value
	WT	31.0166	19.9913	Rep1			WT	26.3447	21.9431	Rep1
		31.8287	20.9152					26.5388	22.027
		32.029	20.0478	Rep2				26.8075	21.942	Rep2
		30.4794	20.0601					26.8087	21.9239
		31.2901	20.0486	Rep3				26.4913	21.9511	Rep3
		30.6234	20.0696					26.5381	22.103
	acla2	34.8246	21.1143	Rep1			acla2	30.0219	20.9662	Rep1
		31.765	20.6727					29.8305	20.8989
		33.7589	20.8246	Rep2				29.2726	20.9476	Rep2
		33.1842	20.5475					29.3304	21.0093
		32.2786	20.5928	Rep3				30.0415	21.0021	Rep3
		32.8708	20.8439					29.4126	21.0501
	hag704	37.089	19.8216	Rep1			hag704	27.4913	20.7066	Rep1
		35.9037	19.832					27.3499	20.5428
		33.8199	19.9595	Rep2				26.86	20.4741	Rep2
		33.8442	19.8733					27.0836	20.6613
		31.6496	19.8745	Rep3				26.8947	20.9445	Rep3
		37.0931	19.971					26.9055	20.5838
	hag704/acla2	33.459	19.3485	Rep1			hag704/acla2	29.7163	21.0709	Rep1
		34.578	19.3354					29.9818	21.2146
		35.043	19.1712	Rep2				29.8409	20.9878	Rep2
		32.5995	19.2827					29.5773	21.1211
		33.8499	20.0256	Rep3				29.5557	21.1234	Rep3
		37.5421	19.2291					29.6247	21.1329
	LOC_Os06g13720						LOC_Os10g41430
		Target CT value	Actin CT value					H4K5ac CT value	Input CT value
	WT	21.6418	21.8192	Rep1			WT	21.0489	22.825	Rep1
		21.2039	21.6488					20.7551	21.5116
		21.4657	21.6348	Rep2				20.5342	22.5011	Rep2
		21.6036	21.5852					20.4384	21.1454
		21.673	21.6527	Rep3				20.8653	21.433	Rep3
		21.1361	21.6142					19.4226	21.2647
	acla2	20.8462	20.2571	Rep1			acla2	22.2612	20.544	Rep1
		22.0021	20.1905					23.8175	20.62
		22.118	20.1625	Rep2				22.31	19.9899	Rep2
		22.0627	20.9252					22.7811	19.4046
		22.3438	20.2859	Rep3				22.8714	20.1243	Rep3
		20.9953	20.2176					22.2602	19.11
	hag704	20.8009	19.4897	Rep1			hag704	23.0962	19.9847	Rep1
		20.7922	19.613					23.0267	19.7227
		20.8148	19.5827	Rep2				23.2594	19.5615	Rep2
		20.803	19.6031					22.9935	19.3701
		20.7951	19.5935	Rep3				23.2129	19.464	Rep3
		20.8533	19.583					23.1324	19.4851
	hag704/acla2	21.5574	19.7737	Rep1				23.1131	19.4885
		20.639	19.7032				hag704/acla2	23.3213	19.5566	Rep1
		20.7981	19.7194	Rep2				23.2512	19.6153
		20.9012	19.6778					23.2787	20.0294	Rep2
		20.8108	19.648	Rep3				23.127	19.5403
		20.7935	19.478					23.1995	19.5454	Rep3
	LOC_Os07g42490							23.2225	19.5556
		Target CT value	Actin CT value
	WT	21.532	22.5492	Rep1			LOC_Os07g42490
		21.0633	22.496					H4K5ac CT value	Input CT value
		20.6504	22.5473	Rep2			WT	21.6374	20.1545	Rep1
		20.3894	22.51					19.9409	20.0052
		20.6894	22.42	Rep3				20.865	19.9137	Rep2
		20.5872	22.6609					20.1865	20.0157
	hag704	21.44	22.2005	Rep1				20.1694	19.8445	Rep3
		21.7739	22.3847					21.2242	20.1049
		21.7655	22.4606	Rep2			acla2	26.5907	20.7098	Rep1
		21.3107	22.3408					26.669	21.2073
		21.9341	22.5033	Rep3				25.7596	20.6422	Rep2
		22.4592	22.6283					26.7259	20.6778
	acla2	23.201	22.6085	Rep1				25.7497	20.761	Rep3
		23.5719	22.6581					26.1989	20.7017
		23.9322	22.7375	Rep2			hag704	21.3221	19.53	Rep1
		23.1268	22.7143					21.4282	19.4256
		23.1185	22.7864	Rep3				22.1683	19.5271	Rep2
		23.0071	22.7133					21.8424	19.4767
	hag704/acla2	23.6483	22.825	Rep1				22.6764	19.426	Rep3
		23.1899	22.7723					21.1719	19.5034
		23.1777	22.8531	Rep2			hag704/acla2	26.8648	20.8014	Rep1
		23.2658	22.8704					26.2784	20.7848
		23.2311	22.8042	Rep3				26.0719	20.832	Rep2
		23.2617	22.9016					25.9835	20.755
								26.1121	20.8114	Rep3
	LOC_Os06g39330							26.0821	20.8692
		Target CT value	Actin CT value
	WT	24.29	22.2399	Rep1			LOC_Os06g13720
		25.8474	22.2263					H4K5ac CT value	Input CT value
		25.3007	22.3554	Rep2			WT	25.7215	21.6849	Rep1
		24.7254	22.191					23.7013	21.8633
		25.0235	22.0436	Rep3				24.2053	21.8024	Rep2
		25.0714	22.3328					24.8014	21.6521
	acla2	27.563	23.8003	Rep1				24.5557	21.8493	Rep3
		27.5134	22.9759					24.4137	21.7121
		27.6262	22.9946	Rep2			acla2	25.4101	21.6198	Rep1
		26.7253	22.8134					26.8918	21.8447
		26.8878	22.9899	Rep3				26.3071	21.7283	Rep2
		27.1936	22.8755					26.3711	22.4444
	hag704	28.1288	22.8724	Rep1				25.4041	21.6947	Rep3
		26.4865	22.887					25.7288	21.5487
		26.894	22.9328	Rep2			hag704	25.427	21.5956	Rep1
		28.0338	22.9725					26.5278	21.694
		27.6408	22.9534	Rep3				26.0935	21.7546	Rep2
		26.6099	22.9611					25.329	21.6222
	hag704/acla2	27.8803	22.953	Rep1				25.3604	21.6636	Rep3
		27.3786	22.8725					25.2417	21.6682
		26.4887	22.853	Rep2			hag704/acla2	26.4519	21.6441	Rep1
		28.3151	23.033					25.2086	21.7081
		26.7813	22.2359	Rep3				25.3968	21.709	Rep2
		26.6687	22.5059					26.1356	21.6803
								26.8773	21.8169	Rep3
	LOC_Os06g01410							25.2687	21.7008
		Target CT value	Actin CT value
	WT	24.5272	20.5613	Rep1			LOC_Os06g01410
		25.7494	20.7386					Target CT value	Input CT value
		24.9524	20.5174	Rep2			WT	25.4497	20.7233	Rep1
		24.6774	20.5063					26.844	20.8183
		24.3837	20.4903	Rep3				26.2087	20.7585	Rep2
		25.4373	20.6155					25.9621	20.6838
	acla2	24.4592	19.6757	Rep1				25.9785	20.9616	Rep3
		23.8052	19.7997					26.0035	20.8056
		24.4223	19.8281	Rep2			hag704	26.5558	21.0175	Rep1
		24.4744	20.3112					26.4992	20.895
		23.8786	19.5979	Rep3				26.4068	21.6258	Rep2
		23.9859	19.7983					25.8295	20.7644
	hag704	24.1032	19.9549	Rep1				25.8824	20.8908	Rep3
		23.9852	19.9824					26.1122	20.7734
		24.598	19.9124	Rep2			acla2	26.3206	20.817	Rep1
		23.9843	19.9093					26.2771	20.7539
		23.8882	19.967	Rep3				25.9561	20.7851	Rep2
		23.9095	19.937					25.9068	20.8579
	hag704/acla2	24.5929	19.992	Rep1				25.7466	20.8131	Rep3
		24.4025	20.0543					25.9292	20.8546
		24.07	19.9002	Rep2			hag704/acla2	26.5225	20.9436	Rep1
		24.1005	20.0713					26.474	20.9047
		24.1967	20.0617	Rep3				26.0109	20.8113	Rep2
		24.1113	19.9358					26.201	21.926
								25.921	20.8911	Rep3
								26.2519	20.9065

## Sheet: Figure7
Figure 7c
The percentages of the total nuclei population in each phase of the cell cycle
	c
			G0/G1 (%)	S (%)	G2/M (%)
		WT-rep1	52.9	10.07	32.41
		WT-rep2	51.87	11.29	31.58
		WT-rep3	53.86	9.78	30.77
		acl2a-rep1	45.75	16.52	28.03
		acl2a-rep2	47.08	15.94	29.94
		acl2a-rep3	49.76	15.67	30.28
		hag704-rep1	50.13	17.07	28.81
		hag704-rep2	48.4	17.95	27.09
		hag704-rep3	47.09	16.8	28.71
		hag704/acla2-rep1	47.35	16.82	30.44
		hag704/acla2-rep2	48.89	18.8	28.24
		hag704/acla2-rep3	50.8	17.31	27.51

## Sheet: Supplementary FigureS2
	Supplementary Fig. S2f
	Immunodetection with anti-HAG704 antibody of HAG704 protein levels in wild type and mutant plants.
	Uncropped images of gel and blot shown in Fig.2f
	f

## Sheet: Supplementary FigureS3
	Supplementary Fig.S3a
	Glucose and citrate levels assay in wild type (WT) and acla2 (acla2-1 and acla2-2) mutant seedlings
	a			cytosol							Nuclei
			Citrate	WT1	acla2-1		WT2	acla2-2		Citrate	WT1	acla2-1			WT2	acla2-2
				7.45409	8.79966	Biologicalreplicate1	7.66775	8.43084	Biologicalreplicate1		6.84107	8.15104	Biologicalreplicate1		6.00677	8.17393	Biologicalreplicate1
				7.88396	8.55039	Biologicalreplicate2	7.91957	9.0057	Biologicalreplicate2		6.92247	7.53294	Biologicalreplicate2		6.61215	7.80765	Biologicalreplicate2
				7.99079	8.5453	Biologicalreplicate3	8.06456	8.46136	Biologicalreplicate3		6.70372	7.90685	Biologicalreplicate3		6.00168	8.44356	Biologicalreplicate3
				cytosol							Nuclei
			Glucose	WT1	acla2-1		WT2	acla2-2		Glucose	WT1	acla2-1			WT2	acla2-2
				89.8083	101.223	Biologicalreplicate1	99.0889	111.35	Biologicalreplicate1		54.6471	75.1423	Biologicalreplicate1		66.2681	75.7181	Biologicalreplicate1
				93.8728	125.373	Biologicalreplicate2	102.984	122.494	Biologicalreplicate2		77.7842	78.6648	Biologicalreplicate2		81.6454	83.068	Biologicalreplicate2
				92.9583	122.29	Biologicalreplicate3	98.1405	109.521	Biologicalreplicate3		87.9115	69.2487	Biologicalreplicate3		77.4116	84.5583	Biologicalreplicate3
	Supplementary Fig.S3b
	Analysis of cytosolic and nuclear histone acetylation levels of acal2 (acla2-1 and acla2-2) and wild type (WT-1 and WT-2) seedling root cells by immunoblotting
	Uncropped images of gel and blot shown in Fig.S3b
	b

## Sheet: Supplementary FigureS6
	Supplementary Figure S6a
	Analysis of histone acetylation levels in hag704 (hag704-1 and hag704-2) and wild type (WT-1 and WT-2) 7 d-old seedling roots by immunoblotting
	Uncropped images of gel and blot shown in Fig.S6a
	a
	Supplementary Fig. S6b
	Analysis of cytosolic and nuclear histone acetylation levels of hag704 (hag704-1 and hag704-2) and wild type (WT-1 and WT-2) seedling root cells by immunoblotting
	Uncropped images of gel and blot shown in Fig.S6b
	b
	Fig. S6c
	Analysis of histone acetylation levels of hag704, acl2, double mutant (acla2-1/hag704-1), and wild type plants by immunoblotting
	Uncropped images of gel and blot shown in Fig.S6c
	C

[truncated: 2 more sheets: Supplementary FigureS10, Supplementary  FigureS11]
